# Supplementary material for: Copy Number Variation Analysis Revealed the Evolutionary Difference between Chinese Indigenous Pigs and Asian Wild Boars
Source: Genes (Basel). 2023 Feb 12;14(2):472. doi: 10.3390/genes14020472 (PMC9957247; doi:10.3390/genes14020472)
Supplement: Supplementary file 1 [file genes-14-00472-s001.zip › Table S1.xlsx]

## Sheet: CNVR
Chr	NO.CNVR	CNVR min(bp)	CNVR max(bp)	CNVR mean(bp)	CNVR median(bp)	coverage (Mb)	coverage chr(%)	coverage genome(%)
6	865	600	767000	26809.7	10900	21.1484	12.38	0.0084529
17	328	600	704300	18265.2	7900	5.2917	8.33	0.00211506
2	1031	600	650200	25126.6	10500	21.8255	14.36	0.00872354
12	394	600	631500	30159.1	11800	10.5697	17.16	0.00422465
5	587	600	562200	21597.8	8700	10.9743	10.5	0.00438637
8	569	600	542700	12494.6	6600	6.5629	4.72	0.00262316
1	1175	600	521400	22167.3	8700	22.9208	8.36	0.00916132
4	574	700	509800	18861.1	8450	9.814	7.5	0.0039226
3	607	700	506800	25890.3	9800	13.7297	10.33	0.00548769
13	874	600	505900	19724.4	8850	15.3594	7.37	0.00613907
7	561	600	431400	20338.9	9600	9.8941	8.12	0.00395462
14	672	600	385700	26137.4	9500	14.9789	10.57	0.00598699
15	504	700	325300	14060.9	8550	6.4133	4.57	0.00256336
9	652	600	260400	19901.8	9550	11.2326	8.05	0.00448961
10	290	700	258300	13809.3	5850	3.7001	5.33	0.00147891
18	176	700	185700	11101.7	7050	1.8656	3.33	0.00074567
11	283	600	178900	12399.6	6600	3.1327	3.96	0.00125212
16	287	600	150800	11431.7	5900	3.0985	3.88	0.00123845
								0.0769461

## Sheet: AQ
Chr	NO.CNVR	CNVR min(bp)	CNVR max(bp)	CNVR mean(bp)	CNVR median(bp)	coverage (Mb)	coverage chr(%)	coverage genome(%)
1	1157	600	521400	22430	8800	22.8341	8.32	0.00912667
2	1016	600	650200	25404.5	10600	21.7358	14.31	0.00868768
3	601	700	506800	26063.9	10000	13.6787	10.3	0.0054673
4	566	700	509800	19067.3	8600	9.7805	7.47	0.00390921
5	581	600	562200	21759.2	9100	10.9402	10.47	0.00437274
6	856	600	767000	27002.3	11000	21.0847	12.34	0.00842744
7	548	600	431400	20587.6	9600	9.8012	8.04	0.00391749
8	558	600	542700	12640.1	6600	6.5269	4.7	0.00260877
9	642	600	260400	20117.6	9850	11.1857	8.02	0.00447086
10	286	700	258300	13770.3	5700	3.6451	5.26	0.00145693
11	278	600	178900	12364.7	6550	3.1061	3.92	0.00124149
12	387	600	631500	30567.7	11800	10.5352	17.1	0.00421086
13	861	600	505900	19961	9000	15.308	7.35	0.00611853
14	668	600	385700	26234	9500	14.9455	10.54	0.00597364
15	492	700	325300	14262	8650	6.3504	4.52	0.00253822
16	283	600	150800	11493.3	5800	3.0738	3.84	0.00122858
17	324	600	704300	18405.9	8050	5.2704	8.3	0.00210655
18	175	700	185700	11128	7100	1.8597	3.32	0.000743312
								0.0766063

## Sheet: SS
Chr	NO.CNVR	CNVR min(bp)	CNVR max(bp)	CNVR mean(bp)	CNVR median(bp)	coverage (Mb)	coverage chr(%)	coverage genome(%)
12	158	600	193500	13276.6	6500	1.9658	3.19	0.00078572
1	457	600	191700	10051.9	5700	4.2811	1.56	0.00171113
17	165	600	188500	12433.3	5300	1.6932	2.67	0.000676763
13	363	600	184900	11163.4	5900	3.5409	1.7	0.00141528
11	144	600	178900	11616	5750	1.536	1.94	0.000613931
10	153	700	161500	9953.59	4600	1.4124	2.04	0.000564529
14	276	600	154900	12124.6	6350	2.903	2.05	0.00116031
7	257	600	142700	13408.6	6700	2.9213	2.4	0.00116763
9	295	600	136100	12987.5	6200	3.2439	2.33	0.00129657
2	445	700	121900	13024.5	7100	4.8976	3.22	0.00195754
6	328	700	119600	10170.1	5300	3.0946	1.81	0.0012369
4	261	700	114500	9418.39	5100	2.1838	1.67	0.000872853
15	206	700	111300	9625.73	5800	1.799	1.28	0.000719051
5	258	600	107900	11300	5650	2.5967	2.48	0.00103789
3	227	700	84300	9311.89	4800	1.8955	1.43	0.000757621
16	157	600	77000	7669.43	4700	1.1571	1.45	0.000462487
8	251	600	76700	7382.07	4000	1.7844	1.28	0.000713215
18	78	700	44000	6701.28	3150	0.5019	0.9	0.000200607
								0.01735
