# Supplementary material for: Copy Number Variation Analysis Revealed the Evolutionary Difference between Chinese Indigenous Pigs and Asian Wild Boars
Source: Genes (Basel). 2023 Feb 12;14(2):472. doi: 10.3390/genes14020472 (PMC9957247; doi:10.3390/genes14020472)
Supplement: Supplementary file 1 [file genes-14-00472-s001.zip › Table S2.xlsx]

## Sheet: all-dup
Chr	NO.CNVR	CNVR min(bp)	CNVR max(bp)	CNVR mean(bp)	CNVR median(bp)	coverage (Mb)	coverage chr(%)	coverage genome(%)
1	688	1100	521400	32831.5	13650	19.8448	7.23	0.88
2	607	1100	404200	34123.7	14600	17.522	11.53	0.77
3	341	900	506800	40212.9	17000	11.9645	9.01	0.53
4	302	1300	319400	27259.9	13450	7.4639	5.7	0.33
5	321	1400	326800	29198.4	13600	8.1178	7.77	0.36
6	516	1800	694200	36889.7	17200	17.4352	10.21	0.77
7	315	1600	431400	28515.6	14400	7.9914	6.56	0.35
8	247	1900	254600	18725.1	11600	4.3343	3.12	0.19
9	365	1600	260400	27486.3	13200	8.9712	6.43	0.4
10	112	1000	258300	24542.9	13700	2.5259	3.64	0.11
11	80	1500	167300	18366.2	11550	1.3965	1.76	0.06
12	233	2000	421100	37103.4	16400	7.6642	12.44	0.34
13	481	1500	505900	28116.2	12900	12.1963	5.85	0.54
14	386	1800	385700	38416.6	15450	13.0562	9.21	0.58
15	275	2200	325300	19862.2	11600	4.983	3.55	0.22
16	82	1500	150800	22031.7	12150	1.7115	2.14	0.08
17	146	1700	704300	26193.8	13900	3.469	5.46	0.15
18	73	3500	185700	19039.7	12700	1.3334	2.38	0.06

## Sheet: all-del
Chr	NO.CNVR	CNVR min(bp)	CNVR max(bp)	CNVR mean(bp)	CNVR median(bp)	coverage (Mb)	coverage chr(%)	coverage genome(%)
1	487	600	191700	7101.64	4000	3.3098	1.21	0.15
2	424	600	650200	12246.2	5200	4.7311	3.11	0.21
3	266	700	84300	7529.32	3600	1.8926	1.42	0.08
4	272	700	509800	9536.03	4600	2.437	1.86	0.11
5	266	600	562200	12425.6	4200	2.9918	2.86	0.13
6	349	600	767000	11906.3	4000	3.8476	2.25	0.17
7	246	600	142700	9868.7	4450	2.1406	1.76	0.09
8	322	600	542700	7715.22	3250	2.312	1.66	0.1
9	287	600	115400	10256.1	4700	2.476	1.77	0.11
10	178	700	161500	7055.62	3600	1.1885	1.71	0.05
11	203	600	178900	10048.3	4800	1.8299	2.31	0.08
12	161	600	631500	20109.3	5400	3.045	4.94	0.13
13	393	600	211000	9453.44	4600	3.3452	1.61	0.15
14	286	600	195000	9564.69	4600	2.2969	1.62	0.1
15	229	700	111300	7094.32	4000	1.474	1.05	0.07
16	205	600	108400	7191.71	4500	1.3882	1.74	0.06
17	182	600	281300	11904.9	4050	1.9397	3.05	0.09
18	103	700	43600	5475.73	2600	0.5359	0.96	0.02

## Sheet: AQ-dup
Chr	NO.CNVR	CNVR min(bp)	CNVR max(bp)	CNVR mean(bp)	CNVR median(bp)	coverage (Mb)	coverage chr(%)	coverage genome(%)
1	686	1100	521400	32908.7	13700	19.8351	7.23	0.88
2	606	1100	404200	34161.9	14650	17.511	11.53	0.77
3	340	900	506800	40229.4	16950	11.9299	8.98	0.53
4	302	1300	319400	27259.9	13450	7.4639	5.7	0.33
5	320	1400	326800	29269.1	13650	8.1112	7.76	0.36
6	514	1800	694200	36984.8	17200	17.4103	10.19	0.77
7	312	1600	431400	28613.5	14400	7.9451	6.52	0.35
8	242	2100	254600	19025.6	11800	4.3227	3.11	0.19
9	364	1600	260400	27539.6	13250	8.9631	6.42	0.4
10	111	1000	258300	24679.3	13800	2.5259	3.64	0.11
11	80	1500	167300	18366.2	11550	1.3965	1.76	0.06
12	231	2000	421100	37310.8	16500	7.6379	12.4	0.34
13	481	1500	505900	28116.2	12900	12.1963	5.85	0.54
14	384	1800	385700	38556.8	15450	13.0377	9.2	0.58
15	274	2200	325300	19910.9	11600	4.9765	3.54	0.22
16	82	1500	150800	22031.7	12150	1.7115	2.14	0.08
17	146	1700	704300	26193.8	13900	3.469	5.46	0.15
18	73	3500	185700	19039.7	12700	1.3334	2.38	0.06

## Sheet: AQ-del
Chr	NO.CNVR	CNVR min(bp)	CNVR max(bp)	CNVR mean(bp)	CNVR median(bp)	coverage (Mb)	coverage chr(%)	coverage genome(%)
1	471	600	191700	7167.94	4000	3.2298	1.18	0.14
2	410	600	650200	12460.7	5200	4.6476	3.06	0.21
3	261	700	84300	7610.73	3600	1.8762	1.41	0.08
4	264	700	509800	9695.45	4650	2.4028	1.84	0.11
5	261	600	562200	12551.7	4200	2.9626	2.83	0.13
6	342	600	767000	11999.4	4000	3.7961	2.22	0.17
7	236	600	142700	9977.12	4500	2.0706	1.7	0.09
8	316	600	542700	7750	3150	2.2876	1.65	0.1
9	278	600	115400	10399.6	4600	2.4236	1.74	0.11
10	175	700	161500	6850.86	3600	1.1315	1.63	0.05
11	198	600	178900	9939.9	4800	1.8033	2.28	0.08
12	156	600	631500	20582.7	5350	3.0222	4.91	0.13
13	380	600	211000	9638.16	4750	3.2938	1.58	0.15
14	284	600	195000	9572.18	4550	2.282	1.61	0.1
15	218	700	111300	7161.93	4100	1.413	1.01	0.06
16	201	600	108400	7194.03	4400	1.3635	1.71	0.06
17	178	600	281300	12018	4050	1.9184	3.02	0.08
18	102	700	43600	5465.69	2600	0.53	0.95	0.02

## Sheet: SS-dup
Chr	NO.CNVR	CNVR min(bp)	CNVR max(bp)	CNVR mean(bp)	CNVR median(bp)	coverage (Mb)	coverage chr(%)	coverage genome(%)
1	138	1100	135100	15687.7	10650	1.9883	0.72	0.09
2	180	1100	106400	14967.2	10150	2.298	1.51	0.1
3	56	900	67600	12144.6	7850	0.6023	0.45	0.03
4	89	1300	82200	12087.6	8600	0.9056	0.69	0.04
5	83	1400	92500	13466.3	9400	1.0207	0.98	0.05
6	105	1800	95800	11758.1	9100	1.1102	0.65	0.05
7	95	1600	108600	17605.3	12200	1.4149	1.16	0.06
8	56	1900	76700	11467.9	8300	0.6215	0.45	0.03
9	97	1600	136100	15142.3	10200	1.2872	0.92	0.06
10	34	1000	52300	15764.7	13400	0.4664	0.67	0.02
11	21	1500	39200	10533.3	6800	0.2101	0.27	0.01
12	48	2000	40800	12485.4	10750	0.5484	0.89	0.02
13	117	2300	184900	14418.8	8000	1.4552	0.7	0.06
14	108	1800	154900	16452.8	9350	1.538	1.08	0.07
15	64	2500	109100	13357.8	8700	0.8017	0.57	0.04
16	23	1800	20400	9717.39	9900	0.2194	0.27	0.01
17	45	1700	121400	19622.2	11400	0.7148	1.13	0.03
18	11	3500	44000	13000	10800	0.143	0.26	0.01

## Sheet: SS-del
Chr	NO.CNVR	CNVR min(bp)	CNVR max(bp)	CNVR mean(bp)	CNVR median(bp)	coverage (Mb)	coverage chr(%)	coverage genome(%)
1	319	600	191700	7613.79	4000	2.3262	0.85	0.1
2	265	700	121900	11704.9	5600	2.857	1.88	0.13
3	171	700	84300	8384.21	3000	1.3537	1.02	0.06
4	172	700	114500	8037.21	3700	1.3101	1	0.06
5	175	600	107900	10272.6	4300	1.6212	1.55	0.07
6	223	700	119600	9422.42	3600	2.0203	1.18	0.09
7	162	600	142700	10947.5	4400	1.6039	1.32	0.07
8	195	600	69300	6208.72	3500	1.1689	0.84	0.05
9	198	600	115400	11931.8	4900	1.9755	1.42	0.09
10	119	700	161500	8293.28	3300	0.948	1.37	0.04
11	123	600	178900	11800.8	5100	1.3547	1.71	0.06
12	110	600	193500	13621.8	5450	1.4399	2.34	0.06
13	246	600	181500	9615.04	4600	2.1628	1.04	0.1
14	168	600	67500	9342.26	5000	1.3966	0.99	0.06
15	142	700	111300	7943.66	4050	1.024	0.73	0.05
16	134	600	77000	7317.91	4300	0.9389	1.17	0.04
17	120	600	188500	9737.5	4150	0.9978	1.57	0.04
18	67	700	43600	5667.16	2300	0.3595	0.64	0.02
