# Supplementary material for: Copy Number Variation Analysis Revealed the Evolutionary Difference between Chinese Indigenous Pigs and Asian Wild Boars
Source: Genes (Basel). 2023 Feb 12;14(2):472. doi: 10.3390/genes14020472 (PMC9957247; doi:10.3390/genes14020472)
Supplement: Supplementary file 1 [file genes-14-00472-s001.zip › Table S3.xlsx]

## Sheet: Table S3
chr	start	end	direction	peak	Genes
1	195701	442600	upper	0.355556	ENSSSCG00000027726;ENSSSCG00000033475
1	1002001	1005600	upper	0.184143	--
1	3165401	3169300	upper	0.279503	ENSSSCG00000004027
1	13011801	13315800	upper	0.209694	--
1	15178801	16099300	upper	0.3968	ENSSSCG00000004092;ENSSSCG00000032778;ENSSSCG00000026396;ENSSSCG00000040966;ENSSSCG00000004093;ENSSSCG00000004094;ENSSSCG00000035574;ENSSSCG00000032525;ENSSSCG00000033578;ENSSSCG00000004096;ENSSSCG00000004098
1	19057201	19061000	upper	0.312859	ENSSSCG00000004114
1	23355301	23362000	upper	0.553846	--
1	27284201	27285000	upper	0.219231	ENSSSCG00000004160
1	36639901	36643300	upper	0.117391	--
1	46190501	46201000	upper	0.219231	--
1	54674701	54679600	upper	0.209694	--
1	63078501	63082600	upper	0.1373	--
1	73082401	73085700	upper	0.117391	ENSSSCG00000037071
1	73867701	73871400	upper	0.218417	ENSSSCG00000033392
1	75501601	75705700	upper	0.383893	ENSSSCG00000004413;ENSSSCG00000004408;ENSSSCG00000004412;ENSSSCG00000004411;ENSSSCG00000004410;ENSSSCG00000033739;ENSSSCG00000033916;ENSSSCG00000004405
1	76900201	76902200	upper	0.117391	ENSSSCG00000004393
1	78591501	78593800	upper	0.138574	--
1	81503601	81827500	upper	0.553846	ENSSSCG00000004434;ENSSSCG00000004435;ENSSSCG00000004436
1	82238801	82246100	upper	0.355556	ENSSSCG00000025656
1	87287301	87292500	upper	0.3968	ENSSSCG00000004472
1	87930901	87932700	upper	0.1373	--
1	88921401	88930300	upper	0.138574	--
1	93118001	93135700	upper	0.219231	--
1	93151801	93158000	upper	0.120727	--
1	94173401	94176700	upper	0.355556	--
1	96600301	96606900	upper	0.138501	ENSSSCG00000022643
1	98744701	99994100	upper	0.219231	ENSSSCG00000004508;ENSSSCG00000034415;ENSSSCG00000035007;ENSSSCG00000030194;ENSSSCG00000028329;ENSSSCG00000024372;ENSSSCG00000039220;ENSSSCG00000037380;ENSSSCG00000004509;ENSSSCG00000004510;ENSSSCG00000020045;ENSSSCG00000020491;ENSSSCG00000004511;ENSSSCG00000039477;ENSSSCG00000038388;ENSSSCG00000037915;ENSSSCG00000004516;ENSSSCG00000004517;ENSSSCG00000004518
1	101358901	101364000	upper	0.138574	--
1	102365301	102378500	upper	0.15942	ENSSSCG00000040836
1	103505501	103512200	upper	0.117391	--
1	107599201	107600500	upper	0.117391	ENSSSCG00000004552
1	108597601	108600500	upper	0.120727	--
1	116925201	116930400	upper	0.120727	--
1	120529001	120664100	upper	0.279503	ENSSSCG00000030168;ENSSSCG00000032150
1	124442201	124567600	upper	0.219231	--
1	125641901	125797300	upper	0.553846	--
1	127745101	127767200	upper	0.117391	ENSSSCG00000040383;ENSSSCG00000038436;ENSSSCG00000004698;ENSSSCG00000024263;ENSSSCG00000018734
1	131978201	132027200	upper	0.184143	--
1	138525401	138529800	upper	0.3968	--
1	141058901	141071900	upper	0.369565	--
1	142437701	142556900	upper	0.369565	ENSSSCG00000004835;ENSSSCG00000004836
1	142751901	142759400	upper	0.211957	--
1	152156301	152158000	upper	0.219231	--
1	154157801	154238800	upper	0.597222	--
1	154596701	154599800	upper	0.47529	ENSSSCG00000037349
1	158638601	158639300	upper	0.138574	--
1	166086801	166184300	upper	0.117391	ENSSSCG00000004958;ENSSSCG00000026517;ENSSSCG00000004957;ENSSSCG00000022419;ENSSSCG00000004961
1	170215101	170221500	upper	0.355556	--
1	172636701	172638400	upper	0.355556	--
1	173009001	173429400	upper	0.163241	ENSSSCG00000037346
1	185031401	185047600	upper	0.117391	--
1	189794301	189803100	upper	0.684783	ENSSSCG00000005090
1	194695701	194708600	upper	0.211957	--
1	198471501	198476700	upper	0.219231	--
1	200030601	200045200	upper	0.117391	--
1	200260901	200276700	upper	0.219231	ENSSSCG00000033683
1	200311601	200321000	upper	0.117391	--
1	201695401	201726200	upper	0.117391	ENSSSCG00000031149;ENSSSCG00000035294;ENSSSCG00000033330;ENSSSCG00000032368
1	201731401	201732900	upper	0.219231	ENSSSCG00000040246
1	210273401	210280900	upper	0.218417	--
1	215826201	215986400	upper	0.57971	ENSSSCG00000021136;ENSSSCG00000005203
1	216745301	216747200	upper	0.768	ENSSSCG00000040584
1	216970401	216972300	upper	0.355556	ENSSSCG00000005215
1	220327401	220511900	upper	0.1373	ENSSSCG00000032324;ENSSSCG00000033488
1	220612701	220616200	upper	0.32107	--
1	221677601	221687500	upper	0.117391	ENSSSCG00000005243
1	226288601	226290500	upper	0.243478	--
1	228809401	228830900	upper	0.312859	--
1	229937001	229941500	upper	0.369565	--
1	232695201	232704900	upper	0.553846	--
1	235568401	235576600	upper	0.219231	--
1	235811201	235922100	upper	0.117391	ENSSSCG00000005300;ENSSSCG00000005298;ENSSSCG00000005303;ENSSSCG00000034874;ENSSSCG00000039782;ENSSSCG00000005301;ENSSSCG00000005305
1	236168301	236171200	upper	0.163241	--
1	236715001	236727000	upper	0.117391	--
1	240236501	240237600	upper	0.292512	ENSSSCG00000027558
1	244608601	244731500	upper	0.355556	--
1	249895101	249897700	upper	0.219231	ENSSSCG00000005440
1	253231301	253236800	upper	0.117391	ENSSSCG00000005469;ENSSSCG00000032267
1	261494801	261497800	upper	0.15942	--
1	262166401	262176100	upper	1	ENSSSCG00000036218;ENSSSCG00000030198
1	262527601	262534800	upper	0.138574	--
1	262711601	262876600	upper	0.218417	ENSSSCG00000031516;ENSSSCG00000037199;ENSSSCG00000032825;ENSSSCG00000027732;ENSSSCG00000039129
1	263004301	263007300	upper	0.355556	--
1	263155901	263162500	upper	0.768	--
1	263162601	263294400	upper	0.219231	ENSSSCG00000031416;ENSSSCG00000036003;ENSSSCG00000037454;ENSSSCG00000035439
1	263431301	263438900	upper	0.117391	--
1	263446901	263449900	upper	0.110637	--
1	263492401	263500400	upper	0.32107	--
1	263612601	263634300	upper	0.163241	--
1	268021501	268143800	upper	0.15942	ENSSSCG00000005614;ENSSSCG00000005617
1	268449301	268462500	upper	0.1373	ENSSSCG00000005631
1	272790001	272826900	upper	0.117391	ENSSSCG00000005738;ENSSSCG00000031532
1	273533401	273535200	upper	0.369565	ENSSSCG00000005749
1	273704601	273936300	upper	0.218417	ENSSSCG00000038220
2	442801	522800	upper	0.1373	ENSSSCG00000012848;ENSSSCG00000012847;ENSSSCG00000012846;ENSSSCG00000012845;ENSSSCG00000012844;ENSSSCG00000012840;ENSSSCG00000012843;ENSSSCG00000012842;ENSSSCG00000018538;ENSSSCG00000012841;ENSSSCG00000023933
2	637601	645700	upper	0.163241	ENSSSCG00000012835
2	933501	944200	upper	0.219231	ENSSSCG00000037337
2	1328001	1329500	upper	0.355556	--
2	2313101	2316400	upper	0.138574	--
2	3162001	3194200	upper	0.15942	ENSSSCG00000031191;ENSSSCG00000037451;ENSSSCG00000030888
2	4930301	5119800	upper	0.117391	ENSSSCG00000034410;ENSSSCG00000035645;ENSSSCG00000012895;ENSSSCG00000012896;ENSSSCG00000032003;ENSSSCG00000020764;ENSSSCG00000012902;ENSSSCG00000012903;ENSSSCG00000012904;ENSSSCG00000012905;ENSSSCG00000012906;ENSSSCG00000033777;ENSSSCG00000012920;ENSSSCG00000012909;ENSSSCG00000012910;ENSSSCG00000012911;ENSSSCG00000012912
2	6316101	6317800	upper	0.1373	ENSSSCG00000012959
2	7519001	7525400	upper	0.47529	ENSSSCG00000013024
2	8349601	8374200	upper	0.117391	ENSSSCG00000013052;ENSSSCG00000040120;ENSSSCG00000013054
2	9700201	9702800	upper	0.355556	--
2	11683201	11684700	upper	0.355556	ENSSSCG00000013119
2	11962401	11969300	upper	0.218417	ENSSSCG00000031679
2	11976401	12001000	upper	0.292512	ENSSSCG00000033279;ENSSSCG00000039507
2	12988701	13058200	upper	0.3968	ENSSSCG00000032557;ENSSSCG00000013170;ENSSSCG00000024984
2	13579401	13582300	upper	0.15942	ENSSSCG00000027553
2	13763801	13793200	upper	0.117391	ENSSSCG00000039692;ENSSSCG00000034028
2	14091001	14106400	upper	0.110637	ENSSSCG00000033331;ENSSSCG00000039933
2	14121301	14135000	upper	0.1373	ENSSSCG00000033474
2	14255701	14261400	upper	0.163241	--
2	14304001	14374700	upper	0.209694	ENSSSCG00000037152;ENSSSCG00000031436
2	14389701	14404300	upper	0.163241	ENSSSCG00000032386
2	16343701	16346100	upper	0.110637	ENSSSCG00000023974
2	17942101	17994600	upper	0.553846	--
2	19534501	19539200	upper	0.768	--
2	29702301	30543300	upper	0.219231	ENSSSCG00000013326;ENSSSCG00000013327;ENSSSCG00000039889;ENSSSCG00000035881;ENSSSCG00000013328;ENSSSCG00000013329
2	32779901	32784000	upper	0.768	ENSSSCG00000022806
2	33854901	33859600	upper	0.819876	ENSSSCG00000013339
2	38944101	38949000	upper	0.138574	ENSSSCG00000013347
2	49694701	49709300	upper	0.117391	--
2	50607701	50611800	upper	0.218417	--
2	53006801	53017800	upper	0.355556	--
2	53147101	53160100	upper	0.219231	--
2	56202301	56274500	upper	0.369565	ENSSSCG00000038265
2	56832201	56835100	upper	0.768	--
2	58590201	58591800	upper	0.110637	ENSSSCG00000036970
2	59221301	59223500	upper	0.218417	ENSSSCG00000013911;ENSSSCG00000013909
2	60036001	60040600	upper	0.312859	--
2	62428901	62450000	upper	0.117391	ENSSSCG00000013830;ENSSSCG00000013829
2	62970101	62972700	upper	0.211957	--
2	63488801	63500800	upper	0.163241	ENSSSCG00000034968
2	63781901	63789500	upper	0.355556	ENSSSCG00000013788
2	63820201	63836300	upper	0.553846	ENSSSCG00000013788
2	63878701	63882400	upper	0.117391	ENSSSCG00000013788
2	64258201	64260200	upper	0.355556	--
2	64509301	64519300	upper	0.32107	--
2	65261601	65382000	upper	0.1373	ENSSSCG00000013760;ENSSSCG00000013759;ENSSSCG00000019730;ENSSSCG00000019548;ENSSSCG00000013758;ENSSSCG00000019823;ENSSSCG00000018214;ENSSSCG00000013757;ENSSSCG00000013756;ENSSSCG00000013755
2	68225701	68235800	upper	0.15942	--
2	68481201	68507100	upper	0.597222	ENSSSCG00000032776
2	70253501	70526100	upper	0.355556	ENSSSCG00000013610;ENSSSCG00000013611;ENSSSCG00000013717;ENSSSCG00000034805;ENSSSCG00000038575
2	71482201	71483500	upper	0.138574	--
2	71983101	72000500	upper	0.383893	ENSSSCG00000013559
2	72065801	72073300	upper	0.219231	ENSSSCG00000026402
2	72142801	72147200	upper	0.243478	--
2	73382101	73399000	upper	0.1373	--
2	74411501	74454700	upper	0.243478	ENSSSCG00000013509;ENSSSCG00000013508;ENSSSCG00000013507
2	74682101	74694200	upper	0.211957	ENSSSCG00000029236
2	74703401	74725300	upper	0.117391	ENSSSCG00000022066
2	77179301	77333400	upper	0.184143	ENSSSCG00000013427;ENSSSCG00000028040;ENSSSCG00000013432;ENSSSCG00000035532;ENSSSCG00000034339;ENSSSCG00000013429;ENSSSCG00000030042;ENSSSCG00000024052;ENSSSCG00000021472
2	77333401	77336000	upper	0.15942	ENSSSCG00000021472
2	77985601	78012100	upper	0.117391	ENSSSCG00000039815
2	81470101	81484700	upper	0.184143	ENSSSCG00000014058;ENSSSCG00000032389
2	82175901	82179300	upper	0.184143	ENSSSCG00000022661
2	98664201	98668600	upper	0.117391	--
2	101776901	101780200	upper	0.138574	--
2	105581801	105582800	upper	0.355556	--
2	107072001	107089000	upper	0.15942	--
2	108659501	108663500	upper	0.3968	ENSSSCG00000024999
2	109440601	109969600	upper	0.355556	ENSSSCG00000036121
2	122267101	122271800	upper	0.117391	--
2	124387201	124695700	upper	0.279503	ENSSSCG00000039760
2	133516501	133529600	upper	0.138501	ENSSSCG00000033213
2	135598001	135608800	upper	0.355556	ENSSSCG00000014293
2	136564501	136584600	upper	0.279503	--
2	141459901	141550200	upper	0.117391	ENSSSCG00000037898
2	142096901	142142100	upper	0.117391	ENSSSCG00000014362;ENSSSCG00000014363
2	142508901	142519500	upper	0.426877	ENSSSCG00000029281;ENSSSCG00000029442;ENSSSCG00000037515
2	142844301	142905600	upper	0.32107	ENSSSCG00000036516;ENSSSCG00000035917;ENSSSCG00000024873;ENSSSCG00000021414;ENSSSCG00000036961;ENSSSCG00000036818;ENSSSCG00000027852;ENSSSCG00000040956;ENSSSCG00000037983
2	146481901	146483800	upper	0.355556	--
2	149104901	149112800	upper	0.171095	--
2	150490701	150729800	upper	0.117391	ENSSSCG00000014431;ENSSSCG00000014432;ENSSSCG00000014433;ENSSSCG00000014434;ENSSSCG00000032383;ENSSSCG00000035308;ENSSSCG00000019165;ENSSSCG00000018513;ENSSSCG00000014435;ENSSSCG00000039725;ENSSSCG00000014436;ENSSSCG00000040661
2	151895901	151929900	upper	0.218417	--
3	468401	502700	upper	0.15942	ENSSSCG00000007544
3	1869101	1870000	upper	0.138574	ENSSSCG00000007568
3	3502601	3541700	upper	0.15942	--
3	5356501	5361700	upper	0.15942	ENSSSCG00000007599
3	6554901	6560100	upper	0.218417	ENSSSCG00000034499
3	6852601	6853600	upper	0.768	ENSSSCG00000023320
3	7695601	7697000	upper	0.3968	--
3	8063801	8167700	upper	0.355556	ENSSSCG00000025479;ENSSSCG00000007644;ENSSSCG00000007645;ENSSSCG00000007646;ENSSSCG00000007647;ENSSSCG00000007648
3	9969201	10046800	upper	0.184143	ENSSSCG00000036391;ENSSSCG00000007692;ENSSSCG00000039962;ENSSSCG00000037567
3	10694901	10697200	upper	0.553846	ENSSSCG00000007702
3	17321101	17525000	upper	0.1373	ENSSSCG00000030798;ENSSSCG00000007760;ENSSSCG00000031247;ENSSSCG00000038600;ENSSSCG00000007763;ENSSSCG00000035364;ENSSSCG00000007765;ENSSSCG00000026817;ENSSSCG00000007767;ENSSSCG00000037442;ENSSSCG00000007768;ENSSSCG00000021238;ENSSSCG00000032369;ENSSSCG00000007782;ENSSSCG00000007770;ENSSSCG00000028186
3	19288701	19290800	upper	0.110637	ENSSSCG00000007814
3	19839801	19919100	upper	0.243478	--
3	26787301	26789100	upper	0.355556	--
3	32147701	32337200	upper	0.15942	ENSSSCG00000026569;ENSSSCG00000037224;ENSSSCG00000007901;ENSSSCG00000027101;ENSSSCG00000024488
3	32606401	32609400	upper	0.279503	--
3	36568401	36572500	upper	0.117391	--
3	37373301	37375800	upper	0.15942	--
3	39721601	39924400	upper	0.15942	ENSSSCG00000008051;ENSSSCG00000018729;ENSSSCG00000008048;ENSSSCG00000031844;ENSSSCG00000034338;ENSSSCG00000024587;ENSSSCG00000008047;ENSSSCG00000036614;ENSSSCG00000008044;ENSSSCG00000022922;ENSSSCG00000008045;ENSSSCG00000033059;ENSSSCG00000008043;ENSSSCG00000033691;ENSSSCG00000031232;ENSSSCG00000008041;ENSSSCG00000008040;ENSSSCG00000018407
3	41679801	41681900	upper	0.138501	--
3	41778401	41841600	upper	0.256087	--
3	42298401	42444100	upper	0.279503	ENSSSCG00000036826;ENSSSCG00000030204;ENSSSCG00000027166
3	46272101	46326500	upper	0.184143	ENSSSCG00000025021;ENSSSCG00000034826;ENSSSCG00000008111
3	54991301	54998400	upper	0.218417	--
3	56589201	56590200	upper	0.256087	--
3	57109101	57116000	upper	0.553846	--
3	57237201	57263800	upper	0.163241	ENSSSCG00000036224;ENSSSCG00000031399;ENSSSCG00000036628;ENSSSCG00000033646
3	65913801	65918400	upper	0.117391	--
3	66209901	66991500	upper	0.243478	ENSSSCG00000031494
3	82059801	82066400	upper	0.219231	--
3	83241901	83245400	upper	0.1373	--
3	86273601	86327100	upper	0.1373	ENSSSCG00000026559
3	94253901	94324600	upper	0.219231	--
3	106600801	106605200	upper	0.355556	ENSSSCG00000008510
3	111907301	111939600	upper	0.292512	ENSSSCG00000028978;ENSSSCG00000022058;ENSSSCG00000008550
3	112287001	112302100	upper	0.117391	ENSSSCG00000008562
3	115965701	115970900	upper	0.163241	--
4	496401	508800	upper	0.138574	ENSSSCG00000005917;ENSSSCG00000005920;ENSSSCG00000034551;ENSSSCG00000005924
4	6884501	6888700	upper	0.426877	ENSSSCG00000040767
4	10056401	10061000	upper	0.243478	--
4	23608301	23609100	upper	0.355556	--
4	27343701	27351300	upper	0.138501	--
4	30503801	30512300	upper	0.355556	--
4	31827901	31836700	upper	0.355556	ENSSSCG00000006038
4	34258701	34307800	upper	0.211957	--
4	40869801	40872100	upper	0.355556	--
4	44400801	44411100	upper	0.219231	--
4	46020301	46027100	upper	0.171095	ENSSSCG00000040562;ENSSSCG00000031424
4	47109001	47116400	upper	0.138574	--
4	48376001	48384300	upper	0.163241	--
4	51357601	51363300	upper	0.211957	--
4	51982201	51984800	upper	0.138574	ENSSSCG00000006149
4	53294901	53299100	upper	0.355556	--
4	53599201	53603200	upper	0.355556	--
4	53846501	53856400	upper	0.120727	--
4	58564201	58569900	upper	0.1373	--
4	60163101	61622800	upper	0.597222	ENSSSCG00000034242;ENSSSCG00000006171;ENSSSCG00000006172;ENSSSCG00000006173
4	67735701	67745800	upper	0.117391	ENSSSCG00000006202;ENSSSCG00000006203
4	78407501	78538900	upper	0.219231	ENSSSCG00000034495
4	82657901	82667600	upper	0.3968	ENSSSCG00000006299
4	88919001	88925900	upper	0.312859	ENSSSCG00000006350
4	89517601	89547200	upper	0.57971	ENSSSCG00000025885;ENSSSCG00000038624
4	92904601	92908700	upper	0.110637	--
4	92916801	92930800	upper	0.426877	--
4	94557601	94669800	upper	0.117391	ENSSSCG00000006518;ENSSSCG00000006519;ENSSSCG00000006520;ENSSSCG00000006521;ENSSSCG00000006522;ENSSSCG00000006523;ENSSSCG00000006524;ENSSSCG00000020014;ENSSSCG00000006525;ENSSSCG00000006526;ENSSSCG00000006527;ENSSSCG00000006529;ENSSSCG00000006528;ENSSSCG00000006530
4	94670401	94674500	upper	0.355556	ENSSSCG00000006530
4	94692501	94853200	upper	0.1373	ENSSSCG00000006531;ENSSSCG00000036831;ENSSSCG00000006533;ENSSSCG00000035071;ENSSSCG00000028606;ENSSSCG00000006538;ENSSSCG00000006539;ENSSSCG00000006540
4	96066901	96086900	upper	0.117391	ENSSSCG00000006580;ENSSSCG00000006579
4	96447901	96480000	upper	0.292512	--
4	100134301	100135800	upper	0.355556	--
4	110415001	110427400	upper	0.171429	ENSSSCG00000037808
4	110456901	110473000	upper	0.426877	ENSSSCG00000037808;ENSSSCG00000033790
4	113478501	113487900	upper	0.219231	--
4	116001501	116015900	upper	0.1373	--
4	117993901	117997800	upper	0.1373	ENSSSCG00000028821
4	124438101	124443700	upper	0.209694	ENSSSCG00000006901
4	126164201	126167300	upper	0.243478	--
4	128909101	128911800	upper	0.138574	ENSSSCG00000006928
4	130280201	130295500	upper	0.32107	--
5	1004501	1006500	upper	0.218417	--
5	1564101	1573400	upper	0.218417	ENSSSCG00000034776
5	6117101	6181000	upper	0.117391	ENSSSCG00000000038;ENSSSCG00000019269;ENSSSCG00000019768;ENSSSCG00000000039
5	6746501	6812000	upper	0.1373	ENSSSCG00000026092;ENSSSCG00000035565;ENSSSCG00000034405
5	11477301	11483900	upper	0.355556	--
5	12436701	12443100	upper	0.57971	ENSSSCG00000040453
5	16258201	16260400	upper	0.3968	ENSSSCG00000026061
5	17460701	17476900	upper	0.211957	--
5	17812801	17846100	upper	0.1373	ENSSSCG00000000245;ENSSSCG00000000248
5	18148601	18163300	upper	0.184143	--
5	19915401	19925800	upper	0.279503	ENSSSCG00000000299
5	20459401	20490500	upper	0.15942	ENSSSCG00000032128
5	21140201	21190200	upper	0.1373	ENSSSCG00000036237;ENSSSCG00000000359;ENSSSCG00000000362;ENSSSCG00000000361
5	21834001	21841400	upper	0.117391	ENSSSCG00000000402
5	22247201	22257300	upper	0.219231	ENSSSCG00000000419
5	22277501	22293800	upper	0.117391	ENSSSCG00000000419
5	23915801	23920900	upper	0.1373	--
5	29356401	29626500	upper	1	ENSSSCG00000030998;ENSSSCG00000024653;ENSSSCG00000000469
5	32511501	32514900	upper	0.3968	--
5	34722301	34729100	upper	0.597222	ENSSSCG00000000504
5	37442901	37445800	upper	0.110637	--
5	39813401	39816800	upper	0.1373	--
5	39893101	39921200	upper	0.426877	--
5	39941701	39942600	upper	0.219231	--
5	40875901	40879400	upper	0.256087	ENSSSCG00000000527
5	43223101	43226700	upper	0.110637	ENSSSCG00000031192
5	43725001	43728700	upper	0.355556	--
5	45780701	45799000	upper	0.110637	--
5	48038601	48042000	upper	0.138574	ENSSSCG00000027144
5	51456601	51483800	upper	0.15942	ENSSSCG00000034733
5	60776101	60778800	upper	0.355556	ENSSSCG00000024152
5	61012901	61015200	upper	0.292512	ENSSSCG00000040242
5	61078901	61091700	upper	0.553846	ENSSSCG00000040242
5	61474401	61476200	upper	0.110637	--
5	65802001	65803500	upper	0.279503	ENSSSCG00000000720
5	79162601	79172300	upper	0.138574	ENSSSCG00000031438
5	79202501	79208400	upper	0.138574	ENSSSCG00000038078
5	81678901	81684600	upper	0.768	--
5	84166401	84173800	upper	0.768	ENSSSCG00000000882
5	92186001	92192900	upper	0.369565	ENSSSCG00000037322
5	94594301	94596500	upper	0.110637	--
6	7458601	7459900	upper	0.138574	ENSSSCG00000038128
6	10402801	10408100	upper	0.819876	ENSSSCG00000034356
6	14974801	14977400	upper	0.209694	--
6	22660501	22667900	upper	0.117391	--
6	27792601	27846100	upper	0.1373	ENSSSCG00000040139;ENSSSCG00000036321;ENSSSCG00000002793;ENSSSCG00000002792;ENSSSCG00000040125;ENSSSCG00000032443;ENSSSCG00000002788;ENSSSCG00000002787;ENSSSCG00000002786;ENSSSCG00000018979
6	28803301	28850400	upper	0.243478	ENSSSCG00000029578;ENSSSCG00000035227;ENSSSCG00000034835
6	29884101	29919800	upper	0.768	ENSSSCG00000034721;ENSSSCG00000002825
6	37644001	37644800	upper	0.355556	ENSSSCG00000002846;ENSSSCG00000002847
6	39279401	39285800	upper	0.553846	ENSSSCG00000038906
6	44653601	44669300	upper	0.1373	ENSSSCG00000024666;ENSSSCG00000025126;ENSSSCG00000021374
6	45162701	45193100	upper	0.1373	ENSSSCG00000039833;ENSSSCG00000035162;ENSSSCG00000037542;ENSSSCG00000032059;ENSSSCG00000002898;ENSSSCG00000023498;ENSSSCG00000002900
6	46265201	46273600	upper	0.597222	ENSSSCG00000021946;ENSSSCG00000022423
6	46710501	46728800	upper	0.355556	--
6	47454401	47569300	upper	0.426877	ENSSSCG00000002965;ENSSSCG00000002962;ENSSSCG00000002963;ENSSSCG00000002967
6	48298101	48324100	upper	0.117391	ENSSSCG00000027197;ENSSSCG00000030510
6	49125301	49130000	upper	0.171095	ENSSSCG00000003006;ENSSSCG00000034089
6	49651701	49756400	upper	0.15942	ENSSSCG00000003030;ENSSSCG00000032154;ENSSSCG00000003035;ENSSSCG00000028054;ENSSSCG00000030182
6	49967701	49970900	upper	0.120727	ENSSSCG00000003049
6	50169701	50178400	upper	0.138574	ENSSSCG00000003047;ENSSSCG00000037422
6	51383301	51395800	upper	0.57971	--
6	53009801	53016400	upper	0.355556	ENSSSCG00000003111
6	53975501	53989500	upper	0.117391	ENSSSCG00000025928;ENSSSCG00000030425;ENSSSCG00000003148
6	54673001	54728500	upper	0.355556	ENSSSCG00000032668;ENSSSCG00000003183;ENSSSCG00000038807;ENSSSCG00000003178;ENSSSCG00000003177;ENSSSCG00000003189
6	55372801	55376800	upper	0.219231	ENSSSCG00000029960
6	56268501	56276000	upper	0.117391	ENSSSCG00000003253
6	56612701	56675600	upper	0.1373	ENSSSCG00000039638
6	57845201	57848900	upper	0.256087	--
6	58353201	58365400	upper	0.1373	ENSSSCG00000024518;ENSSSCG00000003236
6	59407101	59413800	upper	0.279503	ENSSSCG00000021843;ENSSSCG00000024567
6	59536901	59548200	upper	0.597222	ENSSSCG00000040725
6	59706801	59796900	upper	0.1373	ENSSSCG00000033985;ENSSSCG00000024661;ENSSSCG00000029156;ENSSSCG00000037024;ENSSSCG00000031349;ENSSSCG00000040721;ENSSSCG00000035081;ENSSSCG00000034815;ENSSSCG00000039670
6	60151301	60166300	upper	0.219231	--
6	60503901	61144900	upper	0.355556	ENSSSCG00000034183;ENSSSCG00000034600;ENSSSCG00000037756;ENSSSCG00000032606;ENSSSCG00000024622;ENSSSCG00000024113;ENSSSCG00000032086;ENSSSCG00000003322;ENSSSCG00000026045;ENSSSCG00000003324;ENSSSCG00000035614;ENSSSCG00000035252;ENSSSCG00000026141;ENSSSCG00000039914;ENSSSCG00000027774;ENSSSCG00000040067;ENSSSCG00000028467;ENSSSCG00000037768;ENSSSCG00000036167;ENSSSCG00000039565;ENSSSCG00000033565;…
6	61172001	61176700	upper	0.219231	ENSSSCG00000032669
6	61772601	61855300	upper	0.369565	ENSSSCG00000037257;ENSSSCG00000033232;ENSSSCG00000038327;ENSSSCG00000033122;ENSSSCG00000032196
6	62952201	62995700	upper	0.1373	ENSSSCG00000035572;ENSSSCG00000004001;ENSSSCG00000004002;ENSSSCG00000004004
6	63175001	63181500	upper	0.171095	ENSSSCG00000004001
6	63515901	63619100	upper	0.117391	ENSSSCG00000038351;ENSSSCG00000003331;ENSSSCG00000003332;ENSSSCG00000022151;ENSSSCG00000003333;ENSSSCG00000003334;ENSSSCG00000027991;ENSSSCG00000003329;ENSSSCG00000003339;ENSSSCG00000003338;ENSSSCG00000003341;ENSSSCG00000003342
6	63796901	63805700	upper	0.355556	ENSSSCG00000003350;ENSSSCG00000003351;ENSSSCG00000003352
6	67623701	67626100	upper	0.279503	ENSSSCG00000032459
6	72803001	72814300	upper	0.171095	--
6	78305401	78735100	upper	0.256087	ENSSSCG00000003494;ENSSSCG00000003495;ENSSSCG00000039376;ENSSSCG00000034429;ENSSSCG00000031106;ENSSSCG00000036504;ENSSSCG00000003499;ENSSSCG00000003498;ENSSSCG00000003503;ENSSSCG00000024009;ENSSSCG00000039734
6	78910001	78910900	upper	0.383893	ENSSSCG00000003508
6	81594801	81615100	upper	0.15942	ENSSSCG00000023495;ENSSSCG00000023191;ENSSSCG00000027827;ENSSSCG00000026025
6	84294701	84313100	upper	0.117391	ENSSSCG00000027325;ENSSSCG00000036755
6	84563801	84575100	upper	0.15942	ENSSSCG00000003572;ENSSSCG00000003573
6	91674001	91680600	upper	0.1373	ENSSSCG00000037121
6	93978301	93995500	upper	0.117391	ENSSSCG00000003644;ENSSSCG00000003645
6	101000301	101001100	upper	0.219231	ENSSSCG00000035553
6	102351701	102353800	upper	0.292512	--
6	109559701	109688500	upper	0.15942	--
6	111769301	111772100	upper	0.3968	ENSSSCG00000039120
6	114824501	114828400	upper	0.383893	--
6	124487701	124495900	upper	0.243478	--
6	126004801	126008900	upper	0.117391	ENSSSCG00000003749
6	126377101	126383900	upper	0.218417	--
6	127960501	127969100	upper	0.138501	ENSSSCG00000005777;ENSSSCG00000005778
6	143468301	143478400	upper	0.219231	--
6	144258001	144265100	upper	0.117391	ENSSSCG00000003794;ENSSSCG00000003795
6	163414501	163420700	upper	0.184143	ENSSSCG00000040058
6	164383701	164393700	upper	0.120727	ENSSSCG00000031778
6	164519301	164522100	upper	0.219231	ENSSSCG00000003891
6	164627201	164687800	upper	0.184143	ENSSSCG00000003891
6	164696901	164707800	upper	0.138574	ENSSSCG00000003891
6	165570401	165571800	upper	0.553846	--
6	166514201	166543300	upper	0.1373	ENSSSCG00000038681;ENSSSCG00000003926;ENSSSCG00000037270;ENSSSCG00000003928;ENSSSCG00000003929
6	168420701	168422800	upper	0.138574	--
6	169299501	169302500	upper	0.218417	ENSSSCG00000033628
7	181701	182700	upper	0.218417	--
7	438901	439800	upper	0.57971	--
7	4301901	5999600	upper	1	ENSSSCG00000001021;ENSSSCG00000001022;ENSSSCG00000038886;ENSSSCG00000001024;ENSSSCG00000001025;ENSSSCG00000036581;ENSSSCG00000001027;ENSSSCG00000034131;ENSSSCG00000040593;ENSSSCG00000036257;ENSSSCG00000038403;ENSSSCG00000001033
7	6187501	6189400	upper	0.355556	--
7	11005501	11011200	upper	0.1373	--
7	21778701	21781700	upper	0.163241	ENSSSCG00000038330;ENSSSCG00000040500;ENSSSCG00000038432
7	22871801	22920500	upper	0.47529	ENSSSCG00000001229;ENSSSCG00000035179
7	24274401	24324300	upper	0.219231	ENSSSCG00000001441;ENSSSCG00000030901
7	24339401	24578300	upper	0.3968	ENSSSCG00000001444;ENSSSCG00000038570;ENSSSCG00000038892
7	24622401	24643200	upper	0.355556	--
7	24716201	24753700	upper	0.768	ENSSSCG00000033414
7	25056901	25071100	upper	0.15942	ENSSSCG00000026951;ENSSSCG00000025618
7	25242401	25253400	upper	0.211957	ENSSSCG00000001474;ENSSSCG00000001475;ENSSSCG00000001476;ENSSSCG00000018622;ENSSSCG00000001477
7	26687501	26688800	upper	0.355556	ENSSSCG00000001485
7	27058401	27059200	upper	0.15942	--
7	27330301	27333100	upper	0.15942	--
7	29619001	29668900	upper	0.15942	ENSSSCG00000001501;ENSSSCG00000001502;ENSSSCG00000001503;ENSSSCG00000001504;ENSSSCG00000001505;ENSSSCG00000001506;ENSSSCG00000001507
7	29766601	29772100	upper	0.15942	--
7	31563901	31896800	upper	0.15942	ENSSSCG00000001549;ENSSSCG00000032451;ENSSSCG00000001550;ENSSSCG00000001551;ENSSSCG00000033137;ENSSSCG00000001552;ENSSSCG00000001553;ENSSSCG00000001554;ENSSSCG00000001555;ENSSSCG00000001556;ENSSSCG00000038774
7	46538401	46560800	upper	0.171095	ENSSSCG00000002623
7	47087101	47092300	upper	0.117391	--
7	48082001	48098100	upper	0.184143	ENSSSCG00000001770
7	54617201	54623400	upper	0.209694	--
7	56229901	56230800	upper	0.256087	ENSSSCG00000001860
7	57953701	58014400	upper	0.184143	ENSSSCG00000001873;ENSSSCG00000001875
7	61185701	61192700	upper	1	ENSSSCG00000001934
7	63743501	63749500	upper	0.383893	--
7	64762301	64770900	upper	0.1373	ENSSSCG00000001950;ENSSSCG00000031498
7	69602601	69648000	upper	0.243478	ENSSSCG00000001975
7	76896001	76904900	upper	0.219231	ENSSSCG00000040308
7	76967001	76979500	upper	0.120727	ENSSSCG00000033104;ENSSSCG00000039621;ENSSSCG00000032286;ENSSSCG00000002081
7	77329901	77358900	upper	0.120727	ENSSSCG00000040548;ENSSSCG00000023790;ENSSSCG00000032371;ENSSSCG00000035870;ENSSSCG00000036918
7	77400201	77415200	upper	0.1373	ENSSSCG00000002097;ENSSSCG00000034169
7	78703001	78712100	upper	0.117391	--
7	78771701	78782400	upper	0.553846	ENSSSCG00000034962
7	79215101	79224000	upper	0.110637	ENSSSCG00000035754;ENSSSCG00000037122
7	79341901	79347700	upper	0.117391	ENSSSCG00000002187
7	79843601	79846700	upper	0.171095	--
7	80882701	80883700	upper	0.553846	ENSSSCG00000033958
7	88999701	89027400	upper	0.1373	ENSSSCG00000022147;ENSSSCG00000002279;ENSSSCG00000002280
7	96569601	96591800	upper	0.184143	ENSSSCG00000002341
7	96959701	96971300	upper	0.355556	--
7	100684301	100688300	upper	1	ENSSSCG00000025906
7	105708601	105719200	upper	0.369565	--
7	108477901	108479800	upper	0.355556	--
7	115812101	115814200	upper	0.110637	--
7	120845401	120846300	upper	0.355556	ENSSSCG00000027667
7	121565501	121577400	upper	0.120727	ENSSSCG00000035805
8	120201	138900	upper	0.117391	ENSSSCG00000027502;ENSSSCG00000026084;ENSSSCG00000019544
8	1060301	1065000	upper	0.355556	ENSSSCG00000033541
8	2086801	2091600	upper	0.3968	ENSSSCG00000008702
8	2892801	2912400	upper	0.184143	ENSSSCG00000008722
8	6350601	6359100	upper	0.3968	ENSSSCG00000031700
8	11140801	11148900	upper	0.355556	--
8	24679401	24681800	upper	0.1373	--
8	31865501	31874000	upper	0.57971	ENSSSCG00000024496
8	34844201	34850300	upper	0.184143	ENSSSCG00000035712
8	41212001	42096200	upper	0.171095	ENSSSCG00000023774;ENSSSCG00000008842;ENSSSCG00000020497;ENSSSCG00000008844;ENSSSCG00000036188;ENSSSCG00000034254;ENSSSCG00000008845
8	44079501	44086400	upper	0.553846	--
8	45317901	45321900	upper	0.47529	--
8	46484501	46488100	upper	0.138574	--
8	47285201	47293600	upper	0.32107	--
8	49550901	49555300	upper	0.138501	--
8	52060901	52062800	upper	0.495652	--
8	52267701	52269600	upper	0.355556	--
8	53336801	53340800	upper	0.110637	ENSSSCG00000039158
8	54471401	54590400	upper	0.292512	--
8	55894901	55896200	upper	0.1373	ENSSSCG00000008898
8	56153401	56159000	upper	0.1373	ENSSSCG00000023357
8	56706801	56722100	upper	0.163241	--
8	57632201	57637200	upper	0.3968	--
8	57961601	57962800	upper	0.15942	--
8	59193801	59204900	upper	0.312859	--
8	62455701	62464800	upper	0.553846	--
8	66450101	66478700	upper	1	ENSSSCG00000034442
8	66488001	66529700	upper	0.553846	ENSSSCG00000034442
8	66542801	66604100	upper	0.768	ENSSSCG00000034442
8	66798501	66802600	upper	0.15942	--
8	72154101	72154800	upper	0.355556	--
8	72945101	72946100	upper	0.1373	--
8	74829001	74833000	upper	0.219231	ENSSSCG00000026886
8	91516901	91520800	upper	0.138501	--
8	93349501	93359000	upper	0.495652	--
8	94555801	94574700	upper	0.15942	--
8	96811701	96813100	upper	0.243478	ENSSSCG00000034280
8	104553001	104558500	upper	0.355556	ENSSSCG00000023174;ENSSSCG00000027086
8	106784601	106786600	upper	0.15942	--
8	112167701	112169500	upper	0.553846	ENSSSCG00000036236
8	113286201	113289100	upper	0.426877	ENSSSCG00000039813
8	117563701	117578000	upper	0.1373	--
8	117754301	117761900	upper	0.218417	--
8	121420301	121421300	upper	0.15942	ENSSSCG00000028420
8	128839001	128846100	upper	1	ENSSSCG00000022986
8	135843701	135845800	upper	0.292512	ENSSSCG00000009249
9	1	27600	upper	0.256087	--
9	235701	237500	upper	0.312859	ENSSSCG00000014579
9	1474401	1519200	upper	0.292512	ENSSSCG00000039567;ENSSSCG00000031202;ENSSSCG00000035389;ENSSSCG00000035773
9	1700501	1774300	upper	0.138501	ENSSSCG00000040667;ENSSSCG00000040310;ENSSSCG00000039369
9	2342301	2350600	upper	0.768	ENSSSCG00000014599
9	3022201	3027500	upper	0.120727	ENSSSCG00000014618
9	3302801	3304800	upper	0.138574	ENSSSCG00000014628
9	4311201	4319300	upper	0.355556	ENSSSCG00000029107;ENSSSCG00000024612
9	6298401	6351000	upper	0.1373	ENSSSCG00000035653;ENSSSCG00000014794
9	7269901	7353300	upper	0.1373	ENSSSCG00000014817;ENSSSCG00000014818;ENSSSCG00000014819
9	9213301	9227800	upper	0.209694	ENSSSCG00000021702
9	12443601	12479200	upper	0.171095	ENSSSCG00000031979
9	22858101	22862100	upper	0.138574	--
9	27670001	27674300	upper	0.15942	--
9	30483401	30488600	upper	0.279503	--
9	33989801	33991200	upper	0.292512	ENSSSCG00000014993
9	36514901	36527000	upper	0.110637	ENSSSCG00000026153
9	41731001	41744000	upper	0.15942	ENSSSCG00000030095
9	43443001	43942400	upper	0.355556	--
9	45387501	45411000	upper	0.1373	ENSSSCG00000015086
9	45949001	45978300	upper	0.117391	ENSSSCG00000024578;ENSSSCG00000028204
9	47122401	47125500	upper	0.219231	--
9	48361001	48366500	upper	0.553846	ENSSSCG00000028517
9	50842801	50850400	upper	0.110637	--
9	50980801	50984700	upper	0.383893	--
9	51420701	51434000	upper	0.171429	ENSSSCG00000039814
9	51761501	51770600	upper	0.312859	ENSSSCG00000024455
9	52961601	52964500	upper	0.138574	ENSSSCG00000033649
9	55520501	56041300	upper	0.3968	ENSSSCG00000015237;ENSSSCG00000015236;ENSSSCG00000021573;ENSSSCG00000015238
9	60812901	60815300	upper	0.597222	ENSSSCG00000028123
9	62731501	62741800	upper	0.768	--
9	63056001	63067500	upper	0.32107	--
9	63109601	63126300	upper	0.209694	--
9	63176001	63197300	upper	0.219231	--
9	63235001	63239800	upper	0.369565	--
9	63246901	63263500	upper	0.47529	--
9	63375101	63386800	upper	0.279503	--
9	63419901	63439700	upper	0.117391	--
9	64011001	65255100	upper	0.219231	ENSSSCG00000028322;ENSSSCG00000015270;ENSSSCG00000015271;ENSSSCG00000015272;ENSSSCG00000015273;ENSSSCG00000033768;ENSSSCG00000028035;ENSSSCG00000023562;ENSSSCG00000015277;ENSSSCG00000015276;ENSSSCG00000040190;ENSSSCG00000031235;ENSSSCG00000038350;ENSSSCG00000015279;ENSSSCG00000015281;ENSSSCG00000020589;ENSSSCG00000015282;ENSSSCG00000040625;ENSSSCG00000015283;ENSSSCG00000015284;ENSSSCG00000034803
9	66726201	66738100	upper	0.32107	ENSSSCG00000015638
9	75168001	75174500	upper	0.219231	ENSSSCG00000015333
9	76623801	76626100	upper	0.138574	ENSSSCG00000033314
9	77495301	77570900	upper	0.553846	ENSSSCG00000038187
9	81960401	81963600	upper	0.292512	ENSSSCG00000022543
9	85739701	85740800	upper	0.553846	--
9	89409801	89414000	upper	0.138574	ENSSSCG00000015375
9	95239401	95591900	upper	0.218417	ENSSSCG00000015396
9	95632101	95642400	upper	0.184143	--
9	98663701	98669100	upper	0.15942	--
9	99719301	99727700	upper	0.553846	ENSSSCG00000015405
9	111946001	111948000	upper	0.120727	ENSSSCG00000035172
9	112780201	112787200	upper	0.243478	--
9	119311001	119345900	upper	0.553846	--
9	121993501	122681100	upper	0.120727	ENSSSCG00000015534;ENSSSCG00000015537;ENSSSCG00000015538;ENSSSCG00000015539;ENSSSCG00000015540;ENSSSCG00000015541
9	127738801	127754700	upper	0.163241	ENSSSCG00000039898
9	132922001	132929800	upper	0.15942	ENSSSCG00000015610
9	137725101	137730200	upper	0.355556	--
10	5039801	5045900	upper	0.279503	--
10	12528601	12589000	upper	0.117391	ENSSSCG00000025290;ENSSSCG00000024484;ENSSSCG00000026705
10	14354301	14439500	upper	0.15942	ENSSSCG00000040100
10	15283101	15290600	upper	0.292512	ENSSSCG00000031683
10	16912501	16922600	upper	0.219231	ENSSSCG00000035213
10	17596401	17626100	upper	0.219231	ENSSSCG00000010878
10	18286701	18297200	upper	0.355556	ENSSSCG00000022034
10	19253301	19255600	upper	0.163241	--
10	21876901	21884300	upper	0.383893	--
10	29438601	29450500	upper	0.219231	ENSSSCG00000010957
10	42974701	42988800	upper	0.138574	ENSSSCG00000037173;ENSSSCG00000022045
10	47311801	47316200	upper	0.171095	--
10	48618001	48619600	upper	0.138574	--
10	49485901	49491700	upper	0.355556	ENSSSCG00000011059
10	61508901	61510400	upper	0.1373	--
10	65576001	65635800	upper	0.768	ENSSSCG00000011147
10	66497601	66518900	upper	0.1373	--
11	1386001	1387800	upper	0.355556	ENSSSCG00000026744
11	4399901	4405800	upper	0.138574	--
11	11013801	11017500	upper	0.15942	--
11	28182101	28183900	upper	0.219231	--
11	29083801	29094100	upper	0.495652	--
11	36489201	36512100	upper	0.355556	--
11	38201701	38205700	upper	0.117391	--
11	41340101	41343600	upper	0.117391	--
11	43058801	43066500	upper	1	--
11	53786201	53792000	upper	0.243478	--
11	57671301	57678200	upper	0.684783	--
11	64484801	64663700	upper	0.768	ENSSSCG00000009497
11	64765501	64978500	upper	0.279503	ENSSSCG00000009498
11	76062601	76064500	upper	0.768	ENSSSCG00000009543
11	76493601	76495400	upper	0.163241	--
11	77974301	77988300	upper	0.163241	ENSSSCG00000038835
12	13901	19800	upper	0.3968	--
12	164601	259400	upper	0.184143	ENSSSCG00000017137
12	3500601	3504600	upper	0.292512	ENSSSCG00000036056
12	3548101	3552600	upper	0.110637	ENSSSCG00000036056
12	5546601	5646200	upper	0.15942	ENSSSCG00000021672;ENSSSCG00000017200;ENSSSCG00000017201;ENSSSCG00000017202;ENSSSCG00000017203
12	5779101	5781600	upper	0.219231	ENSSSCG00000023978;ENSSSCG00000036248
12	17862901	17868500	upper	0.110637	--
12	19082001	19100000	upper	0.1373	ENSSSCG00000017366
12	19880201	19912800	upper	0.117391	ENSSSCG00000029763;ENSSSCG00000025507;ENSSSCG00000035057;ENSSSCG00000035199
12	22254201	22268600	upper	0.117391	ENSSSCG00000036933;ENSSSCG00000035969
12	25264501	25293800	upper	0.138574	ENSSSCG00000030269
12	25389001	25395100	upper	0.279503	ENSSSCG00000040942
12	25448901	25458000	upper	0.138574	ENSSSCG00000026701
12	26749301	26767900	upper	0.495652	ENSSSCG00000017566;ENSSSCG00000017567
12	28221401	28230300	upper	0.553846	--
12	30642901	30647000	upper	0.184143	--
12	34442701	34458800	upper	0.120727	ENSSSCG00000036869;ENSSSCG00000036200
12	34769001	34777800	upper	0.117391	ENSSSCG00000017642;ENSSSCG00000017643
12	39416701	39473300	upper	0.47529	ENSSSCG00000039685
12	43828201	43828900	upper	0.355556	--
12	44613101	44629000	upper	0.117391	ENSSSCG00000023719;ENSSSCG00000024626;ENSSSCG00000028920
12	44947701	44978100	upper	0.355556	ENSSSCG00000017770;ENSSSCG00000017769;ENSSSCG00000035080;ENSSSCG00000019783;ENSSSCG00000038650;ENSSSCG00000020020;ENSSSCG00000038123;ENSSSCG00000027915;ENSSSCG00000017766;ENSSSCG00000032658
12	45763901	45782900	upper	0.117391	ENSSSCG00000017788;ENSSSCG00000017787
12	48166101	48213000	upper	0.553846	ENSSSCG00000025717;ENSSSCG00000017826
12	48507701	48508800	upper	0.138574	ENSSSCG00000017832
12	49241301	49282900	upper	0.3968	ENSSSCG00000017843;ENSSSCG00000034780;ENSSSCG00000032683
12	50337501	50345300	upper	0.355556	ENSSSCG00000017878
12	52203201	52217600	upper	0.355556	ENSSSCG00000017924
12	59448501	59565600	upper	0.383893	ENSSSCG00000035051;ENSSSCG00000034364
12	60357701	60358900	upper	0.120727	ENSSSCG00000018049
13	4401	82400	upper	0.138574	--
13	531201	539100	upper	0.292512	ENSSSCG00000011178
13	5503601	5508600	upper	0.184143	--
13	6722401	6724600	upper	0.3968	--
13	6827701	6836400	upper	0.768	ENSSSCG00000011205;ENSSSCG00000036134
13	13450001	13469600	upper	0.279503	--
13	16990101	16996400	upper	0.138574	ENSSSCG00000038607
13	17736601	17746200	upper	0.219231	ENSSSCG00000011230
13	21237201	21244000	upper	0.355556	--
13	22828101	22879400	upper	0.184143	ENSSSCG00000011246;ENSSSCG00000027550
13	29593601	29886800	upper	0.211957	ENSSSCG00000021997;ENSSSCG00000038857;ENSSSCG00000011327;ENSSSCG00000024268;ENSSSCG00000040146;ENSSSCG00000011324;ENSSSCG00000011325;ENSSSCG00000011326;ENSSSCG00000011329;ENSSSCG00000011330;ENSSSCG00000011333;ENSSSCG00000011332
13	30938401	30969500	upper	0.117391	ENSSSCG00000011349;ENSSSCG00000039491
13	31618601	31760400	upper	0.184143	ENSSSCG00000011367;ENSSSCG00000011368;ENSSSCG00000011369;ENSSSCG00000032521;ENSSSCG00000011370;ENSSSCG00000018173;ENSSSCG00000018566;ENSSSCG00000011372;ENSSSCG00000011371;ENSSSCG00000011373;ENSSSCG00000032031;ENSSSCG00000011375;ENSSSCG00000011377
13	32203001	32274900	upper	0.15942	ENSSSCG00000011385;ENSSSCG00000011386;ENSSSCG00000011387;ENSSSCG00000011389;ENSSSCG00000011390
13	32599801	32761700	upper	0.211957	ENSSSCG00000011395;ENSSSCG00000011398;ENSSSCG00000011399;ENSSSCG00000011397;ENSSSCG00000011400;ENSSSCG00000011401;ENSSSCG00000024363;ENSSSCG00000011402
13	32790401	32844500	upper	0.32107	ENSSSCG00000024363;ENSSSCG00000011402;ENSSSCG00000011404;ENSSSCG00000011403;ENSSSCG00000011405;ENSSSCG00000011407;ENSSSCG00000011408;ENSSSCG00000011410;ENSSSCG00000011409;ENSSSCG00000011411
13	33070401	33129300	upper	0.1373	ENSSSCG00000040581;ENSSSCG00000011415
13	33653801	33663700	upper	0.1373	ENSSSCG00000011416;ENSSSCG00000032914
13	33888001	33906100	upper	0.117391	ENSSSCG00000011424
13	40162401	40173900	upper	0.211957	ENSSSCG00000025881
13	49651601	49685400	upper	0.597222	--
13	51435901	51440800	upper	0.163241	--
13	55451101	55455900	upper	0.218417	--
13	56240101	56254700	upper	0.3968	--
13	64313801	64317700	upper	0.3968	--
13	70064001	70067000	upper	0.15942	ENSSSCG00000011599
13	72650801	72905900	upper	0.219231	ENSSSCG00000011623
13	73059301	73103600	upper	0.15942	ENSSSCG00000024001
13	74516401	74526600	upper	0.819876	--
13	77391001	77398600	upper	0.597222	ENSSSCG00000011652
13	78557601	78564200	upper	0.768	--
13	79634301	79635800	upper	0.355556	--
13	79846301	79861400	upper	0.32107	--
13	79972001	79974900	upper	0.355556	--
13	82375001	82376100	upper	0.110637	ENSSSCG00000011673
13	88329001	88331900	upper	0.1373	ENSSSCG00000034422
13	88842001	88842900	upper	0.219231	--
13	94445801	94453400	upper	0.312859	ENSSSCG00000023582
13	95389001	95390200	upper	0.117391	--
13	101220701	101228400	upper	0.279503	--
13	101599901	101600800	upper	0.355556	--
13	103470701	103476400	upper	0.138574	--
13	104278001	104281000	upper	0.553846	ENSSSCG00000011735
13	105356901	105358600	upper	0.292512	--
13	107675601	107677400	upper	0.553846	ENSSSCG00000035525
13	113840201	113843700	upper	0.219231	ENSSSCG00000023871
13	116544901	116549100	upper	0.57971	--
13	120633701	120689600	upper	0.117391	--
13	124106601	124113300	upper	0.3968	ENSSSCG00000022550
13	127371801	127373600	upper	0.184143	--
13	127610201	127613200	upper	0.553846	--
13	131634201	131663700	upper	0.117391	ENSSSCG00000011827;ENSSSCG00000011828
13	132189701	132197700	upper	0.495652	ENSSSCG00000035414
13	148813901	148822100	upper	0.117391	--
13	150399701	150402400	upper	0.138574	ENSSSCG00000011937
13	154455001	154463400	upper	0.355556	ENSSSCG00000036856
13	155739801	155741900	upper	0.355556	--
13	161504801	161557000	upper	0.209694	ENSSSCG00000040784;ENSSSCG00000038798
13	162173901	162182300	upper	0.138501	--
13	163547501	163660400	upper	0.292512	--
13	165335701	165341600	upper	0.355556	--
13	166498201	166505700	upper	0.15942	--
13	169574101	169579100	upper	0.211957	--
13	174404001	174408900	upper	0.426877	--
13	184084601	184091100	upper	0.57971	--
13	187409601	187412800	upper	0.3968	--
13	188673401	188676600	upper	0.117391	--
13	189061001	189063600	upper	0.768	--
13	192820801	192976700	upper	0.426877	ENSSSCG00000025119
13	193979901	193982900	upper	0.495652	--
13	194248101	194288800	upper	0.57971	ENSSSCG00000037138
13	194289501	194311600	upper	0.211957	ENSSSCG00000037138
13	194727701	194733000	upper	0.768	--
13	195986201	196199500	upper	0.597222	ENSSSCG00000032024;ENSSSCG00000021598
13	196709301	196820500	upper	0.219231	ENSSSCG00000036556
13	199786701	199794700	upper	0.256087	--
13	199817901	199820400	upper	0.138574	--
13	200630501	200634400	upper	0.117391	--
13	202952801	202955300	upper	0.369565	--
13	203323701	203334200	upper	0.1373	ENSSSCG00000038056;ENSSSCG00000012071
14	8901	21000	upper	0.117391	ENSSSCG00000009578
14	6011501	6026700	upper	0.163241	--
14	6078801	6086600	upper	0.171095	--
14	6347301	6353100	upper	0.211957	--
14	6362601	6420500	upper	0.211957	ENSSSCG00000009614;ENSSSCG00000009615;ENSSSCG00000009616;ENSSSCG00000009617;ENSSSCG00000033355
14	6789501	6947300	upper	0.117391	ENSSSCG00000032622;ENSSSCG00000009626;ENSSSCG00000009625;ENSSSCG00000009627;ENSSSCG00000009628;ENSSSCG00000009629;ENSSSCG00000034184;ENSSSCG00000009630;ENSSSCG00000034561
14	9240901	9250300	upper	0.163241	--
14	19609701	19619300	upper	0.117391	--
14	20617601	20618700	upper	0.117391	--
14	30887801	30896100	upper	0.1373	ENSSSCG00000009806
14	30984301	30991000	upper	0.292512	--
14	33132001	33140900	upper	0.768	ENSSSCG00000009839
14	36431301	36449800	upper	0.355556	--
14	38853201	38856000	upper	0.211957	ENSSSCG00000009881
14	48779801	48834800	upper	0.110637	ENSSSCG00000040522;ENSSSCG00000030775;ENSSSCG00000032042;ENSSSCG00000039180;ENSSSCG00000032582
14	49001001	49007500	upper	0.312859	ENSSSCG00000038719;ENSSSCG00000037214;ENSSSCG00000010044
14	50237701	50267300	upper	0.117391	ENSSSCG00000010084;ENSSSCG00000018360;ENSSSCG00000019987;ENSSSCG00000010085;ENSSSCG00000010086;ENSSSCG00000010087;ENSSSCG00000037143
14	51664701	51705600	upper	0.279503	ENSSSCG00000032476
14	52661501	52691600	upper	0.138501	--
14	53107601	53112200	upper	0.768	--
14	53202101	53276500	upper	0.163241	--
14	57032101	57033600	upper	0.138501	--
14	62553301	62556300	upper	0.243478	ENSSSCG00000039215
14	66685401	66688800	upper	0.138574	ENSSSCG00000010226
14	70794101	70797800	upper	0.209694	ENSSSCG00000036480
14	74616401	74700300	upper	0.211957	ENSSSCG00000010278;ENSSSCG00000038545;ENSSSCG00000010280;ENSSSCG00000037377
14	75353501	75363700	upper	0.138574	ENSSSCG00000010289;ENSSSCG00000033767
14	86826001	86830100	upper	0.32107	ENSSSCG00000010352
14	87274901	87280200	upper	0.138574	--
14	87339201	87433600	upper	0.369565	--
14	87877601	87943300	upper	0.15942	ENSSSCG00000010360;ENSSSCG00000024048;ENSSSCG00000026850;ENSSSCG00000037918;ENSSSCG00000026339
14	89003701	89044400	upper	0.117391	ENSSSCG00000010380
14	93649601	93668500	upper	0.117391	--
14	106060701	106215600	upper	0.243478	ENSSSCG00000035347;ENSSSCG00000039377;ENSSSCG00000032095;ENSSSCG00000040085
14	106243901	106326600	upper	0.211957	ENSSSCG00000035347
14	106336701	106379700	upper	0.369565	ENSSSCG00000035347
14	106406501	106416000	upper	0.218417	ENSSSCG00000035347
14	106417701	106424100	upper	0.312859	ENSSSCG00000035347
14	106432001	106436500	upper	0.355556	ENSSSCG00000035347
14	106497201	106536600	upper	0.312859	ENSSSCG00000010488;ENSSSCG00000026798
14	106536601	106552900	upper	0.138574	ENSSSCG00000010488;ENSSSCG00000026798
14	112052201	112124900	upper	0.117391	ENSSSCG00000029533;ENSSSCG00000030428;ENSSSCG00000010560;ENSSSCG00000021798;ENSSSCG00000010559;ENSSSCG00000025557;ENSSSCG00000037790;ENSSSCG00000022005
14	115247601	115274400	upper	0.184143	ENSSSCG00000030271;ENSSSCG00000010613
14	118843201	118848400	upper	0.47529	--
14	122195101	122197100	upper	0.256087	--
14	127151301	127159100	upper	0.684783	ENSSSCG00000010665
14	132184001	132191100	upper	0.117391	ENSSSCG00000002981
14	136517701	136525800	upper	1	ENSSSCG00000035045
14	140635601	140637700	upper	0.138574	ENSSSCG00000023681
15	65301	66100	upper	0.117391	--
15	2228301	2236000	upper	0.110637	--
15	2650501	2651400	upper	0.218417	ENSSSCG00000023627
15	8983001	8991700	upper	0.1373	ENSSSCG00000015673
15	14452201	15186800	upper	0.3968	ENSSSCG00000040172
15	15796101	15797400	upper	0.553846	--
15	15892601	16143700	upper	0.355556	ENSSSCG00000035564;ENSSSCG00000036803;ENSSSCG00000015691;ENSSSCG00000039870;ENSSSCG00000030013;ENSSSCG00000038878
15	16649301	16652800	upper	0.138574	ENSSSCG00000015694
15	19198401	19201900	upper	0.117391	ENSSSCG00000023479
15	20845101	20848800	upper	0.184143	--
15	22586501	22610600	upper	0.209694	--
15	24976501	24978300	upper	0.355556	--
15	27928501	27934000	upper	0.120727	--
15	28979101	28983900	upper	0.47529	--
15	31114101	31595500	upper	0.32107	ENSSSCG00000025455;ENSSSCG00000038305;ENSSSCG00000039185;ENSSSCG00000020559;ENSSSCG00000034187;ENSSSCG00000015743;ENSSSCG00000015742
15	31839401	31843900	upper	0.597222	--
15	32069901	32082600	upper	0.211957	--
15	32684001	32686500	upper	0.355556	--
15	34052201	34053000	upper	0.15942	--
15	37922501	37930400	upper	0.383893	ENSSSCG00000036877
15	38450701	38452800	upper	0.597222	--
15	39517901	39519300	upper	0.218417	ENSSSCG00000034267
15	39714801	39723600	upper	1	ENSSSCG00000034267
15	47748001	47781800	upper	0.32107	ENSSSCG00000015814
15	49575101	49708200	upper	0.32107	--
15	57765301	57769200	upper	0.3968	--
15	59023701	59131300	upper	0.15942	ENSSSCG00000022197
15	60704901	60708300	upper	0.355556	--
15	60782301	60787300	upper	0.1373	--
15	61889301	61899300	upper	0.768	ENSSSCG00000022671
15	61968801	61974700	upper	0.219231	ENSSSCG00000022671
15	72272501	72282500	upper	0.219231	--
15	75814701	75815900	upper	0.1373	--
15	78214801	78266600	upper	0.256087	--
15	79998801	80033300	upper	0.117391	--
15	81773401	81776000	upper	0.184143	ENSSSCG00000034193;ENSSSCG00000015976
15	85854901	85871800	upper	0.1373	--
15	88345701	88349100	upper	0.355556	ENSSSCG00000016018
15	92016201	92022400	upper	0.219231	--
15	92879801	92880800	upper	0.597222	--
15	94818601	94822100	upper	0.312859	ENSSSCG00000016049
15	95351601	95358200	upper	0.171095	--
15	104838901	104859200	upper	1	ENSSSCG00000016101;ENSSSCG00000026940
15	109544701	109547300	upper	0.292512	--
15	112064201	112072200	upper	0.32107	--
15	113527301	113529200	upper	0.355556	--
15	116321001	116329800	upper	0.138501	ENSSSCG00000040040
15	118330501	118337000	upper	0.768	ENSSSCG00000022758;ENSSSCG00000032327;ENSSSCG00000016177
15	129712001	129715500	upper	0.171095	--
15	132272101	132356400	upper	0.1373	--
15	133993401	134009400	upper	0.495652	ENSSSCG00000036274;ENSSSCG00000024029
15	134013601	134025500	upper	0.553846	ENSSSCG00000036274
15	136945201	136950800	upper	0.369565	--
16	6563301	6571600	upper	0.355556	ENSSSCG00000035367
16	7653501	7661900	upper	0.355556	--
16	9595801	9603000	upper	0.163241	--
16	11486101	11490100	upper	0.219231	--
16	12498901	12503800	upper	0.553846	--
16	16895101	17120600	upper	0.1373	--
16	19987001	19990100	upper	0.138501	ENSSSCG00000016821;ENSSSCG00000033328
16	22102601	22103600	upper	0.15942	--
16	23685501	23722900	upper	0.138574	ENSSSCG00000016850
16	25517501	25520600	upper	0.138574	--
16	27642001	27643600	upper	0.218417	--
16	42334801	42342100	upper	0.218417	--
16	46090801	46098000	upper	0.369565	--
16	47468101	47483100	upper	0.15942	ENSSSCG00000016963;ENSSSCG00000037053
16	47743301	47746800	upper	0.171095	ENSSSCG00000016970
16	65672501	65674600	upper	0.219231	ENSSSCG00000017051
16	68063401	68070100	upper	0.768	--
16	72004101	72010700	upper	0.1373	--
16	73074901	73077900	upper	0.292512	ENSSSCG00000017095
16	75194301	75196600	upper	0.3968	--
16	77918301	77923000	upper	0.15942	--
16	78991401	79006800	upper	0.211957	ENSSSCG00000017114;ENSSSCG00000040154
17	1801	16800	upper	0.243478	--
17	837801	853700	upper	0.369565	--
17	1707801	1716500	upper	0.292512	--
17	3243701	3371300	upper	0.219231	ENSSSCG00000021988
17	3749001	3760900	upper	0.279503	--
17	8717501	8803100	upper	0.369565	ENSSSCG00000007005
17	11627501	11645500	upper	0.355556	--
17	14318001	14321900	upper	0.57971	--
17	20292901	20298200	upper	0.47529	--
17	24741501	24745400	upper	0.184143	--
17	26673001	26674900	upper	0.355556	ENSSSCG00000007094
17	28762501	29089100	upper	0.138574	ENSSSCG00000037604;ENSSSCG00000007108
17	31673301	31674600	upper	0.138574	--
17	32356201	32357300	upper	0.279503	ENSSSCG00000007155
17	32856101	32888700	upper	0.355556	ENSSSCG00000007171
17	36019901	36028100	upper	0.47529	ENSSSCG00000007248
17	37013801	37028400	upper	0.355556	ENSSSCG00000027410
17	38619301	38683400	upper	0.117391	ENSSSCG00000040160;ENSSSCG00000022864;ENSSSCG00000028858;ENSSSCG00000038237
17	39706701	39724400	upper	0.184143	ENSSSCG00000007317
17	43811701	43824100	upper	0.117391	ENSSSCG00000007356
17	46086001	46094300	upper	0.15942	--
17	48666701	48671900	upper	0.163241	ENSSSCG00000007452
17	50970301	50974400	upper	0.15942	--
17	62228201	62230000	upper	0.218417	ENSSSCG00000031937
17	63078201	63113400	upper	0.211957	--
17	63243901	63259400	upper	0.117391	--
18	109401	197000	upper	0.369565	--
18	1723501	2557400	upper	0.138574	ENSSSCG00000016410;ENSSSCG00000016411;ENSSSCG00000016412;ENSSSCG00000016414;ENSSSCG00000039149;ENSSSCG00000016416
18	3897401	3898300	upper	0.256087	--
18	6719001	6720100	upper	0.138501	ENSSSCG00000032422
18	7417901	7427600	upper	0.120727	ENSSSCG00000037885;ENSSSCG00000039581;ENSSSCG00000031902;ENSSSCG00000016475
18	7629001	7646400	upper	0.211957	ENSSSCG00000037885;ENSSSCG00000031902;ENSSSCG00000036013;ENSSSCG00000032112
18	8018901	8025400	upper	0.355556	ENSSSCG00000031171;ENSSSCG00000036925
18	10581601	10582800	upper	0.57971	ENSSSCG00000016512
18	22476001	22476900	upper	0.117391	ENSSSCG00000037665
18	37273401	37274400	upper	0.495652	ENSSSCG00000016656
18	40149801	40153700	upper	0.163241	ENSSSCG00000024754
18	40816901	40818000	upper	0.3968	--
18	44334701	44368500	upper	0.243478	--
18	48720401	48728000	upper	0.117391	ENSSSCG00000016721;ENSSSCG00000036481
18	51162701	51170200	upper	0.138574	ENSSSCG00000016756
