# Supplementary material for: Copy Number Variation Analysis Revealed the Evolutionary Difference between Chinese Indigenous Pigs and Asian Wild Boars
Source: Genes (Basel). 2023 Feb 12;14(2):472. doi: 10.3390/genes14020472 (PMC9957247; doi:10.3390/genes14020472)
Supplement: Supplementary file 1 [file genes-14-00472-s001.zip › Table S4.xlsx]

## Sheet: Table S4
chr	start	end	direction	peak	Genes
1	23355301	23362000	upper	0.553846	--
1	81818501	81827500	upper	0.553846	ENSSSCG00000004435
1	125790901	125797300	upper	0.553846	--
1	154233101	154238800	upper	0.597222	--
1	189794301	189803100	upper	0.684783	ENSSSCG00000005090
1	215826201	215986400	upper	0.57971	ENSSSCG00000021136;ENSSSCG00000005203
1	216745301	216747200	upper	0.768	ENSSSCG00000040584
1	232695201	232704900	upper	0.553846	--
1	262166401	262176100	upper	1	ENSSSCG00000036218;ENSSSCG00000030198
1	263155901	263162500	upper	0.768	--
2	17993401	17994600	upper	0.553846	--
2	19534501	19539200	upper	0.768	--
2	32779901	32784000	upper	0.768	ENSSSCG00000022806
2	33854901	33859600	upper	0.819876	ENSSSCG00000013339
2	56832201	56835100	upper	0.768	--
2	63820201	63836300	upper	0.553846	ENSSSCG00000013788
2	68481201	68507100	upper	0.597222	ENSSSCG00000032776
3	6852601	6853600	upper	0.768	ENSSSCG00000023320
3	10694901	10697200	upper	0.553846	ENSSSCG00000007702
3	57109101	57116000	upper	0.553846	--
4	60163101	60171100	upper	0.597222	--
4	89517601	89547200	upper	0.57971	ENSSSCG00000025885;ENSSSCG00000038624
5	12436701	12443100	upper	0.57971	ENSSSCG00000040453
5	29616801	29626500	upper	1	ENSSSCG00000000469
5	34722301	34729100	upper	0.597222	ENSSSCG00000000504
5	61078901	61091700	upper	0.553846	ENSSSCG00000040242
5	81678901	81684600	upper	0.768	--
5	84166401	84173800	upper	0.768	ENSSSCG00000000882
6	10402801	10408100	upper	0.819876	ENSSSCG00000034356
6	29911001	29919800	upper	0.768	ENSSSCG00000034721;ENSSSCG00000002825
6	39279401	39285800	upper	0.553846	ENSSSCG00000038906
6	46265201	46273600	upper	0.597222	ENSSSCG00000021946;ENSSSCG00000022423
6	51392601	51395800	upper	0.57971	--
6	59536901	59548200	upper	0.597222	ENSSSCG00000040725
6	165570401	165571800	upper	0.553846	--
7	438901	439800	upper	0.57971	--
7	5992701	5999600	upper	1	--
7	24716201	24753700	upper	0.768	ENSSSCG00000033414
7	61185701	61192700	upper	1	ENSSSCG00000001934
7	78771701	78782400	upper	0.553846	ENSSSCG00000034962
7	80882701	80883700	upper	0.553846	ENSSSCG00000033958
7	100684301	100688300	upper	1	ENSSSCG00000025906
8	31865501	31874000	upper	0.57971	ENSSSCG00000024496
8	44079501	44086400	upper	0.553846	--
8	62455701	62464800	upper	0.553846	--
8	66475901	66478700	upper	1	ENSSSCG00000034442
8	66488001	66493200	upper	0.553846	ENSSSCG00000034442
8	66542801	66553700	upper	0.768	ENSSSCG00000034442
8	112167701	112169500	upper	0.553846	ENSSSCG00000036236
8	128839001	128846100	upper	1	ENSSSCG00000022986
9	2342301	2350600	upper	0.768	ENSSSCG00000014599
9	48361001	48366500	upper	0.553846	ENSSSCG00000028517
9	60812901	60815300	upper	0.597222	ENSSSCG00000028123
9	62731501	62741800	upper	0.768	--
9	77564701	77570900	upper	0.553846	--
9	85739701	85740800	upper	0.553846	--
9	99719301	99727700	upper	0.553846	ENSSSCG00000015405
9	119311001	119317100	upper	0.553846	--
10	65595101	65635800	upper	0.768	ENSSSCG00000011147
11	43058801	43066500	upper	1	--
11	57671301	57678200	upper	0.684783	--
11	64577601	64601900	upper	0.768	ENSSSCG00000009497
11	76062601	76064500	upper	0.768	ENSSSCG00000009543
12	28221401	28230300	upper	0.553846	--
12	48166101	48172400	upper	0.553846	ENSSSCG00000025717;ENSSSCG00000017826
13	6827701	6836400	upper	0.768	ENSSSCG00000011205;ENSSSCG00000036134
13	49681001	49685400	upper	0.597222	--
13	74516401	74526600	upper	0.819876	--
13	77391001	77398600	upper	0.597222	ENSSSCG00000011652
13	78557601	78564200	upper	0.768	--
13	104278001	104281000	upper	0.553846	ENSSSCG00000011735
13	107675601	107677400	upper	0.553846	ENSSSCG00000035525
13	116544901	116549100	upper	0.57971	--
13	127610201	127613200	upper	0.553846	--
13	184084601	184091100	upper	0.57971	--
13	189061001	189063600	upper	0.768	--
13	194248101	194312500	upper	0.57971	ENSSSCG00000037138
13	194727701	194733000	upper	0.768	--
13	196198501	196199500	upper	0.597222	--
14	33132001	33140900	upper	0.768	ENSSSCG00000009839
14	53107601	53112200	upper	0.768	--
14	127151301	127159100	upper	0.684783	ENSSSCG00000010665
14	136517701	136525800	upper	1	ENSSSCG00000035045
15	15796101	15797400	upper	0.553846	--
15	31839401	31843900	upper	0.597222	--
15	38450701	38452800	upper	0.597222	--
15	39714801	39723600	upper	1	ENSSSCG00000034267
15	61889301	61899300	upper	0.768	ENSSSCG00000022671
15	92879801	92880800	upper	0.597222	--
15	104838901	104859200	upper	1	ENSSSCG00000016101;ENSSSCG00000026940
15	118330501	118337000	upper	0.768	ENSSSCG00000022758;ENSSSCG00000032327;ENSSSCG00000016177
15	134013601	134025500	upper	0.553846	ENSSSCG00000036274
16	12498901	12503800	upper	0.553846	--
16	68063401	68070100	upper	0.768	--
17	14318001	14321900	upper	0.57971	--
18	10581601	10582800	upper	0.57971	ENSSSCG00000016512
