# Supplementary material for: Copy Number Variation Analysis Revealed the Evolutionary Difference between Chinese Indigenous Pigs and Asian Wild Boars
Source: Genes (Basel). 2023 Feb 12;14(2):472. doi: 10.3390/genes14020472 (PMC9957247; doi:10.3390/genes14020472)
Supplement: Supplementary file 1 [file genes-14-00472-s001.zip › Table S5.xlsx]

## Sheet: Table S5
chr	start	end	direction	peak	GeneID	Symbol	Description	KEGG_A_class	KEGG_B_class	Pathway	K_ID	GO Component	GO Function	GO Process
1	81818501	81827500	upper	0.553846	ENSSSCG00000004435	NT5DC1	PREDICTED: 5'-nucleotidase domain-containing protein 1 [Sus scrofa]	-	-	-	-	-	GO:0043169//cation binding;GO:0043169//cation binding	-
1	189794301	189803100	upper	0.684783	ENSSSCG00000005090	MNAT1	CDK-activating kinase assembly factor MAT1 [Sus scrofa]	Genetic Information Processing;Genetic Information Processing	Transcription;Replication and repair	ko03022//Basal transcription factors;ko03420//Nucleotide excision repair	K10842;K10842	GO:0016591//DNA-directed RNA polymerase II, holoenzyme	GO:0004674//protein serine/threonine kinase activity;GO:0005515//protein binding;GO:0042623//ATPase activity, coupled;GO:0046914//transition metal ion binding	GO:0006289//nucleotide-excision repair;GO:0006360//transcription from RNA polymerase I promoter;GO:0006366//transcription from RNA polymerase II promoter;GO:0006397//mRNA processing;GO:0006464//cellular protein modification process;GO:0006915//apoptotic process;GO:0007420//brain development;GO:0007507//heart development;GO:0008284//positive regulation of cell proliferation;GO:0009154//purine ribo…
1	215826201	215986400	upper	0.57971	ENSSSCG00000021136	TPD52L3	PREDICTED: tumor protein D55-like [Sus scrofa]	-	-	-	-	-	-	-
1	215826201	215986400	upper	0.57971	ENSSSCG00000005203	IL33	PREDICTED: interleukin-33 isoform X1 [Sus scrofa]	Environmental Information Processing;Cellular Processes;Organismal Systems	Signaling molecules and interaction;Cell growth and death;Immune system	ko04060//Cytokine-cytokine receptor interaction;ko04217//Necroptosis;ko04623//Cytosolic DNA-sensing pathway	K12967;K12967;K12967	-	GO:0005102//receptor binding;GO:0005102//receptor binding;GO:0005102//receptor binding	GO:0001818//negative regulation of cytokine production;GO:0001818//negative regulation of cytokine production;GO:0001818//negative regulation of cytokine production;GO:0002696//positive regulation of leukocyte activation;GO:0002696//positive regulation of leukocyte activation;GO:0002696//positive regulation of leukocyte activation;GO:0002823//negative regulation of adaptive immune response based …
1	216745301	216747200	upper	0.768	ENSSSCG00000040584	RLN	relaxin [Sus scrofa]	-	-	-	-	-	-	-
1	262166401	262176100	upper	1	ENSSSCG00000036218	TTLL11	PREDICTED: LOW QUALITY PROTEIN: tubulin polyglutamylase TTLL11 [Orcinus orca]	-	-	-	-	-	-	GO:0007017//microtubule-based process;GO:0007017//microtubule-based process;GO:0018200//peptidyl-glutamic acid modification;GO:0018200//peptidyl-glutamic acid modification
1	262166401	262176100	upper	1	ENSSSCG00000030198	env	envelope glycoprotein [Sus scrofa]	-	-	-	-	-	-	-
2	32779901	32784000	upper	0.768	ENSSSCG00000022806	LIN7C	Protein lin-7-like protein C, partial [Bos mutus]	-	-	-	-	GO:0042995//cell projection;GO:0042995//cell projection;GO:0043234//protein complex;GO:0043234//protein complex;GO:0043296//apical junction complex;GO:0043296//apical junction complex;GO:0044424//intracellular part;GO:0044430//cytoskeletal part;GO:0097060//synaptic membrane;GO:0097060//synaptic membrane	GO:0019904//protein domain specific binding;GO:0019904//protein domain specific binding	GO:0001505//regulation of neurotransmitter levels;GO:0001505//regulation of neurotransmitter levels;GO:0016192//vesicle-mediated transport;GO:0016192//vesicle-mediated transport;GO:0045184//establishment of protein localization;GO:0045184//establishment of protein localization
2	33854901	33859600	upper	0.819876	ENSSSCG00000013339	ANO3	PREDICTED: anoctamin-3 isoform X3 [Sus scrofa]	-	-	-	-	GO:0031224//intrinsic component of membrane;GO:0031224//intrinsic component of membrane	-	-
2	63820201	63836300	upper	0.553846	ENSSSCG00000013788	ADGRE2	PREDICTED: adhesion G protein-coupled receptor E2-like isoform X2 [Sus scrofa]	-	-	-	-	GO:0016020//membrane;GO:0016020//membrane;GO:0016020//membrane;GO:0016020//membrane;GO:0016020//membrane;GO:0016020//membrane;GO:0016020//membrane;GO:0016020//membrane;GO:0016020//membrane;GO:0016020//membrane	-	GO:0007166//cell surface receptor signaling pathway;GO:0007186//G-protein coupled receptor signaling pathway;GO:0007186//G-protein coupled receptor signaling pathway;GO:0007186//G-protein coupled receptor signaling pathway;GO:0007186//G-protein coupled receptor signaling pathway;GO:0007186//G-protein coupled receptor signaling pathway;GO:0007186//G-protein coupled receptor signaling pathway;GO:00…
2	68481201	68507100	upper	0.597222	ENSSSCG00000032776	OR7A10	PREDICTED: olfactory receptor 7A10-like [Sus scrofa]	-	-	-	-	GO:0031224//intrinsic component of membrane	GO:0004888//transmembrane signaling receptor activity	-
3	6852601	6853600	upper	0.768	ENSSSCG00000023320	CYP3A29	cytochrome P450 3A22 [Sus scrofa]	Metabolism;Organismal Systems;Metabolism;Metabolism;Metabolism	Global and overview maps;Digestive system;Metabolism of cofactors and vitamins;Lipid metabolism;Lipid metabolism	ko01100//Metabolic pathways;ko04976//Bile secretion;ko00830//Retinol metabolism;ko00140//Steroid hormone biosynthesis;ko00591//Linoleic acid metabolism	K07424;K07424;K07424;K07424;K07424	GO:0042175//nuclear outer membrane-endoplasmic reticulum membrane network;GO:0042175//nuclear outer membrane-endoplasmic reticulum membrane network;GO:0042175//nuclear outer membrane-endoplasmic reticulum membrane network;GO:0042175//nuclear outer membrane-endoplasmic reticulum membrane network;GO:0042175//nuclear outer membrane-endoplasmic reticulum membrane network;GO:0042175//nuclear outer mem…	GO:0016712//oxidoreductase activity, acting on paired donors, with incorporation or reduction of molecular oxygen, reduced flavin or flavoprotein as one donor, and incorporation of one atom of oxygen;GO:0016712//oxidoreductase activity, acting on paired donors, with incorporation or reduction of molecular oxygen, reduced flavin or flavoprotein as one donor, and incorporation of one atom of oxygen…	GO:0044710//single-organism metabolic process;GO:0044710//single-organism metabolic process;GO:0044710//single-organism metabolic process;GO:0044710//single-organism metabolic process;GO:0044710//single-organism metabolic process;GO:0044710//single-organism metabolic process;GO:0044710//single-organism metabolic process;GO:0044710//single-organism metabolic process;GO:0044710//single-organism met…
3	10694901	10697200	upper	0.553846	ENSSSCG00000007702	FKBP6	PREDICTED: inactive peptidyl-prolyl cis-trans isomerase FKBP6 isoform X1 [Sus scrofa]	-	-	-	-	-	-	-
4	89517601	89547200	upper	0.57971	ENSSSCG00000025885	ITLN2	intelectin-2 precursor [Sus scrofa]	-	-	-	-	-	-	-
4	89517601	89547200	upper	0.57971	ENSSSCG00000038624	-	-	-	-	-	-	-	-	-
5	12436701	12443100	upper	0.57971	ENSSSCG00000040453	SYN3	PREDICTED: synapsin-3 [Sus scrofa]	-	-	-	-	GO:0008021//synaptic vesicle	GO:0032550//purine ribonucleoside binding	GO:0001505//regulation of neurotransmitter levels
5	29616801	29626500	upper	1	ENSSSCG00000000469	LEMD3	LEM domain containing 3 [Sus scrofa]	-	-	-	-	GO:0031229//intrinsic component of nuclear inner membrane;GO:0031229//intrinsic component of nuclear inner membrane	-	GO:0007049//cell cycle;GO:0007049//cell cycle;GO:0007179//transforming growth factor beta receptor signaling pathway;GO:0007179//transforming growth factor beta receptor signaling pathway;GO:0007519//skeletal muscle tissue development;GO:0007519//skeletal muscle tissue development;GO:0030509//BMP signaling pathway;GO:0030509//BMP signaling pathway;GO:0032924//activin receptor signaling pathway;GO…
5	34722301	34729100	upper	0.597222	ENSSSCG00000000504	PTPRB	PREDICTED: receptor-type tyrosine-protein phosphatase beta isoform X1 [Sus scrofa]	Cellular Processes	Cellular community - eukaryotes	ko04520//Adherens junction	K05694	GO:0016021//integral component of membrane;GO:0043234//protein complex	GO:0004721//phosphoprotein phosphatase activity;GO:0004721//phosphoprotein phosphatase activity;GO:0004725//protein tyrosine phosphatase activity;GO:0005488//binding	GO:0006470//protein dephosphorylation;GO:0006470//protein dephosphorylation;GO:0006470//protein dephosphorylation;GO:0048646//anatomical structure formation involved in morphogenesis
5	61078901	61091700	upper	0.553846	ENSSSCG00000040242	-	basic proline-rich protein precursor [Sus scrofa]	-	-	-	-	-	GO:0005102//receptor binding;GO:0005102//receptor binding;GO:0005102//receptor binding;GO:0005102//receptor binding	-
5	84166401	84173800	upper	0.768	ENSSSCG00000000882	ANKS1B	PREDICTED: ankyrin repeat and sterile alpha motif domain-containing protein 1B isoform X1 [Orcinus orca]	-	-	-	-	-	-	-
6	10402801	10408100	upper	0.819876	ENSSSCG00000034356	env	envelope glycoprotein [Sus scrofa]	-	-	-	-	-	-	-
6	29911001	29919800	upper	0.768	ENSSSCG00000034721	CES5A	PREDICTED: carboxylesterase 5A-like [Sus scrofa]	-	-	-	-	-	-	-
6	29911001	29919800	upper	0.768	ENSSSCG00000002825	CES1	PREDICTED: liver carboxylesterase [Sus scrofa]	Metabolism;Metabolism	Global and overview maps;Xenobiotics biodegradation and metabolism	ko01100//Metabolic pathways;ko00983//Drug metabolism - other enzymes	K01044;K01044	GO:0044432//endoplasmic reticulum part	GO:0016788//hydrolase activity, acting on ester bonds	-
6	39279401	39285800	upper	0.553846	ENSSSCG00000038906	L1RE1	transposase [Sus scrofa]	-	-	-	-	GO:0000323//lytic vacuole;GO:0031981//nuclear lumen;GO:0035770//ribonucleoprotein granule	GO:0003723//RNA binding;GO:0005515//protein binding;GO:0043566//structure-specific DNA binding	GO:0032196//transposition
6	46265201	46273600	upper	0.597222	ENSSSCG00000021946	ZNF383	PREDICTED: zinc finger protein 829 isoform X2 [Sus scrofa]	-	-	-	-	GO:0044464//cell part;GO:0044464//cell part;GO:0044464//cell part;GO:0044464//cell part;GO:0044464//cell part;GO:0044464//cell part;GO:0044464//cell part;GO:0044464//cell part	GO:0043169//cation binding;GO:0043169//cation binding;GO:0043169//cation binding;GO:0043169//cation binding;GO:0043169//cation binding;GO:0043169//cation binding;GO:0043169//cation binding;GO:0043169//cation binding	GO:0006351//transcription, DNA-templated;GO:0006351//transcription, DNA-templated;GO:0006351//transcription, DNA-templated;GO:0006351//transcription, DNA-templated;GO:0006351//transcription, DNA-templated;GO:0006351//transcription, DNA-templated;GO:0006351//transcription, DNA-templated;GO:0006351//transcription, DNA-templated
6	46265201	46273600	upper	0.597222	ENSSSCG00000022423	ZNF420	PREDICTED: zinc finger protein 383 [Sus scrofa]	-	-	-	-	-	-	-
6	59536901	59548200	upper	0.597222	ENSSSCG00000040725	IL11	PREDICTED: interleukin-11 isoform X1 [Felis catus]	Environmental Information Processing;Environmental Information Processing;Organismal Systems	Signaling molecules and interaction;Signal transduction;Immune system	ko04060//Cytokine-cytokine receptor interaction;ko04630//Jak-STAT signaling pathway;ko04640//Hematopoietic cell lineage	K05417;K05417;K05417	GO:0044424//intracellular part	GO:0005126//cytokine receptor binding	GO:0000165//MAPK cascade;GO:0001934//positive regulation of protein phosphorylation;GO:0006366//transcription from RNA polymerase II promoter;GO:0008283//cell proliferation;GO:0046879//hormone secretion
7	24716201	24753700	upper	0.768	ENSSSCG00000033414	BTN1A1	PREDICTED: butyrophilin subfamily 1 member A1-like isoform X3 [Sus scrofa]	-	-	-	-	-	-	-
7	61185701	61192700	upper	1	ENSSSCG00000001934	SEC23A	PREDICTED: protein transport protein Sec23A [Manis javanica]	Genetic Information Processing	Folding, sorting and degradation	ko04141//Protein processing in endoplasmic reticulum	K14006	GO:0012507//ER to Golgi transport vesicle membrane;GO:0012507//ER to Golgi transport vesicle membrane	GO:0046914//transition metal ion binding;GO:0046914//transition metal ion binding	GO:0015031//protein transport;GO:0015031//protein transport;GO:0016482//cytoplasmic transport;GO:0016482//cytoplasmic transport
7	78771701	78782400	upper	0.553846	ENSSSCG00000034962	L1RE1	transposase [Sus scrofa]	-	-	-	-	GO:0000323//lytic vacuole;GO:0031981//nuclear lumen;GO:0035770//ribonucleoprotein granule	GO:0003723//RNA binding;GO:0005515//protein binding;GO:0043566//structure-specific DNA binding	GO:0032196//transposition
7	80882701	80883700	upper	0.553846	ENSSSCG00000033958	RYR3	PREDICTED: ryanodine receptor 3 [Bos taurus]	Environmental Information Processing;Organismal Systems;Environmental Information Processing;Organismal Systems;Organismal Systems	Signal transduction;Endocrine system;Signal transduction;Environmental adaptation;Digestive system	ko04020//Calcium signaling pathway;ko04921//Oxytocin signaling pathway;ko04371//Apelin signaling pathway;ko04713//Circadian entrainment;ko04970//Salivary secretion	K04963;K04963;K04963;K04963;K04963	GO:0005789//endoplasmic reticulum membrane;GO:0016528//sarcoplasm;GO:0031224//intrinsic component of membrane	GO:0046872//metal ion binding	GO:0006816//calcium ion transport;GO:0006875//cellular metal ion homeostasis;GO:0006936//muscle contraction
7	100684301	100688300	upper	1	ENSSSCG00000025906	ALKBH1	PREDICTED: alkylated DNA repair protein alkB homolog 1 isoform X1 [Physeter catodon]	-	-	-	-	GO:0000790//nuclear chromatin	GO:0004520//endodeoxyribonuclease activity;GO:0005506//iron ion binding;GO:0016706//oxidoreductase activity, acting on paired donors, with incorporation or reduction of molecular oxygen, 2-oxoglutarate as one donor, and incorporation of one atom each of oxygen into both donors	GO:0006281//DNA repair;GO:0006935//chemotaxis;GO:0010467//gene expression;GO:0016070//RNA metabolic process;GO:0016477//cell migration;GO:0030030//cell projection organization;GO:0035510//DNA dealkylation;GO:0040007//growth;GO:0043009//chordate embryonic development;GO:0043066//negative regulation of apoptotic process;GO:0048869//cellular developmental process;GO:0055114//oxidation-reduction proc…
8	31865501	31874000	upper	0.57971	ENSSSCG00000024496	NSUN7	PREDICTED: putative methyltransferase NSUN7 [Sus scrofa]	-	-	-	-	-	-	-
8	66542801	66553700	upper	0.768	ENSSSCG00000034442	UGT2C1	PREDICTED: UDP-glucuronosyltransferase 2C1-like isoform X1 [Sus scrofa]	Metabolism;Organismal Systems;Metabolism;Metabolism;Metabolism;Metabolism;Metabolism;Metabolism;Metabolism;Metabolism	Global and overview maps;Digestive system;Xenobiotics biodegradation and metabolism;Metabolism of cofactors and vitamins;Lipid metabolism;Xenobiotics biodegradation and metabolism;Xenobiotics biodegradation and metabolism;Metabolism of cofactors and vitamins;Carbohydrate metabolism;Carbohydrate metabolism	ko01100//Metabolic pathways;ko04976//Bile secretion;ko00983//Drug metabolism - other enzymes;ko00830//Retinol metabolism;ko00140//Steroid hormone biosynthesis;ko00980//Metabolism of xenobiotics by cytochrome P450;ko00982//Drug metabolism - cytochrome P450;ko00860//Porphyrin and chlorophyll metabolism;ko00040//Pentose and glucuronate interconversions;ko00053//Ascorbate and aldarate metabolism	K00699;K00699;K00699;K00699;K00699;K00699;K00699;K00699;K00699;K00699	-	GO:0016757//transferase activity, transferring glycosyl groups;GO:0016757//transferase activity, transferring glycosyl groups;GO:0016757//transferase activity, transferring glycosyl groups;GO:0016757//transferase activity, transferring glycosyl groups;GO:0016757//transferase activity, transferring glycosyl groups;GO:0016757//transferase activity, transferring glycosyl groups;GO:0016757//transfera…	-
8	66542801	66553700	upper	0.768	ENSSSCG00000034442	UGT2C1	PREDICTED: UDP-glucuronosyltransferase 2C1-like isoform X1 [Sus scrofa]	Metabolism;Organismal Systems;Metabolism;Metabolism;Metabolism;Metabolism;Metabolism;Metabolism;Metabolism;Metabolism	Global and overview maps;Digestive system;Xenobiotics biodegradation and metabolism;Metabolism of cofactors and vitamins;Lipid metabolism;Xenobiotics biodegradation and metabolism;Xenobiotics biodegradation and metabolism;Metabolism of cofactors and vitamins;Carbohydrate metabolism;Carbohydrate metabolism	ko01100//Metabolic pathways;ko04976//Bile secretion;ko00983//Drug metabolism - other enzymes;ko00830//Retinol metabolism;ko00140//Steroid hormone biosynthesis;ko00980//Metabolism of xenobiotics by cytochrome P450;ko00982//Drug metabolism - cytochrome P450;ko00860//Porphyrin and chlorophyll metabolism;ko00040//Pentose and glucuronate interconversions;ko00053//Ascorbate and aldarate metabolism	K00699;K00699;K00699;K00699;K00699;K00699;K00699;K00699;K00699;K00699	-	GO:0016757//transferase activity, transferring glycosyl groups;GO:0016757//transferase activity, transferring glycosyl groups;GO:0016757//transferase activity, transferring glycosyl groups;GO:0016757//transferase activity, transferring glycosyl groups;GO:0016757//transferase activity, transferring glycosyl groups;GO:0016757//transferase activity, transferring glycosyl groups;GO:0016757//transfera…	-
8	66542801	66553700	upper	0.768	ENSSSCG00000034442	UGT2C1	PREDICTED: UDP-glucuronosyltransferase 2C1-like isoform X1 [Sus scrofa]	Metabolism;Organismal Systems;Metabolism;Metabolism;Metabolism;Metabolism;Metabolism;Metabolism;Metabolism;Metabolism	Global and overview maps;Digestive system;Xenobiotics biodegradation and metabolism;Metabolism of cofactors and vitamins;Lipid metabolism;Xenobiotics biodegradation and metabolism;Xenobiotics biodegradation and metabolism;Metabolism of cofactors and vitamins;Carbohydrate metabolism;Carbohydrate metabolism	ko01100//Metabolic pathways;ko04976//Bile secretion;ko00983//Drug metabolism - other enzymes;ko00830//Retinol metabolism;ko00140//Steroid hormone biosynthesis;ko00980//Metabolism of xenobiotics by cytochrome P450;ko00982//Drug metabolism - cytochrome P450;ko00860//Porphyrin and chlorophyll metabolism;ko00040//Pentose and glucuronate interconversions;ko00053//Ascorbate and aldarate metabolism	K00699;K00699;K00699;K00699;K00699;K00699;K00699;K00699;K00699;K00699	-	GO:0016757//transferase activity, transferring glycosyl groups;GO:0016757//transferase activity, transferring glycosyl groups;GO:0016757//transferase activity, transferring glycosyl groups;GO:0016757//transferase activity, transferring glycosyl groups;GO:0016757//transferase activity, transferring glycosyl groups;GO:0016757//transferase activity, transferring glycosyl groups;GO:0016757//transfera…	-
8	112167701	112169500	upper	0.553846	ENSSSCG00000036236	ELOVL6	elongation of long chain fatty acids, partial [Sus scrofa]	Metabolism;Metabolism;Metabolism;Metabolism	Global and overview maps;Global and overview maps;Lipid metabolism;Lipid metabolism	ko01100//Metabolic pathways;ko01212//Fatty acid metabolism;ko00062//Fatty acid elongation;ko01040//Biosynthesis of unsaturated fatty acids	K10203;K10203;K10203;K10203	GO:0031227//intrinsic component of endoplasmic reticulum membrane;GO:0031227//intrinsic component of endoplasmic reticulum membrane;GO:0031227//intrinsic component of endoplasmic reticulum membrane;GO:0031227//intrinsic component of endoplasmic reticulum membrane;GO:0031227//intrinsic component of endoplasmic reticulum membrane	GO:0005488//binding;GO:0005488//binding;GO:0005488//binding;GO:0005488//binding;GO:0005488//binding;GO:0016746//transferase activity, transferring acyl groups;GO:0016746//transferase activity, transferring acyl groups;GO:0016746//transferase activity, transferring acyl groups;GO:0016746//transferase activity, transferring acyl groups;GO:0016746//transferase activity, transferring acyl groups	GO:0001676//long-chain fatty acid metabolic process;GO:0001676//long-chain fatty acid metabolic process;GO:0001676//long-chain fatty acid metabolic process;GO:0001676//long-chain fatty acid metabolic process;GO:0001676//long-chain fatty acid metabolic process;GO:0006641//triglyceride metabolic process;GO:0006641//triglyceride metabolic process;GO:0006641//triglyceride metabolic process;GO:0006641…
8	128839001	128846100	upper	1	ENSSSCG00000022986	CCSER1	PREDICTED: serine-rich coiled-coil domain-containing protein 1 isoform X3 [Felis catus]	-	-	-	-	-	-	-
9	2342301	2350600	upper	0.768	ENSSSCG00000014599	SYT9	PREDICTED: synaptotagmin-9 isoform X2 [Sus scrofa]	-	-	-	-	GO:0030136//clathrin-coated vesicle;GO:0030141//secretory granule	GO:0005515//protein binding	-
9	48361001	48366500	upper	0.553846	ENSSSCG00000028517	SC5D	PREDICTED: lathosterol oxidase [Sus scrofa]	Metabolism;Metabolism	Global and overview maps;Lipid metabolism	ko01100//Metabolic pathways;ko00100//Steroid biosynthesis	K00227;K00227	GO:0031224//intrinsic component of membrane	GO:0003824//catalytic activity	GO:0006631//fatty acid metabolic process
9	60812901	60815300	upper	0.597222	ENSSSCG00000028123	VPS26B	vacuolar protein sorting-associated protein 26B [Sus scrofa]	Metabolism;Metabolism	Global and overview maps;Amino acid metabolism	ko01100//Metabolic pathways;ko00280//Valine, leucine and isoleucine degradation	K11538;K11538	GO:0012505//endomembrane system;GO:0043231//intracellular membrane-bounded organelle;GO:0043231//intracellular membrane-bounded organelle;GO:0043231//intracellular membrane-bounded organelle;GO:0043231//intracellular membrane-bounded organelle;GO:0043231//intracellular membrane-bounded organelle;GO:0043231//intracellular membrane-bounded organelle;GO:0043231//intracellular membrane-bounded organe…	GO:0000166//nucleotide binding;GO:0000166//nucleotide binding;GO:0000166//nucleotide binding;GO:0000166//nucleotide binding;GO:0000166//nucleotide binding;GO:0000166//nucleotide binding;GO:0000166//nucleotide binding;GO:0016491//oxidoreductase activity;GO:0016491//oxidoreductase activity;GO:0016491//oxidoreductase activity;GO:0016491//oxidoreductase activity;GO:0016491//oxidoreductase activity;GO…	GO:0044710//single-organism metabolic process;GO:0044710//single-organism metabolic process;GO:0044710//single-organism metabolic process;GO:0044710//single-organism metabolic process;GO:0044710//single-organism metabolic process;GO:0044710//single-organism metabolic process;GO:0044710//single-organism metabolic process;GO:0045184//establishment of protein localization;GO:0045184//establishment o…
9	99719301	99727700	upper	0.553846	ENSSSCG00000015405	CD36	platelet glycoprotein 4 [Sus scrofa]	Cellular Processes;Environmental Information Processing;Organismal Systems;Environmental Information Processing;Organismal Systems;Organismal Systems;Organismal Systems;Organismal Systems	Transport and catabolism;Signal transduction;Immune system;Signaling molecules and interaction;Endocrine system;Endocrine system;Digestive system;Digestive system	ko04145//Phagosome;ko04152//AMPK signaling pathway;ko04640//Hematopoietic cell lineage;ko04512//ECM-receptor interaction;ko03320//PPAR signaling pathway;ko04920//Adipocytokine signaling pathway;ko04975//Fat digestion and absorption;ko04979//Cholesterol metabolism	K06259;K06259;K06259;K06259;K06259;K06259;K06259;K06259	GO:0005886//plasma membrane;GO:0016021//integral component of membrane;GO:0030139//endocytic vesicle;GO:0030667//secretory granule membrane;GO:0031224//intrinsic component of membrane;GO:0031224//intrinsic component of membrane;GO:0031224//intrinsic component of membrane;GO:0031224//intrinsic component of membrane;GO:0031224//intrinsic component of membrane;GO:0031224//intrinsic component of memb…	GO:0008329//signaling pattern recognition receptor activity;GO:0019838//growth factor binding;GO:0030228//lipoprotein particle receptor activity;GO:0071813//lipoprotein particle binding	GO:0000165//MAPK cascade;GO:0001775//cell activation;GO:0001819//positive regulation of cytokine production;GO:0001934//positive regulation of protein phosphorylation;GO:0001952//regulation of cell-matrix adhesion;GO:0002224//toll-like receptor signaling pathway;GO:0006366//transcription from RNA polymerase II promoter;GO:0006629//lipid metabolic process;GO:0006887//exocytosis;GO:0006911//phagocy…
10	65595101	65635800	upper	0.768	ENSSSCG00000011147	AKR1C3	prostaglandin F synthase [Sus scrofa]	Metabolism;Metabolism;Metabolism;Organismal Systems;Metabolism	Global and overview maps;Lipid metabolism;Lipid metabolism;Endocrine system;Metabolism of cofactors and vitamins	ko01100//Metabolic pathways;ko00590//Arachidonic acid metabolism;ko00140//Steroid hormone biosynthesis;ko04913//Ovarian Steroidogenesis;ko00790//Folate biosynthesis	K04119;K04119;K04119;K04119;K04119	-	-	GO:0044710//single-organism metabolic process;GO:0044710//single-organism metabolic process;GO:0044710//single-organism metabolic process;GO:0044710//single-organism metabolic process;GO:0044710//single-organism metabolic process;GO:0044710//single-organism metabolic process;GO:0044710//single-organism metabolic process;GO:0044710//single-organism metabolic process;GO:0044710//single-organism met…
11	64577601	64601900	upper	0.768	ENSSSCG00000009497	ABCC4	PREDICTED: multidrug resistance-associated protein 4-like, partial [Sus scrofa]	Environmental Information Processing;Organismal Systems;Environmental Information Processing	Signal transduction;Digestive system;Membrane transport	ko04024//cAMP signaling pathway;ko04976//Bile secretion;ko02010//ABC transporters	K05673;K05673;K05673	GO:0030667//secretory granule membrane;GO:0031224//intrinsic component of membrane	GO:0015405//P-P-bond-hydrolysis-driven transmembrane transporter activity	-
11	76062601	76064500	upper	0.768	ENSSSCG00000009543	MYO16	PREDICTED: unconventional myosin-XVI [Orcinus orca]	-	-	-	-	-	-	-
12	48166101	48172400	upper	0.553846	ENSSSCG00000025717	HIC1	PREDICTED: hypermethylated in cancer 1 protein isoform X1 [Sus scrofa]	-	-	-	-	GO:0043231//intracellular membrane-bounded organelle;GO:0044427//chromosomal part	GO:0001071//nucleic acid binding transcription factor activity;GO:0003677//DNA binding;GO:0019899//enzyme binding;GO:0043169//cation binding	GO:0006366//transcription from RNA polymerase II promoter;GO:0016055//Wnt signaling pathway;GO:0030330//DNA damage response, signal transduction by p53 class mediator;GO:0044707//single-multicellular organism process
12	48166101	48172400	upper	0.553846	ENSSSCG00000017826	SMG6	PREDICTED: telomerase-binding protein EST1A isoform X1 [Mustela putorius furo]	Genetic Information Processing	Translation	ko03015//mRNA surveillance pathway	K11124	GO:0031981//nuclear lumen;GO:0031981//nuclear lumen;GO:0043234//protein complex;GO:0043234//protein complex;GO:0044444//cytoplasmic part;GO:0044444//cytoplasmic part	GO:0004519//endonuclease activity;GO:0004519//endonuclease activity;GO:0043565//sequence-specific DNA binding;GO:0043565//sequence-specific DNA binding	GO:0090501//RNA phosphodiester bond hydrolysis;GO:0090501//RNA phosphodiester bond hydrolysis
13	6827701	6836400	upper	0.768	ENSSSCG00000011205	EFHB	PREDICTED: EF-hand domain-containing family member B [Sus scrofa]	-	-	-	-	-	-	-
13	6827701	6836400	upper	0.768	ENSSSCG00000036134	L1RE1	transposase [Sus scrofa]	-	-	-	-	GO:0000323//lytic vacuole;GO:0031981//nuclear lumen;GO:0035770//ribonucleoprotein granule	GO:0003723//RNA binding;GO:0005515//protein binding;GO:0043566//structure-specific DNA binding	GO:0032196//transposition
13	77391001	77398600	upper	0.597222	ENSSSCG00000011652	STAG1	PREDICTED: cohesin subunit SA-1 [Marmota marmota marmota]	Cellular Processes	Cell growth and death	ko04110//Cell cycle	K06671	GO:0043231//intracellular membrane-bounded organelle;GO:0043231//intracellular membrane-bounded organelle;GO:0043231//intracellular membrane-bounded organelle	-	-
13	104278001	104281000	upper	0.553846	ENSSSCG00000011735	SI	PREDICTED: sucrase-isomaltase, intestinal [Orcinus orca]	Metabolism;Organismal Systems;Metabolism;Metabolism	Global and overview maps;Digestive system;Carbohydrate metabolism;Carbohydrate metabolism	ko01100//Metabolic pathways;ko04973//Carbohydrate digestion and absorption;ko00500//Starch and sucrose metabolism;ko00052//Galactose metabolism	K01203;K01203;K01203;K01203	-	GO:0005488//binding;GO:0005488//binding;GO:0005488//binding;GO:0005488//binding;GO:0005488//binding;GO:0016798//hydrolase activity, acting on glycosyl bonds;GO:0016798//hydrolase activity, acting on glycosyl bonds;GO:0016798//hydrolase activity, acting on glycosyl bonds;GO:0016798//hydrolase activity, acting on glycosyl bonds;GO:0016798//hydrolase activity, acting on glycosyl bonds	GO:0044238//primary metabolic process;GO:0044238//primary metabolic process;GO:0044238//primary metabolic process;GO:0044238//primary metabolic process;GO:0044238//primary metabolic process
13	107675601	107677400	upper	0.553846	ENSSSCG00000035525	MEGF6	PREDICTED: multiple epidermal growth factor-like domains protein 6 isoform X3 [Sus scrofa]	-	-	-	-	-	-	-
13	194248101	194312500	upper	0.57971	ENSSSCG00000037138	-	PREDICTED: keratin-associated protein 21-1-like [Equus asinus]	-	-	-	-	-	-	-
14	33132001	33140900	upper	0.768	ENSSSCG00000009839	CIT	PREDICTED: citron Rho-interacting kinase isoform X6 [Chlorocebus sabaeus]	-	-	-	-	GO:0005795//Golgi stack;GO:0005795//Golgi stack;GO:0005856//cytoskeleton;GO:0005856//cytoskeleton;GO:0005856//cytoskeleton;GO:0016020//membrane;GO:0016020//membrane;GO:0031252//cell leading edge;GO:0031252//cell leading edge;GO:0031252//cell leading edge;GO:0043231//intracellular membrane-bounded organelle;GO:0044297//cell body;GO:0044297//cell body	GO:0004672//protein kinase activity;GO:0004672//protein kinase activity;GO:0004672//protein kinase activity;GO:0017016//Ras GTPase binding;GO:0017016//Ras GTPase binding;GO:0019904//protein domain specific binding;GO:0019904//protein domain specific binding;GO:0030695//GTPase regulator activity;GO:0030695//GTPase regulator activity;GO:0030695//GTPase regulator activity;GO:0032550//purine ribonucl…	GO:0000819//sister chromatid segregation;GO:0000819//sister chromatid segregation;GO:0000819//sister chromatid segregation;GO:0006464//cellular protein modification process;GO:0006464//cellular protein modification process;GO:0006464//cellular protein modification process;GO:0006796//phosphate-containing compound metabolic process;GO:0007067//mitotic nuclear division;GO:0007067//mitotic nuclear d…
14	127151301	127159100	upper	0.684783	ENSSSCG00000010665	SHTN1	PREDICTED: shootin-1 isoform X1 [Sus scrofa]	-	-	-	-	-	-	-
14	136517701	136525800	upper	1	ENSSSCG00000035045	DOCK1	PREDICTED: dedicator of cytokinesis protein 1 isoform X2 [Bos taurus]	Cellular Processes;Cellular Processes	Cell motility;Cellular community - eukaryotes	ko04810//Regulation of actin cytoskeleton;ko04510//Focal adhesion	K13708;K13708	GO:0044444//cytoplasmic part	GO:0008047//enzyme activator activity;GO:0019904//protein domain specific binding	GO:0002431//Fc receptor mediated stimulatory signaling pathway;GO:0006909//phagocytosis;GO:0006952//defense response;GO:0007409//axonogenesis;GO:0007599//hemostasis;GO:0012501//programmed cell death;GO:0035556//intracellular signal transduction;GO:0043087//regulation of GTPase activity;GO:0048870//cell motility
15	39714801	39723600	upper	1	ENSSSCG00000034267	L1RE1	transposase [Sus scrofa]	-	-	-	-	GO:0000323//lytic vacuole;GO:0031981//nuclear lumen;GO:0035770//ribonucleoprotein granule	GO:0003723//RNA binding;GO:0005515//protein binding;GO:0043566//structure-specific DNA binding	GO:0032196//transposition
15	61889301	61899300	upper	0.768	ENSSSCG00000022671	GALNT13	PREDICTED: polypeptide N-acetylgalactosaminyltransferase 13 isoform X3 [Bubalus bubalis]	Metabolism;Metabolism	Global and overview maps;Glycan biosynthesis and metabolism	ko01100//Metabolic pathways;ko00512//Mucin type O-glycan biosynthesis	K00710;K00710	GO:0031224//intrinsic component of membrane;GO:0031224//intrinsic component of membrane;GO:0031224//intrinsic component of membrane;GO:0031224//intrinsic component of membrane;GO:0043231//intracellular membrane-bounded organelle;GO:0043231//intracellular membrane-bounded organelle;GO:0043231//intracellular membrane-bounded organelle;GO:0043231//intracellular membrane-bounded organelle	GO:0016740//transferase activity;GO:0016740//transferase activity;GO:0043169//cation binding;GO:0043169//cation binding;GO:0043169//cation binding;GO:0043169//cation binding	GO:0006486//protein glycosylation;GO:0006486//protein glycosylation;GO:0006486//protein glycosylation;GO:0006486//protein glycosylation
15	104838901	104859200	upper	1	ENSSSCG00000016101	CFLAR	PREDICTED: CASP8 and FADD-like apoptosis regulator isoform X3 [Sus scrofa]	Cellular Processes;Cellular Processes;Environmental Information Processing;Cellular Processes;Environmental Information Processing	Cell growth and death;Cell growth and death;Signal transduction;Transport and catabolism;Signal transduction	ko04217//Necroptosis;ko04210//Apoptosis;ko04064//NF-kappa B signaling pathway;ko04140//Autophagy - animal;ko04668//TNF signaling pathway	K04724;K04724;K04724;K04724;K04724	-	-	-
15	104838901	104859200	upper	1	ENSSSCG00000026940	CASP10	caspase-10 [Sus scrofa]	Cellular Processes;Environmental Information Processing;Organismal Systems	Cell growth and death;Signal transduction;Immune system	ko04210//Apoptosis;ko04668//TNF signaling pathway;ko04622//RIG-I-like receptor signaling pathway	K04400;K04400;K04400	-	-	-
15	118330501	118337000	upper	0.768	ENSSSCG00000022758	PECR	PREDICTED: peroxisomal trans-2-enoyl-CoA reductase [Sus scrofa]	Cellular Processes;Metabolism	Transport and catabolism;Lipid metabolism	ko04146//Peroxisome;ko01040//Biosynthesis of unsaturated fatty acids	K07753;K07753	GO:0042579//microbody	GO:0016628//oxidoreductase activity, acting on the CH-CH group of donors, NAD or NADP as acceptor	GO:0016101//diterpenoid metabolic process
15	118330501	118337000	upper	0.768	ENSSSCG00000032327	TMEM169	PREDICTED: transmembrane protein 169 [Sus scrofa]	-	-	-	-	-	-	-
15	118330501	118337000	upper	0.768	ENSSSCG00000016177	XRCC5	PREDICTED: X-ray repair cross-complementing protein 5 isoform X1 [Sus scrofa]	Genetic Information Processing	Replication and repair	ko03450//Non-homologous end-joining	K10885	GO:0000781//chromosome, telomeric region;GO:0000781//chromosome, telomeric region;GO:0000781//chromosome, telomeric region;GO:0000781//chromosome, telomeric region;GO:0043231//intracellular membrane-bounded organelle;GO:0043231//intracellular membrane-bounded organelle;GO:0043231//intracellular membrane-bounded organelle;GO:0043231//intracellular membrane-bounded organelle;GO:0043234//protein com…	GO:0000975//regulatory region DNA binding;GO:0000975//regulatory region DNA binding;GO:0000975//regulatory region DNA binding;GO:0000975//regulatory region DNA binding;GO:0003678//DNA helicase activity;GO:0003678//DNA helicase activity;GO:0003678//DNA helicase activity;GO:0003678//DNA helicase activity;GO:0003690//double-stranded DNA binding;GO:0003690//double-stranded DNA binding;GO:0003690//dou…	GO:0000726//non-recombinational repair;GO:0000726//non-recombinational repair;GO:0000726//non-recombinational repair;GO:0000726//non-recombinational repair;GO:0002244//hematopoietic progenitor cell differentiation;GO:0002244//hematopoietic progenitor cell differentiation;GO:0002244//hematopoietic progenitor cell differentiation;GO:0002244//hematopoietic progenitor cell differentiation;GO:0006351/…
15	134013601	134025500	upper	0.553846	ENSSSCG00000036274	UGT1A10	PREDICTED: UDP glucuronosyltransferase 1 family, polypeptide A6 isoform X3 [Sus scrofa]	Metabolism;Organismal Systems;Metabolism;Metabolism;Metabolism;Metabolism;Metabolism;Metabolism;Metabolism;Metabolism	Global and overview maps;Digestive system;Xenobiotics biodegradation and metabolism;Metabolism of cofactors and vitamins;Lipid metabolism;Xenobiotics biodegradation and metabolism;Xenobiotics biodegradation and metabolism;Metabolism of cofactors and vitamins;Carbohydrate metabolism;Carbohydrate metabolism	ko01100//Metabolic pathways;ko04976//Bile secretion;ko00983//Drug metabolism - other enzymes;ko00830//Retinol metabolism;ko00140//Steroid hormone biosynthesis;ko00980//Metabolism of xenobiotics by cytochrome P450;ko00982//Drug metabolism - cytochrome P450;ko00860//Porphyrin and chlorophyll metabolism;ko00040//Pentose and glucuronate interconversions;ko00053//Ascorbate and aldarate metabolism	K00699;K00699;K00699;K00699;K00699;K00699;K00699;K00699;K00699;K00699	GO:0016021//integral component of membrane;GO:0016021//integral component of membrane;GO:0031224//intrinsic component of membrane;GO:0031224//intrinsic component of membrane;GO:0042175//nuclear outer membrane-endoplasmic reticulum membrane network;GO:0042175//nuclear outer membrane-endoplasmic reticulum membrane network;GO:0043231//intracellular membrane-bounded organelle;GO:0043231//intracellula…	GO:0005501//retinoid binding;GO:0005501//retinoid binding;GO:0008194//UDP-glycosyltransferase activity;GO:0008194//UDP-glycosyltransferase activity;GO:0008194//UDP-glycosyltransferase activity;GO:0008194//UDP-glycosyltransferase activity;GO:0008194//UDP-glycosyltransferase activity;GO:0008289//lipid binding;GO:0008289//lipid binding;GO:0030234//enzyme regulator activity;GO:0030234//enzyme regulat…	GO:0001523//retinoid metabolic process;GO:0006631//fatty acid metabolic process;GO:0006805//xenobiotic metabolic process;GO:0006805//xenobiotic metabolic process;GO:0006805//xenobiotic metabolic process;GO:0008202//steroid metabolic process;GO:0009698//phenylpropanoid metabolic process;GO:0009812//flavonoid metabolic process;GO:0009812//flavonoid metabolic process;GO:0009812//flavonoid metabolic …
18	10581601	10582800	upper	0.57971	ENSSSCG00000016512	ZC3HAV1	zinc finger CCCH-type antiviral protein 1 [Sus scrofa]	-	-	-	-	GO:0044464//cell part;GO:0044464//cell part;GO:0044464//cell part;GO:0044464//cell part	-	GO:0032481//positive regulation of type I interferon production;GO:0032481//positive regulation of type I interferon production;GO:0032481//positive regulation of type I interferon production;GO:0032481//positive regulation of type I interferon production;GO:0035556//intracellular signal transduction;GO:0035556//intracellular signal transduction;GO:0035556//intracellular signal transduction;GO:00…
