# Supplementary material for: Copy Number Variation Analysis Revealed the Evolutionary Difference between Chinese Indigenous Pigs and Asian Wild Boars
Source: Genes (Basel). 2023 Feb 12;14(2):472. doi: 10.3390/genes14020472 (PMC9957247; doi:10.3390/genes14020472)
Supplement: Supplementary file 1 [file genes-14-00472-s001.zip › Table S6.xlsx]

## Sheet: Table S6
chr	start	end	direction	peak	GeneID	Symbol	Description	KEGG_A_class	KEGG_B_class	Pathway	K_ID	GO Component	GO Function	GO Process
1	195701	442600	upper	0.355556	ENSSSCG00000027726	DLL1	PREDICTED: delta-like protein 1 isoform X2 [Sus scrofa]	Organismal Systems;Environmental Information Processing	Immune system;Signal transduction	ko04658//Th1 and Th2 cell differentiation;ko04330//Notch signaling pathway	K06051;K06051	GO:0031224//intrinsic component of membrane;GO:0031224//intrinsic component of membrane;GO:0031982//vesicle;GO:0031982//vesicle	GO:0005102//receptor binding;GO:0005102//receptor binding;GO:0046872//metal ion binding;GO:0046872//metal ion binding	GO:0001756//somitogenesis;GO:0001756//somitogenesis;GO:0003143//embryonic heart tube morphogenesis;GO:0003143//embryonic heart tube morphogenesis;GO:0006366//transcription from RNA polymerase II promoter;GO:0006366//transcription from RNA polymerase II promoter;GO:0007219//Notch signaling pathway;GO:0007219//Notch signaling pathway;GO:0009798//axis specification;GO:0009798//axis specification;GO:…
1	195701	442600	upper	0.355556	ENSSSCG00000033475	-	-	-	-	-	-	-	-	-
1	3165401	3169300	upper	0.279503	ENSSSCG00000004027	PDE10A	PREDICTED: cAMP and cAMP-inhibited cGMP 3',5'-cyclic phosphodiesterase 10A [Balaenoptera acutorostrata scammoni]	Metabolism	Nucleotide metabolism	ko00230//Purine metabolism	K18438	GO:0044444//cytoplasmic part	GO:0004112//cyclic-nucleotide phosphodiesterase activity;GO:0004114//3',5'-cyclic-nucleotide phosphodiesterase activity;GO:0030551//cyclic nucleotide binding;GO:0030551//cyclic nucleotide binding;GO:0043169//cation binding;GO:0043169//cation binding	GO:0007599//hemostasis;GO:0009154//purine ribonucleotide catabolic process;GO:0010737//protein kinase A signaling;GO:0010737//protein kinase A signaling;GO:0019933//cAMP-mediated signaling;GO:0019933//cAMP-mediated signaling;GO:0046058//cAMP metabolic process
1	15178801	16099300	upper	0.3968	ENSSSCG00000004092	MTHFD1L	PREDICTED: monofunctional C1-tetrahydrofolate synthase, mitochondrial [Tursiops truncatus]	Metabolism;Metabolism	Global and overview maps;Metabolism of cofactors and vitamins	ko01100//Metabolic pathways;ko00670//One carbon pool by folate	K13402;K13402	-	-	-
1	15178801	16099300	upper	0.3968	ENSSSCG00000032778	PLEKHG1	PREDICTED: pleckstrin homology domain-containing family G member 1 isoform X1 [Vicugna pacos]	-	-	-	-	-	-	-
1	15178801	16099300	upper	0.3968	ENSSSCG00000026396	-	-	-	-	-	-	-	-	-
1	15178801	16099300	upper	0.3968	ENSSSCG00000040966	TMED2	transmembrane p24 trafficking protein 2 L homeolog precursor [Xenopus laevis]	-	-	-	-	GO:0000139//Golgi membrane;GO:0005793//endoplasmic reticulum-Golgi intermediate compartment;GO:0030137//COPI-coated vesicle;GO:0030667//secretory granule membrane;GO:0031224//intrinsic component of membrane;GO:0042175//nuclear outer membrane-endoplasmic reticulum membrane network	GO:0005488//binding	GO:0000578//embryonic axis specification;GO:0001701//in utero embryonic development;GO:0001890//placenta development;GO:0003143//embryonic heart tube morphogenesis;GO:0006461//protein complex assembly;GO:0006612//protein targeting to membrane;GO:0009952//anterior/posterior pattern specification;GO:0010467//gene expression;GO:0014020//primary neural tube formation;GO:0016482//cytoplasmic transport…
1	15178801	16099300	upper	0.3968	ENSSSCG00000004093	IYD	iodotyrosine deiodinase 1 precursor [Sus scrofa]	Organismal Systems	Endocrine system	ko04918//Thyroid hormone synthesis	K17231	GO:0031224//intrinsic component of membrane;GO:0031224//intrinsic component of membrane	GO:0004601//peroxidase activity;GO:0004601//peroxidase activity	GO:0042403//thyroid hormone metabolic process;GO:0042403//thyroid hormone metabolic process
1	15178801	16099300	upper	0.3968	ENSSSCG00000004094	PPP1R14C	PREDICTED: protein phosphatase 1 regulatory subunit 14C [Sus scrofa]	-	-	-	-	GO:0044424//intracellular part	GO:0004864//protein phosphatase inhibitor activity	GO:0007154//cell communication;GO:0016310//phosphorylation;GO:0044092//negative regulation of molecular function
1	15178801	16099300	upper	0.3968	ENSSSCG00000035574	ULBP1	PREDICTED: NKG2D ligand 1-like [Sus scrofa]	Organismal Systems	Immune system	ko04650//Natural killer cell mediated cytotoxicity	K07986	-	-	-
1	15178801	16099300	upper	0.3968	ENSSSCG00000032525	RAET1E	PREDICTED: NKG2D ligand 4-like isoform X2 [Sus scrofa]	Organismal Systems	Immune system	ko04650//Natural killer cell mediated cytotoxicity	K07987	-	-	-
1	15178801	16099300	upper	0.3968	ENSSSCG00000033578	RAET1E	PREDICTED: NKG2D ligand 4-like isoform X1 [Sus scrofa]	Organismal Systems	Immune system	ko04650//Natural killer cell mediated cytotoxicity	K07987	-	-	-
1	15178801	16099300	upper	0.3968	ENSSSCG00000004096	RAET1E	PREDICTED: NKG2D ligand 4-like [Sus scrofa]	Organismal Systems	Immune system	ko04650//Natural killer cell mediated cytotoxicity	K07987	-	-	-
1	15178801	16099300	upper	0.3968	ENSSSCG00000004098	RAET1E	PREDICTED: NKG2D ligand 4-like isoform X2 [Sus scrofa]	Organismal Systems	Immune system	ko04650//Natural killer cell mediated cytotoxicity	K07987	-	-	-
1	19057201	19061000	upper	0.312859	ENSSSCG00000004114	RAB32	PREDICTED: androglobin isoform X3 [Sus scrofa]	-	-	-	-	GO:0030666//endocytic vesicle membrane	GO:0032550//purine ribonucleoside binding	GO:0006996//organelle organization;GO:0035556//intracellular signal transduction;GO:0045184//establishment of protein localization
1	27284201	27285000	upper	0.219231	ENSSSCG00000004160	PEX7	PREDICTED: peroxisomal biogenesis factor 7 [Sus scrofa]	Cellular Processes	Transport and catabolism	ko04146//Peroxisome	K13341	GO:0044439//peroxisomal part;GO:0044439//peroxisomal part	GO:0000268//peroxisome targeting sequence binding;GO:0000268//peroxisome targeting sequence binding;GO:0046983//protein dimerization activity;GO:0046983//protein dimerization activity	GO:0006625//protein targeting to peroxisome;GO:0006625//protein targeting to peroxisome;GO:0009062//fatty acid catabolic process;GO:0009062//fatty acid catabolic process;GO:0036075//replacement ossification;GO:0036075//replacement ossification;GO:0046485//ether lipid metabolic process;GO:0046485//ether lipid metabolic process
1	73082401	73085700	upper	0.117391	ENSSSCG00000037071	Tmem256	PREDICTED: transmembrane protein 256 isoform X2 [Sus scrofa]	-	-	-	-	GO:0019866//organelle inner membrane;GO:0019866//organelle inner membrane;GO:0031988//membrane-bounded vesicle;GO:0031988//membrane-bounded vesicle	-	-
1	73867701	73871400	upper	0.218417	ENSSSCG00000033392	SCML4	PREDICTED: sex comb on midleg-like protein 4 [Sus scrofa]	-	-	-	-	-	-	-
1	75501601	75705700	upper	0.383893	ENSSSCG00000004413	PPIL6	peptidyl-prolyl cis-trans isomerase-like 6 [Sus scrofa]	-	-	-	-	-	GO:0016859//cis-trans isomerase activity	GO:0044267//cellular protein metabolic process
1	75501601	75705700	upper	0.383893	ENSSSCG00000004408	SMPD2	PREDICTED: sphingomyelin phosphodiesterase 2 [Sus scrofa]	Metabolism;Environmental Information Processing;Metabolism	Global and overview maps;Signal transduction;Lipid metabolism	ko01100//Metabolic pathways;ko04071//Sphingolipid signaling pathway;ko00600//Sphingolipid metabolism	K12351;K12351;K12351	-	-	-
1	75501601	75705700	upper	0.383893	ENSSSCG00000004412	MICAL1	PREDICTED: protein-methionine sulfoxide oxidase MICAL1 isoform X1 [Sus scrofa]	-	-	-	-	GO:0044424//intracellular part;GO:0044424//intracellular part	GO:0004497//monooxygenase activity;GO:0004497//monooxygenase activity;GO:0008092//cytoskeletal protein binding;GO:0008092//cytoskeletal protein binding;GO:0017016//Ras GTPase binding;GO:0017016//Ras GTPase binding;GO:0019904//protein domain specific binding;GO:0019904//protein domain specific binding;GO:0046914//transition metal ion binding;GO:0046914//transition metal ion binding;GO:0050660//fla…	GO:0006790//sulfur compound metabolic process;GO:0006790//sulfur compound metabolic process;GO:0006915//apoptotic process;GO:0006915//apoptotic process;GO:0008154//actin polymerization or depolymerization;GO:0008154//actin polymerization or depolymerization
1	75501601	75705700	upper	0.383893	ENSSSCG00000004411	ZBTB24	PREDICTED: zinc finger and BTB domain-containing protein 24 [Sus scrofa]	-	-	-	-	-	GO:0003676//nucleic acid binding;GO:0003676//nucleic acid binding;GO:0043169//cation binding;GO:0043169//cation binding	-
1	75501601	75705700	upper	0.383893	ENSSSCG00000004410	AK9	PREDICTED: adenylate kinase 9 [Sus scrofa]	Metabolism;Metabolism;Metabolism	Global and overview maps;Nucleotide metabolism;Nucleotide metabolism	ko01100//Metabolic pathways;ko00230//Purine metabolism;ko00240//Pyrimidine metabolism	K18533;K18533;K18533	-	-	-
1	75501601	75705700	upper	0.383893	ENSSSCG00000033739	AK9	PREDICTED: adenylate kinase 9 [Balaenoptera acutorostrata scammoni]	Metabolism;Metabolism;Metabolism	Global and overview maps;Nucleotide metabolism;Nucleotide metabolism	ko01100//Metabolic pathways;ko00230//Purine metabolism;ko00240//Pyrimidine metabolism	K18533;K18533;K18533	-	-	-
1	75501601	75705700	upper	0.383893	ENSSSCG00000033916	RPS17	PREDICTED: 40S ribosomal protein S17 [Equus asinus]	Genetic Information Processing	Translation	ko03010//Ribosome	K02962	-	-	-
1	75501601	75705700	upper	0.383893	ENSSSCG00000004405	FIG4	polyphosphoinositide phosphatase [Sus scrofa]	-	-	-	-	GO:0044440//endosomal part;GO:0044440//endosomal part;GO:0044440//endosomal part	GO:0016788//hydrolase activity, acting on ester bonds;GO:0016788//hydrolase activity, acting on ester bonds;GO:0016788//hydrolase activity, acting on ester bonds	GO:0006650//glycerophospholipid metabolic process;GO:0006650//glycerophospholipid metabolic process;GO:0006650//glycerophospholipid metabolic process;GO:0006996//organelle organization;GO:0006996//organelle organization;GO:0006996//organelle organization;GO:0007610//behavior;GO:0007610//behavior;GO:0007610//behavior;GO:0010927//cellular component assembly involved in morphogenesis;GO:0010927//cel…
1	76900201	76902200	upper	0.117391	ENSSSCG00000004393	GTF3C6	PREDICTED: general transcription factor 3C polypeptide 6 isoform X1 [Sus scrofa]	-	-	-	-	-	GO:0003676//nucleic acid binding	GO:0006351//transcription, DNA-templated
1	81503601	81827500	upper	0.553846	ENSSSCG00000004434	FRK	PREDICTED: tyrosine-protein kinase FRK [Sus scrofa]	-	-	-	-	-	GO:0004672//protein kinase activity;GO:0032550//purine ribonucleoside binding	GO:0006468//protein phosphorylation
1	81503601	81827500	upper	0.553846	ENSSSCG00000004435	NT5DC1	PREDICTED: 5'-nucleotidase domain-containing protein 1 [Sus scrofa]	-	-	-	-	-	GO:0043169//cation binding;GO:0043169//cation binding	-
1	81503601	81827500	upper	0.553846	ENSSSCG00000004436	COL10A1	collagen alpha-1(X) chain precursor [Sus scrofa]	Organismal Systems	Digestive system	ko04974//Protein digestion and absorption	K19479	GO:0031012//extracellular matrix;GO:0031012//extracellular matrix;GO:0044444//cytoplasmic part;GO:0044444//cytoplasmic part	-	-
1	82238801	82246100	upper	0.355556	ENSSSCG00000025656	SULT3A1	PREDICTED: amine sulfotransferase-like [Sus scrofa]	-	-	-	-	-	-	-
1	87287301	87292500	upper	0.3968	ENSSSCG00000004472	IRAK1BP1	PREDICTED: interleukin-1 receptor-associated kinase 1-binding protein 1 [Sus scrofa]	-	-	-	-	GO:0044424//intracellular part	-	GO:0006351//transcription, DNA-templated;GO:0035556//intracellular signal transduction
1	96600301	96606900	upper	0.138501	ENSSSCG00000022643	KATNAL2	PREDICTED: katanin p60 ATPase-containing subunit A-like 2 [Ursus maritimus]	-	-	-	-	GO:0015630//microtubule cytoskeleton	GO:0015631//tubulin binding;GO:0032550//purine ribonucleoside binding;GO:0042623//ATPase activity, coupled	GO:0007017//microtubule-based process;GO:0009154//purine ribonucleotide catabolic process
1	98744701	99994100	upper	0.219231	ENSSSCG00000004508	DYM	PREDICTED: dymeclin [Pantholops hodgsonii]	-	-	-	-	GO:0016020//membrane;GO:0016020//membrane;GO:0016020//membrane;GO:0016020//membrane;GO:0043231//intracellular membrane-bounded organelle;GO:0043231//intracellular membrane-bounded organelle;GO:0043231//intracellular membrane-bounded organelle;GO:0043231//intracellular membrane-bounded organelle	GO:0005515//protein binding;GO:0005515//protein binding;GO:0005515//protein binding;GO:0005515//protein binding	GO:0001501//skeletal system development;GO:0001501//skeletal system development;GO:0001501//skeletal system development;GO:0001501//skeletal system development;GO:0006996//organelle organization;GO:0006996//organelle organization;GO:0006996//organelle organization;GO:0006996//organelle organization
1	98744701	99994100	upper	0.219231	ENSSSCG00000034415	C18orf32	PREDICTED: UPF0729 protein C18orf32 homolog [Sus scrofa]	-	-	-	-	-	-	GO:0007249//I-kappaB kinase/NF-kappaB signaling
1	98744701	99994100	upper	0.219231	ENSSSCG00000035007	RPL17-C18orf32	60S ribosomal protein L17 [Sus scrofa]	Genetic Information Processing	Translation	ko03010//Ribosome	K02880	GO:0015934//large ribosomal subunit;GO:0015934//large ribosomal subunit;GO:0015934//large ribosomal subunit;GO:0043231//intracellular membrane-bounded organelle;GO:0043231//intracellular membrane-bounded organelle;GO:0043231//intracellular membrane-bounded organelle	GO:0003723//RNA binding;GO:0003723//RNA binding;GO:0003723//RNA binding;GO:0005198//structural molecule activity;GO:0005198//structural molecule activity;GO:0005198//structural molecule activity	GO:0000956//nuclear-transcribed mRNA catabolic process;GO:0000956//nuclear-transcribed mRNA catabolic process;GO:0000956//nuclear-transcribed mRNA catabolic process;GO:0006412//translation;GO:0006412//translation;GO:0006412//translation;GO:0006613//cotranslational protein targeting to membrane;GO:0006613//cotranslational protein targeting to membrane;GO:0006613//cotranslational protein targeting …
1	98744701	99994100	upper	0.219231	ENSSSCG00000030194	-	-	-	-	-	-	-	-	-
1	98744701	99994100	upper	0.219231	ENSSSCG00000028329	-	-	-	-	-	-	-	-	-
1	98744701	99994100	upper	0.219231	ENSSSCG00000024372	-	-	-	-	-	-	-	-	-
1	98744701	99994100	upper	0.219231	ENSSSCG00000039220	-	-	-	-	-	-	-	-	-
1	98744701	99994100	upper	0.219231	ENSSSCG00000037380	-	-	-	-	-	-	-	-	-
1	98744701	99994100	upper	0.219231	ENSSSCG00000004509	LIPG	PREDICTED: endothelial lipase isoform X1 [Sus scrofa]	Metabolism;Metabolism	Global and overview maps;Lipid metabolism	ko01100//Metabolic pathways;ko00561//Glycerolipid metabolism	K01046;K01046	GO:0044421//extracellular region part	GO:0004620//phospholipase activity;GO:0004620//phospholipase activity;GO:0004620//phospholipase activity;GO:0004620//phospholipase activity;GO:0004806//triglyceride lipase activity;GO:0004806//triglyceride lipase activity;GO:0004806//triglyceride lipase activity;GO:0052689//carboxylic ester hydrolase activity	GO:0006644//phospholipid metabolic process;GO:0010982//regulation of high-density lipoprotein particle clearance;GO:0010982//regulation of high-density lipoprotein particle clearance;GO:0010982//regulation of high-density lipoprotein particle clearance;GO:0010982//regulation of high-density lipoprotein particle clearance;GO:0030301//cholesterol transport;GO:0030301//cholesterol transport;GO:00303…
1	98744701	99994100	upper	0.219231	ENSSSCG00000004510	ACAA2	3-ketoacyl-CoA thiolase, mitochondrial [Sus scrofa]	Metabolism;Metabolism;Metabolism;Metabolism;Metabolism	Global and overview maps;Amino acid metabolism;Global and overview maps;Lipid metabolism;Lipid metabolism	ko01100//Metabolic pathways;ko00280//Valine, leucine and isoleucine degradation;ko01212//Fatty acid metabolism;ko00071//Fatty acid degradation;ko00062//Fatty acid elongation	K07508;K07508;K07508;K07508;K07508	GO:0019866//organelle inner membrane;GO:0019866//organelle inner membrane;GO:0019866//organelle inner membrane;GO:0043231//intracellular membrane-bounded organelle;GO:0043231//intracellular membrane-bounded organelle;GO:0043231//intracellular membrane-bounded organelle	GO:0003723//RNA binding;GO:0003723//RNA binding;GO:0003723//RNA binding;GO:0016408//C-acyltransferase activity;GO:0016408//C-acyltransferase activity;GO:0016408//C-acyltransferase activity	GO:0008203//cholesterol metabolic process;GO:0008203//cholesterol metabolic process;GO:0008203//cholesterol metabolic process;GO:0010823//negative regulation of mitochondrion organization;GO:0010823//negative regulation of mitochondrion organization;GO:0010823//negative regulation of mitochondrion organization;GO:0032787//monocarboxylic acid metabolic process;GO:0032787//monocarboxylic acid metab…
1	98744701	99994100	upper	0.219231	ENSSSCG00000020045	-	-	-	-	-	-	-	-	-
1	98744701	99994100	upper	0.219231	ENSSSCG00000020491	-	-	-	-	-	-	-	-	-
1	98744701	99994100	upper	0.219231	ENSSSCG00000004511	MYO5B	PREDICTED: unconventional myosin-Vb isoform X1 [Camelus ferus]	-	-	-	-	GO:0015629//actin cytoskeleton;GO:0015629//actin cytoskeleton;GO:0032991//macromolecular complex	GO:0017016//Ras GTPase binding;GO:0017016//Ras GTPase binding;GO:0017111//nucleoside-triphosphatase activity;GO:0032550//purine ribonucleoside binding;GO:0032550//purine ribonucleoside binding	GO:0006810//transport;GO:0006810//transport
1	98744701	99994100	upper	0.219231	ENSSSCG00000039477	-	-	-	-	-	-	-	-	-
1	98744701	99994100	upper	0.219231	ENSSSCG00000038388	RAB3C	PREDICTED: ras-related protein Rab-3C isoform X2 [Sus scrofa]	-	-	-	-	-	-	-
1	98744701	99994100	upper	0.219231	ENSSSCG00000037915	NOP56	Nucleolar protein 56 [Myotis davidii]	Genetic Information Processing	Translation	ko03008//Ribosome biogenesis in eukaryotes	K14564	GO:0044424//intracellular part	-	-
1	98744701	99994100	upper	0.219231	ENSSSCG00000004516	MBD1	PREDICTED: methyl-CpG-binding domain protein 1 isoform X8 [Sus scrofa]	-	-	-	-	GO:0000785//chromatin;GO:0016604//nuclear body;GO:0016604//nuclear body;GO:0016604//nuclear body;GO:0016604//nuclear body;GO:0016604//nuclear body;GO:0016604//nuclear body;GO:0016604//nuclear body;GO:0034399//nuclear periphery;GO:0034399//nuclear periphery;GO:0034399//nuclear periphery;GO:0034399//nuclear periphery;GO:0034399//nuclear periphery;GO:0034399//nuclear periphery;GO:0034399//nuclear pe…	GO:0003676//nucleic acid binding;GO:0003676//nucleic acid binding;GO:0003676//nucleic acid binding;GO:0003676//nucleic acid binding;GO:0003676//nucleic acid binding;GO:0003676//nucleic acid binding;GO:0003676//nucleic acid binding;GO:0046914//transition metal ion binding;GO:0046914//transition metal ion binding;GO:0046914//transition metal ion binding;GO:0046914//transition metal ion binding;GO:0…	-
1	98744701	99994100	upper	0.219231	ENSSSCG00000004517	CXXC1	PREDICTED: CXXC-type zinc finger protein 1 isoform X1 [Sus scrofa]	-	-	-	-	GO:0016604//nuclear body;GO:0016604//nuclear body;GO:0016604//nuclear body;GO:0034399//nuclear periphery;GO:0034399//nuclear periphery;GO:0034399//nuclear periphery;GO:0035097//histone methyltransferase complex;GO:0035097//histone methyltransferase complex;GO:0035097//histone methyltransferase complex	GO:0018024//histone-lysine N-methyltransferase activity;GO:0018024//histone-lysine N-methyltransferase activity;GO:0018024//histone-lysine N-methyltransferase activity;GO:0043565//sequence-specific DNA binding;GO:0043565//sequence-specific DNA binding;GO:0043565//sequence-specific DNA binding;GO:0046914//transition metal ion binding;GO:0046914//transition metal ion binding;GO:0046914//transition …	GO:0006351//transcription, DNA-templated;GO:0006351//transcription, DNA-templated;GO:0006351//transcription, DNA-templated;GO:0034968//histone lysine methylation;GO:0034968//histone lysine methylation;GO:0034968//histone lysine methylation
1	98744701	99994100	upper	0.219231	ENSSSCG00000004518	SKA1	PREDICTED: spindle and kinetochore-associated protein 1 [Sus scrofa]	-	-	-	-	GO:0000777//condensed chromosome kinetochore;GO:0000777//condensed chromosome kinetochore;GO:0000777//condensed chromosome kinetochore;GO:0005815//microtubule organizing center;GO:0005815//microtubule organizing center;GO:0005819//spindle;GO:0005819//spindle;GO:0005819//spindle;GO:0044444//cytoplasmic part	GO:0015631//tubulin binding;GO:0015631//tubulin binding;GO:0015631//tubulin binding	GO:0000278//mitotic cell cycle;GO:0000278//mitotic cell cycle;GO:0000278//mitotic cell cycle;GO:0031109//microtubule polymerization or depolymerization;GO:0031109//microtubule polymerization or depolymerization;GO:0031109//microtubule polymerization or depolymerization
1	102365301	102378500	upper	0.15942	ENSSSCG00000040836	DCC	PREDICTED: netrin receptor DCC isoform X1 [Panthera pardus]	Organismal Systems	Development	ko04360//Axon guidance	K06765	GO:0030426//growth cone;GO:0031224//intrinsic component of membrane;GO:0044444//cytoplasmic part	GO:0003712//transcription cofactor activity;GO:0004888//transmembrane signaling receptor activity;GO:0005515//protein binding	GO:0006915//apoptotic process;GO:0007411//axon guidance;GO:0010977//negative regulation of neuron projection development;GO:0014075//response to amine;GO:0021952//central nervous system projection neuron axonogenesis;GO:0030308//negative regulation of cell growth;GO:0043410//positive regulation of MAPK cascade
1	107599201	107600500	upper	0.117391	ENSSSCG00000004552	TRIP4	PREDICTED: activating signal cointegrator 1 isoform X1 [Tursiops truncatus]	-	-	-	-	GO:0044424//intracellular part;GO:0044424//intracellular part	GO:0005102//receptor binding;GO:0005102//receptor binding;GO:0046914//transition metal ion binding;GO:0046914//transition metal ion binding	GO:0006351//transcription, DNA-templated;GO:0006351//transcription, DNA-templated
1	120529001	120664100	upper	0.279503	ENSSSCG00000030168	CYP19A1	aromatase 3 [Sus scrofa]	Metabolism;Metabolism;Organismal Systems	Global and overview maps;Lipid metabolism;Endocrine system	ko01100//Metabolic pathways;ko00140//Steroid hormone biosynthesis;ko04913//Ovarian Steroidogenesis	K07434;K07434;K07434	GO:0043231//intracellular membrane-bounded organelle;GO:0043231//intracellular membrane-bounded organelle;GO:0043231//intracellular membrane-bounded organelle;GO:0043231//intracellular membrane-bounded organelle;GO:0043231//intracellular membrane-bounded organelle;GO:0043231//intracellular membrane-bounded organelle;GO:0043231//intracellular membrane-bounded organelle;GO:0043231//intracellular me…	GO:0016712//oxidoreductase activity, acting on paired donors, with incorporation or reduction of molecular oxygen, reduced flavin or flavoprotein as one donor, and incorporation of one atom of oxygen;GO:0016712//oxidoreductase activity, acting on paired donors, with incorporation or reduction of molecular oxygen, reduced flavin or flavoprotein as one donor, and incorporation of one atom of oxygen…	GO:0003006//developmental process involved in reproduction;GO:0003006//developmental process involved in reproduction;GO:0003006//developmental process involved in reproduction;GO:0003006//developmental process involved in reproduction;GO:0003006//developmental process involved in reproduction;GO:0003006//developmental process involved in reproduction;GO:0003006//developmental process involved in…
1	120529001	120664100	upper	0.279503	ENSSSCG00000032150	-	-	-	-	-	-	-	-	-
1	127745101	127767200	upper	0.117391	ENSSSCG00000040383	MFAP1	PREDICTED: microfibrillar-associated protein 1 [Sus scrofa]	-	-	-	-	-	GO:0003723//RNA binding	-
1	127745101	127767200	upper	0.117391	ENSSSCG00000038436	HYPK	huntingtin-interacting protein K [Oryctolagus cuniculus]	-	-	-	-	GO:0043231//intracellular membrane-bounded organelle	-	-
1	127745101	127767200	upper	0.117391	ENSSSCG00000004698	SERINC4	PREDICTED: LOW QUALITY PROTEIN: serine incorporator 4 [Vicugna pacos]	-	-	-	-	-	-	-
1	127745101	127767200	upper	0.117391	ENSSSCG00000024263	-	PREDICTED: small EDRK-rich factor 2 isoform X2 [Sus scrofa]	-	-	-	-	-	-	-
1	127745101	127767200	upper	0.117391	ENSSSCG00000018734	-	-	-	-	-	-	-	-	-
1	142437701	142556900	upper	0.369565	ENSSSCG00000004835	MAGEL2	melanoma antigen-like protein 2 [Sus scrofa]	-	-	-	-	-	-	-
1	142437701	142556900	upper	0.369565	ENSSSCG00000004836	MKRN3	PREDICTED: probable E3 ubiquitin-protein ligase makorin-3 [Sus scrofa]	-	-	-	-	-	-	-
1	154596701	154599800	upper	0.47529	ENSSSCG00000037349	L1RE1	transposase [Sus scrofa]	-	-	-	-	GO:0000323//lytic vacuole;GO:0031981//nuclear lumen;GO:0035770//ribonucleoprotein granule	GO:0003723//RNA binding;GO:0005515//protein binding;GO:0043566//structure-specific DNA binding	GO:0032196//transposition
1	166086801	166184300	upper	0.117391	ENSSSCG00000004958	PIAS1	PREDICTED: LOW QUALITY PROTEIN: E3 SUMO-protein ligase PIAS1 [Sus scrofa]	Environmental Information Processing;Genetic Information Processing	Signal transduction;Folding, sorting and degradation	ko04630//Jak-STAT signaling pathway;ko04120//Ubiquitin mediated proteolysis	K04706;K04706	GO:0016604//nuclear body;GO:0016604//nuclear body	GO:0003676//nucleic acid binding;GO:0003676//nucleic acid binding;GO:0003712//transcription cofactor activity;GO:0003712//transcription cofactor activity;GO:0019787//ubiquitin-like protein transferase activity;GO:0019787//ubiquitin-like protein transferase activity;GO:0035258//steroid hormone receptor binding;GO:0035258//steroid hormone receptor binding;GO:0044389//ubiquitin-like protein ligase b…	GO:0001959//regulation of cytokine-mediated signaling pathway;GO:0001959//regulation of cytokine-mediated signaling pathway;GO:0006366//transcription from RNA polymerase II promoter;GO:0006366//transcription from RNA polymerase II promoter;GO:0008283//cell proliferation;GO:0008283//cell proliferation;GO:0016925//protein sumoylation;GO:0016925//protein sumoylation;GO:0030518//intracellular steroid…
1	166086801	166184300	upper	0.117391	ENSSSCG00000026517	CALML4	calmodulin-like 4 [Sus scrofa]	-	-	-	-	-	-	-
1	166086801	166184300	upper	0.117391	ENSSSCG00000004957	CLN6	ceroid-lipofuscinosis neuronal protein 6 [Sus scrofa]	-	-	-	-	GO:0031224//intrinsic component of membrane;GO:0031224//intrinsic component of membrane;GO:0031224//intrinsic component of membrane;GO:0042175//nuclear outer membrane-endoplasmic reticulum membrane network;GO:0042175//nuclear outer membrane-endoplasmic reticulum membrane network;GO:0042175//nuclear outer membrane-endoplasmic reticulum membrane network;GO:0044432//endoplasmic reticulum part;GO:004…	GO:0046983//protein dimerization activity;GO:0046983//protein dimerization activity;GO:0046983//protein dimerization activity	GO:0006022//aminoglycan metabolic process;GO:0006022//aminoglycan metabolic process;GO:0006022//aminoglycan metabolic process;GO:0006508//proteolysis;GO:0006508//proteolysis;GO:0006508//proteolysis;GO:0007626//locomotory behavior;GO:0007626//locomotory behavior;GO:0007626//locomotory behavior;GO:0009057//macromolecule catabolic process;GO:0009057//macromolecule catabolic process;GO:0009057//macro…
1	166086801	166184300	upper	0.117391	ENSSSCG00000022419	FEM1B	PREDICTED: protein fem-1 homolog B isoform X1 [Equus caballus]	-	-	-	-	GO:0043231//intracellular membrane-bounded organelle	GO:0019787//ubiquitin-like protein transferase activity;GO:0032813//tumor necrosis factor receptor superfamily binding	GO:0002070//epithelial cell maturation;GO:0031396//regulation of protein ubiquitination;GO:0060740//prostate gland epithelium morphogenesis;GO:1901976//regulation of cell cycle checkpoint;GO:2001236//regulation of extrinsic apoptotic signaling pathway
1	166086801	166184300	upper	0.117391	ENSSSCG00000004961	ITGA11	PREDICTED: integrin alpha-11 [Bos indicus]	Environmental Information Processing;Cellular Processes;Cellular Processes;Environmental Information Processing	Signal transduction;Cell motility;Cellular community - eukaryotes;Signaling molecules and interaction	ko04151//PI3K-Akt signaling pathway;ko04810//Regulation of actin cytoskeleton;ko04510//Focal adhesion;ko04512//ECM-receptor interaction	K06587;K06587;K06587;K06587	GO:0005887//integral component of plasma membrane;GO:0005887//integral component of plasma membrane	-	GO:0007166//cell surface receptor signaling pathway;GO:0007166//cell surface receptor signaling pathway
1	173009001	173429400	upper	0.163241	ENSSSCG00000037346	-	-	-	-	-	-	-	-	-
1	189794301	189803100	upper	0.684783	ENSSSCG00000005090	MNAT1	CDK-activating kinase assembly factor MAT1 [Sus scrofa]	Genetic Information Processing;Genetic Information Processing	Transcription;Replication and repair	ko03022//Basal transcription factors;ko03420//Nucleotide excision repair	K10842;K10842	GO:0016591//DNA-directed RNA polymerase II, holoenzyme	GO:0004674//protein serine/threonine kinase activity;GO:0005515//protein binding;GO:0042623//ATPase activity, coupled;GO:0046914//transition metal ion binding	GO:0006289//nucleotide-excision repair;GO:0006360//transcription from RNA polymerase I promoter;GO:0006366//transcription from RNA polymerase II promoter;GO:0006397//mRNA processing;GO:0006464//cellular protein modification process;GO:0006915//apoptotic process;GO:0007420//brain development;GO:0007507//heart development;GO:0008284//positive regulation of cell proliferation;GO:0009154//purine ribo…
1	200260901	200276700	upper	0.219231	ENSSSCG00000033683	L1RE1	transposase [Sus scrofa]	-	-	-	-	GO:0000323//lytic vacuole;GO:0031981//nuclear lumen;GO:0035770//ribonucleoprotein granule	GO:0003723//RNA binding;GO:0005515//protein binding;GO:0043566//structure-specific DNA binding	GO:0032196//transposition
1	201695401	201726200	upper	0.117391	ENSSSCG00000031149	IFNA5	PREDICTED: interferon alpha-1-like isoform X1 [Sus scrofa]	Environmental Information Processing;Environmental Information Processing;Environmental Information Processing;Cellular Processes;Organismal Systems;Organismal Systems;Organismal Systems;Organismal Systems;Organismal Systems	Signal transduction;Signaling molecules and interaction;Signal transduction;Cell growth and death;Immune system;Immune system;Immune system;Immune system;Immune system	ko04151//PI3K-Akt signaling pathway;ko04060//Cytokine-cytokine receptor interaction;ko04630//Jak-STAT signaling pathway;ko04217//Necroptosis;ko04650//Natural killer cell mediated cytotoxicity;ko04621//NOD-like receptor signaling pathway;ko04620//Toll-like receptor signaling pathway;ko04622//RIG-I-like receptor signaling pathway;ko04623//Cytosolic DNA-sensing pathway	K05414;K05414;K05414;K05414;K05414;K05414;K05414;K05414;K05414	GO:0044421//extracellular region part	GO:0005102//receptor binding	GO:0002252//immune effector process
1	201695401	201726200	upper	0.117391	ENSSSCG00000035294	-	interferon omega 6 precursor [Sus scrofa]	-	-	-	-	-	-	-
1	201695401	201726200	upper	0.117391	ENSSSCG00000033330	IFN-DELTA-10	PREDICTED: LOW QUALITY PROTEIN: interferon omega-1 [Sus scrofa]	-	-	-	-	GO:0044421//extracellular region part	GO:0005102//receptor binding	GO:0002252//immune effector process;GO:0006950//response to stress
1	201695401	201726200	upper	0.117391	ENSSSCG00000032368	IFN-OMEGA-6	interferon omega 6 precursor [Sus scrofa]	-	-	-	-	GO:0044421//extracellular region part	GO:0005102//receptor binding	GO:0002252//immune effector process
1	201731401	201732900	upper	0.219231	ENSSSCG00000040246	IFN-DELTA-11	interferon-delta-6 precursor [Sus scrofa]	-	-	-	-	GO:0044421//extracellular region part	GO:0005102//receptor binding	GO:0002252//immune effector process;GO:0006950//response to stress
1	215826201	215986400	upper	0.57971	ENSSSCG00000021136	TPD52L3	PREDICTED: tumor protein D55-like [Sus scrofa]	-	-	-	-	-	-	-
1	215826201	215986400	upper	0.57971	ENSSSCG00000005203	IL33	PREDICTED: interleukin-33 isoform X1 [Sus scrofa]	Environmental Information Processing;Cellular Processes;Organismal Systems	Signaling molecules and interaction;Cell growth and death;Immune system	ko04060//Cytokine-cytokine receptor interaction;ko04217//Necroptosis;ko04623//Cytosolic DNA-sensing pathway	K12967;K12967;K12967	-	GO:0005102//receptor binding;GO:0005102//receptor binding;GO:0005102//receptor binding	GO:0001818//negative regulation of cytokine production;GO:0001818//negative regulation of cytokine production;GO:0001818//negative regulation of cytokine production;GO:0002696//positive regulation of leukocyte activation;GO:0002696//positive regulation of leukocyte activation;GO:0002696//positive regulation of leukocyte activation;GO:0002823//negative regulation of adaptive immune response based …
1	216745301	216747200	upper	0.768	ENSSSCG00000040584	RLN	relaxin [Sus scrofa]	-	-	-	-	-	-	-
1	216970401	216972300	upper	0.355556	ENSSSCG00000005215	JAK2	tyrosine-protein kinase JAK2 [Sus scrofa]	Environmental Information Processing;Organismal Systems;Environmental Information Processing;Cellular Processes;Cellular Processes;Organismal Systems;Organismal Systems;Organismal Systems;Organismal Systems;Organismal Systems	Signal transduction;Immune system;Signal transduction;Cell growth and death;Cellular community - eukaryotes;Nervous system;Immune system;Immune system;Endocrine system;Endocrine system	ko04151//PI3K-Akt signaling pathway;ko04062//Chemokine signaling pathway;ko04630//Jak-STAT signaling pathway;ko04217//Necroptosis;ko04550//Signaling pathways regulating pluripotency of stem cells;ko04725//Cholinergic synapse;ko04659//Th17 cell differentiation;ko04658//Th1 and Th2 cell differentiation;ko04920//Adipocytokine signaling pathway;ko04917//Prolactin signaling pathway	K04447;K04447;K04447;K04447;K04447;K04447;K04447;K04447;K04447;K04447	GO:0043231//intracellular membrane-bounded organelle;GO:0043231//intracellular membrane-bounded organelle;GO:0043231//intracellular membrane-bounded organelle;GO:0043232//intracellular non-membrane-bounded organelle;GO:0043232//intracellular non-membrane-bounded organelle;GO:0043232//intracellular non-membrane-bounded organelle;GO:0044459//plasma membrane part;GO:0044459//plasma membrane part;GO:…	GO:0005126//cytokine receptor binding;GO:0005126//cytokine receptor binding;GO:0005126//cytokine receptor binding;GO:0019900//kinase binding;GO:0019900//kinase binding;GO:0019900//kinase binding;GO:0019904//protein domain specific binding;GO:0019904//protein domain specific binding;GO:0019904//protein domain specific binding;GO:0032550//purine ribonucleoside binding;GO:0032550//purine ribonucleos…	GO:0006606//protein import into nucleus;GO:0006606//protein import into nucleus;GO:0006606//protein import into nucleus;GO:0006915//apoptotic process;GO:0006915//apoptotic process;GO:0006915//apoptotic process;GO:0006954//inflammatory response;GO:0006954//inflammatory response;GO:0006954//inflammatory response;GO:0007169//transmembrane receptor protein tyrosine kinase signaling pathway;GO:0007169…
1	220327401	220511900	upper	0.1373	ENSSSCG00000032324	Gtf2a2	PREDICTED: transcription initiation factor IIA subunit 2 [Chinchilla lanigera]	Genetic Information Processing	Transcription	ko03022//Basal transcription factors	K03123	GO:0016591//DNA-directed RNA polymerase II, holoenzyme	GO:0001085//RNA polymerase II transcription factor binding;GO:0003712//transcription cofactor activity;GO:0046983//protein dimerization activity	GO:0006367//transcription initiation from RNA polymerase II promoter;GO:0044093//positive regulation of molecular function;GO:0044403//symbiosis, encompassing mutualism through parasitism
1	220327401	220511900	upper	0.1373	ENSSSCG00000033488	-	-	-	-	-	-	-	-	-
1	221677601	221687500	upper	0.117391	ENSSSCG00000005243	PGM5	PREDICTED: phosphoglucomutase-like protein 5 [Ovis aries]	-	-	-	-	GO:0005886//plasma membrane;GO:0005913//cell-cell adherens junction;GO:0005924//cell-substrate adherens junction;GO:0031674//I band;GO:0032432//actin filament bundle;GO:0043234//protein complex;GO:0044291//cell-cell contact zone	GO:0016866//intramolecular transferase activity;GO:0043169//cation binding	GO:0044723//single-organism carbohydrate metabolic process
1	235811201	235922100	upper	0.117391	ENSSSCG00000005300	VCP	transitional endoplasmic reticulum ATPase [Sus scrofa]	Genetic Information Processing	Folding, sorting and degradation	ko04141//Protein processing in endoplasmic reticulum	K13525	GO:0031988//membrane-bounded vesicle;GO:0031988//membrane-bounded vesicle;GO:0031988//membrane-bounded vesicle;GO:0043231//intracellular membrane-bounded organelle;GO:0043231//intracellular membrane-bounded organelle;GO:0043231//intracellular membrane-bounded organelle;GO:0043234//protein complex;GO:0043234//protein complex;GO:0043234//protein complex;GO:0044427//chromosomal part;GO:0044427//chro…	GO:0003723//RNA binding;GO:0003723//RNA binding;GO:0003723//RNA binding;GO:0017111//nucleoside-triphosphatase activity;GO:0017111//nucleoside-triphosphatase activity;GO:0017111//nucleoside-triphosphatase activity;GO:0019902//phosphatase binding;GO:0019902//phosphatase binding;GO:0019902//phosphatase binding;GO:0032550//purine ribonucleoside binding;GO:0032550//purine ribonucleoside binding;GO:003…	GO:0006301//postreplication repair;GO:0006301//postreplication repair;GO:0006301//postreplication repair;GO:0006487//protein N-linked glycosylation;GO:0006487//protein N-linked glycosylation;GO:0006487//protein N-linked glycosylation;GO:0006886//intracellular protein transport;GO:0006886//intracellular protein transport;GO:0006886//intracellular protein transport;GO:0006915//apoptotic process;GO:…
1	235811201	235922100	upper	0.117391	ENSSSCG00000005298	C9orf131	PREDICTED: LOW QUALITY PROTEIN: uncharacterized protein C9orf131 homolog [Sus scrofa]	-	-	-	-	-	-	-
1	235811201	235922100	upper	0.117391	ENSSSCG00000005303	PIGO	PREDICTED: GPI ethanolamine phosphate transferase 3 isoform X1 [Sus scrofa]	Metabolism;Metabolism	Global and overview maps;Glycan biosynthesis and metabolism	ko01100//Metabolic pathways;ko00563//Glycosylphosphatidylinositol(GPI)-anchor biosynthesis	K05288;K05288	-	-	-
1	235811201	235922100	upper	0.117391	ENSSSCG00000034874	FANCG	PREDICTED: Fanconi anemia group G protein-like isoform X2 [Sus scrofa]	Genetic Information Processing	Replication and repair	ko03460//Fanconi anemia pathway	K10894	GO:0043231//intracellular membrane-bounded organelle;GO:0043234//protein complex	-	GO:0006996//organelle organization;GO:0007281//germ cell development;GO:0009628//response to abiotic stimulus;GO:0033554//cellular response to stress
1	235811201	235922100	upper	0.117391	ENSSSCG00000039782	STOML2	PREDICTED: stomatin-like protein 2, mitochondrial [Panthera tigris altaica]	-	-	-	-	GO:0005740//mitochondrial envelope;GO:0005856//cytoskeleton;GO:0019866//organelle inner membrane;GO:0019898//extrinsic component of membrane;GO:0043235//receptor complex;GO:0044459//plasma membrane part	GO:0005515//protein binding;GO:1901611//phosphatidylglycerol binding	GO:0001816//cytokine production;GO:0006461//protein complex assembly;GO:0006816//calcium ion transport;GO:0006839//mitochondrial transport;GO:0006875//cellular metal ion homeostasis;GO:0008053//mitochondrial fusion;GO:0016485//protein processing;GO:0033036//macromolecule localization;GO:0045834//positive regulation of lipid metabolic process;GO:0045838//positive regulation of membrane potential;G…
1	235811201	235922100	upper	0.117391	ENSSSCG00000005301	FAM214B	PREDICTED: protein FAM214B [Sus scrofa]	-	-	-	-	-	-	-
1	235811201	235922100	upper	0.117391	ENSSSCG00000005305	UNC13B	PREDICTED: protein unc-13 homolog B isoform X6 [Vicugna pacos]	Organismal Systems	Nervous system	ko04721//Synaptic vesicle cycle	K15293	GO:0045202//synapse;GO:0045202//synapse;GO:0045202//synapse;GO:0045202//synapse	GO:0008289//lipid binding;GO:0008289//lipid binding;GO:0008289//lipid binding;GO:0008289//lipid binding;GO:0043169//cation binding;GO:0043169//cation binding;GO:0043169//cation binding;GO:0043169//cation binding	GO:0006904//vesicle docking involved in exocytosis;GO:0006904//vesicle docking involved in exocytosis;GO:0006904//vesicle docking involved in exocytosis;GO:0006904//vesicle docking involved in exocytosis;GO:0007165//signal transduction;GO:0007165//signal transduction;GO:0007165//signal transduction;GO:0007165//signal transduction;GO:0007270//neuron-neuron synaptic transmission;GO:0007270//neuron-…
1	240236501	240237600	upper	0.292512	ENSSSCG00000027558	GABBR2	PREDICTED: gamma-aminobutyric acid type B receptor subunit 2 [Panthera pardus]	Environmental Information Processing;Environmental Information Processing;Organismal Systems;Organismal Systems;Organismal Systems	Signaling molecules and interaction;Signal transduction;Endocrine system;Nervous system;Sensory system	ko04080//Neuroactive ligand-receptor interaction;ko04024//cAMP signaling pathway;ko04915//Estrogen signaling pathway;ko04727//GABAergic synapse;ko04742//Taste transduction	K04615;K04615;K04615;K04615;K04615	GO:0016021//integral component of membrane;GO:0038037//G-protein coupled receptor dimeric complex;GO:0042995//cell projection;GO:0044424//intracellular part;GO:0097060//synaptic membrane	GO:0004930//G-protein coupled receptor activity;GO:0005488//binding	GO:0007186//G-protein coupled receptor signaling pathway;GO:0007267//cell-cell signaling;GO:0030818//negative regulation of cAMP biosynthetic process
1	249895101	249897700	upper	0.219231	ENSSSCG00000005440	FAM206A	PREDICTED: protein Simiate [Sus scrofa]	-	-	-	-	-	-	GO:0006544//glycine metabolic process
1	253231301	253236800	upper	0.117391	ENSSSCG00000005469	KIAA1958	PREDICTED: uncharacterized protein KIAA1958 homolog isoform X2 [Sus scrofa]	-	-	-	-	-	-	-
1	253231301	253236800	upper	0.117391	ENSSSCG00000032267	RPS3	PREDICTED: 40S ribosomal protein S3 [Lepisosteus oculatus]	Genetic Information Processing	Translation	ko03010//Ribosome	K02985	-	-	-
1	262166401	262176100	upper	1	ENSSSCG00000036218	TTLL11	PREDICTED: LOW QUALITY PROTEIN: tubulin polyglutamylase TTLL11 [Orcinus orca]	-	-	-	-	-	-	GO:0007017//microtubule-based process;GO:0007017//microtubule-based process;GO:0018200//peptidyl-glutamic acid modification;GO:0018200//peptidyl-glutamic acid modification
1	262166401	262176100	upper	1	ENSSSCG00000030198	env	envelope glycoprotein [Sus scrofa]	-	-	-	-	-	-	-
1	262711601	262876600	upper	0.218417	ENSSSCG00000031516	OR1J4	PREDICTED: olfactory receptor 1J4-like [Sus scrofa]	Organismal Systems	Sensory system	ko04740//Olfactory transduction	K04257	GO:0031224//intrinsic component of membrane	GO:0004888//transmembrane signaling receptor activity	-
1	262711601	262876600	upper	0.218417	ENSSSCG00000037199	PWWP2A	PREDICTED: PWWP domain-containing protein 2A [Pteropus alecto]	-	-	-	-	-	-	-
1	262711601	262876600	upper	0.218417	ENSSSCG00000032825	OR1J4	PREDICTED: olfactory receptor 1J4 [Sus scrofa]	Organismal Systems	Sensory system	ko04740//Olfactory transduction	K04257	GO:0031224//intrinsic component of membrane	GO:0004888//transmembrane signaling receptor activity	-
1	262711601	262876600	upper	0.218417	ENSSSCG00000027732	OR1J4	PREDICTED: olfactory receptor 1J4-like [Sus scrofa]	Organismal Systems	Sensory system	ko04740//Olfactory transduction	K04257	GO:0031224//intrinsic component of membrane	GO:0004888//transmembrane signaling receptor activity	-
1	262711601	262876600	upper	0.218417	ENSSSCG00000039129	-	-	-	-	-	-	-	-	-
1	263162601	263294400	upper	0.219231	ENSSSCG00000031416	OR1J4	PREDICTED: olfactory receptor 1J4-like [Sus scrofa]	Organismal Systems	Sensory system	ko04740//Olfactory transduction	K04257	GO:0031224//intrinsic component of membrane	GO:0004888//transmembrane signaling receptor activity	-
1	263162601	263294400	upper	0.219231	ENSSSCG00000036003	OR1J4	PREDICTED: olfactory receptor 1J4-like [Sus scrofa]	Organismal Systems	Sensory system	ko04740//Olfactory transduction	K04257	GO:0031224//intrinsic component of membrane	GO:0004888//transmembrane signaling receptor activity	-
1	263162601	263294400	upper	0.219231	ENSSSCG00000037454	OR1J1	PREDICTED: olfactory receptor 1J1-like [Sus scrofa]	Organismal Systems	Sensory system	ko04740//Olfactory transduction	K04257	GO:0016020//membrane	-	-
1	263162601	263294400	upper	0.219231	ENSSSCG00000035439	OR1J2	PREDICTED: olfactory receptor 1J4-like [Sus scrofa]	Organismal Systems	Sensory system	ko04740//Olfactory transduction	K04257	GO:0031224//intrinsic component of membrane	GO:0004888//transmembrane signaling receptor activity	-
1	268021501	268143800	upper	0.15942	ENSSSCG00000005614	FAM129B	PREDICTED: niban-like protein 1 [Sus scrofa]	-	-	-	-	GO:0070161//anchoring junction;GO:0070161//anchoring junction	-	GO:0006915//apoptotic process;GO:0006915//apoptotic process
1	268021501	268143800	upper	0.15942	ENSSSCG00000005617	STXBP1	PREDICTED: syntaxin-binding protein 1 isoform X2 [Sus scrofa]	Organismal Systems	Nervous system	ko04721//Synaptic vesicle cycle	K15292	GO:0016020//membrane;GO:0016020//membrane;GO:0030141//secretory granule;GO:0030141//secretory granule;GO:0032991//macromolecular complex;GO:0032991//macromolecular complex	GO:0003723//RNA binding;GO:0003723//RNA binding;GO:0019900//kinase binding;GO:0019900//kinase binding;GO:0019905//syntaxin binding;GO:0019905//syntaxin binding	GO:0006835//dicarboxylic acid transport;GO:0015980//energy derivation by oxidation of organic compounds;GO:0016050//vesicle organization;GO:0016050//vesicle organization;GO:0016082//synaptic vesicle priming;GO:0016082//synaptic vesicle priming;GO:0017156//calcium ion regulated exocytosis;GO:0017156//calcium ion regulated exocytosis;GO:0030073//insulin secretion;GO:0030168//platelet activation;GO:…
1	268449301	268462500	upper	0.1373	ENSSSCG00000005631	FAM102A	protein FAM102A isoform a [Homo sapiens]	-	-	-	-	-	-	-
1	272790001	272826900	upper	0.117391	ENSSSCG00000005738	RALGDS	PREDICTED: ral guanine nucleotide dissociation stimulator, partial [Sus scrofa]	Environmental Information Processing;Environmental Information Processing;Environmental Information Processing	Signal transduction;Signal transduction;Signal transduction	ko04014//Ras signaling pathway;ko04015//Rap1 signaling pathway;ko04072//Phospholipase D signaling pathway	K08732;K08732;K08732	GO:0044464//cell part;GO:0044464//cell part;GO:0044464//cell part;GO:0044464//cell part	-	GO:0007264//small GTPase mediated signal transduction;GO:0007264//small GTPase mediated signal transduction;GO:0007264//small GTPase mediated signal transduction;GO:0007264//small GTPase mediated signal transduction
1	272790001	272826900	upper	0.117391	ENSSSCG00000031532	GBGT1	UDP-GalNAc transferase A [Sus scrofa]	Metabolism;Metabolism	Global and overview maps;Glycan biosynthesis and metabolism	ko01100//Metabolic pathways;ko00603//Glycosphingolipid biosynthesis - globo and isoglobo series	K00722;K00722	GO:0031224//intrinsic component of membrane;GO:0031224//intrinsic component of membrane;GO:0031224//intrinsic component of membrane;GO:0031224//intrinsic component of membrane;GO:0031224//intrinsic component of membrane;GO:0031224//intrinsic component of membrane;GO:0031224//intrinsic component of membrane;GO:0044431//Golgi apparatus part;GO:0044431//Golgi apparatus part;GO:0044431//Golgi apparat…	GO:0008376//acetylgalactosaminyltransferase activity;GO:0008376//acetylgalactosaminyltransferase activity;GO:0008376//acetylgalactosaminyltransferase activity;GO:0008376//acetylgalactosaminyltransferase activity;GO:0008376//acetylgalactosaminyltransferase activity;GO:0008376//acetylgalactosaminyltransferase activity;GO:0008376//acetylgalactosaminyltransferase activity;GO:0043169//cation binding;G…	GO:0006464//cellular protein modification process;GO:0006464//cellular protein modification process;GO:0006464//cellular protein modification process;GO:0006464//cellular protein modification process;GO:0006464//cellular protein modification process;GO:0006464//cellular protein modification process;GO:0006464//cellular protein modification process;GO:0006664//glycolipid metabolic process
1	273533401	273535200	upper	0.369565	ENSSSCG00000005749	BRD3	PREDICTED: bromodomain-containing protein 3 [Equus asinus]	-	-	-	-	-	GO:0042393//histone binding;GO:0042393//histone binding	GO:0006366//transcription from RNA polymerase II promoter;GO:0006366//transcription from RNA polymerase II promoter
1	273704601	273936300	upper	0.218417	ENSSSCG00000038220	RXRA	PREDICTED: retinoic acid receptor RXR-alpha isoform X1 [Orcinus orca]	Environmental Information Processing;Organismal Systems;Organismal Systems;Organismal Systems;Organismal Systems;Organismal Systems;Organismal Systems	Signal transduction;Endocrine system;Immune system;Digestive system;Endocrine system;Endocrine system;Endocrine system	ko04151//PI3K-Akt signaling pathway;ko04919//Thyroid hormone signaling pathway;ko04659//Th17 cell differentiation;ko04976//Bile secretion;ko04928//Parathyroid hormone synthesis, secretion and action;ko03320//PPAR signaling pathway;ko04920//Adipocytokine signaling pathway	K08524;K08524;K08524;K08524;K08524;K08524;K08524	GO:0000785//chromatin;GO:0000785//chromatin;GO:0000785//chromatin;GO:0000785//chromatin;GO:0000785//chromatin;GO:0031981//nuclear lumen;GO:0043005//neuron projection;GO:0043231//intracellular membrane-bounded organelle;GO:0043231//intracellular membrane-bounded organelle;GO:0043231//intracellular membrane-bounded organelle;GO:0043231//intracellular membrane-bounded organelle	GO:0003682//chromatin binding;GO:0003682//chromatin binding;GO:0003682//chromatin binding;GO:0003682//chromatin binding;GO:0003682//chromatin binding;GO:0003708//retinoic acid receptor activity;GO:0003708//retinoic acid receptor activity;GO:0003708//retinoic acid receptor activity;GO:0003708//retinoic acid receptor activity;GO:0003708//retinoic acid receptor activity;GO:0003712//transcription cof…	GO:0001101//response to acid chemical;GO:0001101//response to acid chemical;GO:0001101//response to acid chemical;GO:0001101//response to acid chemical;GO:0001101//response to acid chemical;GO:0001525//angiogenesis;GO:0001890//placenta development;GO:0001890//placenta development;GO:0001890//placenta development;GO:0001890//placenta development;GO:0001890//placenta development;GO:0002067//glandul…
2	442801	522800	upper	0.1373	ENSSSCG00000012848	EPS8L2	PREDICTED: epidermal growth factor receptor kinase substrate 8-like protein 2 [Odobenus rosmarus divergens]	-	-	-	-	-	-	-
2	442801	522800	upper	0.1373	ENSSSCG00000012847	TALDO1	transaldolase [Sus scrofa]	Metabolism;Metabolism;Metabolism;Metabolism	Global and overview maps;Global and overview maps;Global and overview maps;Carbohydrate metabolism	ko01100//Metabolic pathways;ko01200//Carbon metabolism;ko01230//Biosynthesis of amino acids;ko00030//Pentose phosphate pathway	K00616;K00616;K00616;K00616	GO:0031988//membrane-bounded vesicle;GO:0031988//membrane-bounded vesicle;GO:0043231//intracellular membrane-bounded organelle;GO:0043231//intracellular membrane-bounded organelle;GO:0044444//cytoplasmic part;GO:0044444//cytoplasmic part	GO:0016744//transferase activity, transferring aldehyde or ketonic groups;GO:0016744//transferase activity, transferring aldehyde or ketonic groups;GO:0030246//carbohydrate binding;GO:0030246//carbohydrate binding	GO:0005997//xylulose metabolic process;GO:0005997//xylulose metabolic process;GO:0006081//cellular aldehyde metabolic process;GO:0006081//cellular aldehyde metabolic process;GO:0006098//pentose-phosphate shunt;GO:0006098//pentose-phosphate shunt;GO:0015980//energy derivation by oxidation of organic compounds;GO:0015980//energy derivation by oxidation of organic compounds
2	442801	522800	upper	0.1373	ENSSSCG00000012846	GATD1	PREDICTED: Parkinson disease 7 domain-containing protein 1 isoform X2 [Sus scrofa]	-	-	-	-	-	-	-
2	442801	522800	upper	0.1373	ENSSSCG00000012845	CEND1	cell cycle exit and neuronal differentiation protein 1 [Sus scrofa]	-	-	-	-	GO:0031224//intrinsic component of membrane;GO:0044464//cell part	-	GO:0008344//adult locomotory behavior;GO:0021533//cell differentiation in hindbrain;GO:0021681//cerebellar granular layer development;GO:0021930//cerebellar granule cell precursor proliferation;GO:0021932//hindbrain radial glia guided cell migration
2	442801	522800	upper	0.1373	ENSSSCG00000012844	SLC25A22	PREDICTED: mitochondrial glutamate carrier 1 [Sus scrofa]	-	-	-	-	GO:0019866//organelle inner membrane;GO:0019866//organelle inner membrane;GO:0019866//organelle inner membrane;GO:0019866//organelle inner membrane;GO:0031224//intrinsic component of membrane;GO:0031224//intrinsic component of membrane;GO:0031224//intrinsic component of membrane;GO:0031224//intrinsic component of membrane;GO:0043231//intracellular membrane-bounded organelle;GO:0043231//intracellu…	-	GO:0006835//dicarboxylic acid transport;GO:0006835//dicarboxylic acid transport;GO:0006835//dicarboxylic acid transport;GO:0006835//dicarboxylic acid transport;GO:0044763//single-organism cellular process;GO:0044763//single-organism cellular process;GO:0044763//single-organism cellular process;GO:0044763//single-organism cellular process
2	442801	522800	upper	0.1373	ENSSSCG00000012840	CD151	CD151 antigen [Sus scrofa]	-	-	-	-	GO:0031224//intrinsic component of membrane;GO:0031224//intrinsic component of membrane;GO:0031224//intrinsic component of membrane;GO:0031224//intrinsic component of membrane;GO:0031224//intrinsic component of membrane	-	GO:0042110//T cell activation;GO:0042110//T cell activation;GO:0042110//T cell activation;GO:0042110//T cell activation;GO:0042110//T cell activation;GO:0048870//cell motility;GO:0048870//cell motility;GO:0048870//cell motility;GO:0048870//cell motility;GO:0048870//cell motility
2	442801	522800	upper	0.1373	ENSSSCG00000012843	PIDD1	PREDICTED: p53-induced death domain-containing protein 1 isoform X1 [Sus scrofa]	Cellular Processes;Environmental Information Processing;Cellular Processes	Cell growth and death;Signal transduction;Cell growth and death	ko04210//Apoptosis;ko04064//NF-kappa B signaling pathway;ko04115//p53 signaling pathway	K10130;K10130;K10130	GO:0044424//intracellular part	-	GO:0030330//DNA damage response, signal transduction by p53 class mediator;GO:1902041//regulation of extrinsic apoptotic signaling pathway via death domain receptors
2	442801	522800	upper	0.1373	ENSSSCG00000012842	RPLP2	60S acidic ribosomal protein P2 [Sus scrofa]	Genetic Information Processing	Translation	ko03010//Ribosome	K02943	GO:0015934//large ribosomal subunit;GO:0030529//intracellular ribonucleoprotein complex;GO:0031988//membrane-bounded vesicle	GO:0003676//nucleic acid binding;GO:0005198//structural molecule activity;GO:0005198//structural molecule activity	GO:0000956//nuclear-transcribed mRNA catabolic process;GO:0006412//translation;GO:0006412//translation;GO:0006613//cotranslational protein targeting to membrane;GO:0019080//viral gene expression
2	442801	522800	upper	0.1373	ENSSSCG00000018538	-	-	-	-	-	-	-	-	-
2	442801	522800	upper	0.1373	ENSSSCG00000012841	PNPLA2	patatin-like phospholipase domain-containing 2 [Sus scrofa]	Metabolism;Organismal Systems;Metabolism;Organismal Systems	Global and overview maps;Environmental adaptation;Lipid metabolism;Endocrine system	ko01100//Metabolic pathways;ko04714//Thermogenesis;ko00561//Glycerolipid metabolism;ko04923//Regulation of lipolysis in adipocyte	K16816;K16816;K16816;K16816	GO:0031224//intrinsic component of membrane;GO:0043232//intracellular non-membrane-bounded organelle;GO:0044444//cytoplasmic part	GO:0005488//binding;GO:0016298//lipase activity	GO:0006996//organelle organization;GO:0010888//negative regulation of lipid storage;GO:0010896//regulation of triglyceride catabolic process
2	442801	522800	upper	0.1373	ENSSSCG00000023933	CRACR2B	PREDICTED: EF-hand calcium-binding domain-containing protein 4A isoform X2 [Sus scrofa]	-	-	-	-	GO:0044424//intracellular part;GO:0044424//intracellular part	GO:0046872//metal ion binding;GO:0046872//metal ion binding	GO:0008104//protein localization;GO:0008104//protein localization;GO:0051924//regulation of calcium ion transport;GO:0051924//regulation of calcium ion transport
2	637601	645700	upper	0.163241	ENSSSCG00000012835	MUC6	PREDICTED: LOW QUALITY PROTEIN: mucin-6 [Sus scrofa]	-	-	-	-	-	-	-
2	933501	944200	upper	0.219231	ENSSSCG00000037337	BRSK2	PREDICTED: serine/threonine-protein kinase BRSK2 isoform X3 [Ovis aries musimon]	-	-	-	-	GO:0005815//microtubule organizing center;GO:0005815//microtubule organizing center;GO:0043231//intracellular membrane-bounded organelle;GO:0043231//intracellular membrane-bounded organelle;GO:0044444//cytoplasmic part;GO:0044444//cytoplasmic part	GO:0004672//protein kinase activity;GO:0004672//protein kinase activity;GO:0019900//kinase binding;GO:0019900//kinase binding;GO:0032550//purine ribonucleoside binding;GO:0032550//purine ribonucleoside binding;GO:0046872//metal ion binding;GO:0046872//metal ion binding	GO:0006468//protein phosphorylation;GO:0006468//protein phosphorylation;GO:0007163//establishment or maintenance of cell polarity;GO:0007163//establishment or maintenance of cell polarity;GO:0016192//vesicle-mediated transport;GO:0016192//vesicle-mediated transport;GO:0030036//actin cytoskeleton organization;GO:0030036//actin cytoskeleton organization;GO:0034976//response to endoplasmic reticulum…
2	3162001	3194200	upper	0.15942	ENSSSCG00000031191	POLR2A	PREDICTED: DNA-directed RNA polymerase II subunit RPB1-like [Nanorana parkeri]	Metabolism;Metabolism;Metabolism;Genetic Information Processing	Global and overview maps;Nucleotide metabolism;Nucleotide metabolism;Transcription	ko01100//Metabolic pathways;ko00230//Purine metabolism;ko00240//Pyrimidine metabolism;ko03020//RNA polymerase	K03006;K03006;K03006;K03006	GO:0005654//nucleoplasm	GO:0003676//nucleic acid binding;GO:0005515//protein binding	GO:0006281//DNA repair;GO:0006366//transcription from RNA polymerase II promoter;GO:0006396//RNA processing
2	3162001	3194200	upper	0.15942	ENSSSCG00000037451	PPFIA1	PREDICTED: liprin-alpha-1 isoform X3 [Jaculus jaculus]	-	-	-	-	-	-	-
2	3162001	3194200	upper	0.15942	ENSSSCG00000030888	FADD	protein FADD [Sus scrofa]	Cellular Processes;Organismal Systems;Cellular Processes;Environmental Information Processing;Organismal Systems;Organismal Systems;Organismal Systems;Organismal Systems;Cellular Processes	Cell growth and death;Immune system;Cell growth and death;Signal transduction;Immune system;Immune system;Immune system;Immune system;Cell growth and death	ko04217//Necroptosis;ko04621//NOD-like receptor signaling pathway;ko04210//Apoptosis;ko04668//TNF signaling pathway;ko04620//Toll-like receptor signaling pathway;ko04657//IL-17 signaling pathway;ko04622//RIG-I-like receptor signaling pathway;ko04624//Toll and Imd signaling pathway;ko04215//Apoptosis - multiple species	K02373;K02373;K02373;K02373;K02373;K02373;K02373;K02373;K02373	GO:0031264//death-inducing signaling complex;GO:0044445//cytosolic part	GO:0005126//cytokine receptor binding;GO:0019899//enzyme binding	GO:0001819//positive regulation of cytokine production;GO:0001961//positive regulation of cytokine-mediated signaling pathway;GO:0002250//adaptive immune response;GO:0002252//immune effector process;GO:0002763//positive regulation of myeloid leukocyte differentiation;GO:0006366//transcription from RNA polymerase II promoter;GO:0006508//proteolysis;GO:0006924//activation-induced cell death of T ce…
2	4930301	5119800	upper	0.117391	ENSSSCG00000034410	TBX10	PREDICTED: T-box transcription factor TBX10 [Sus scrofa]	-	-	-	-	GO:0043231//intracellular membrane-bounded organelle	GO:0001071//nucleic acid binding transcription factor activity	GO:0010467//gene expression
2	4930301	5119800	upper	0.117391	ENSSSCG00000035645	NUDT8	PREDICTED: nucleoside diphosphate-linked moiety X motif 8, mitochondrial [Sus scrofa]	-	-	-	-	GO:0043231//intracellular membrane-bounded organelle	GO:0003824//catalytic activity;GO:0043169//cation binding	-
2	4930301	5119800	upper	0.117391	ENSSSCG00000012895	Doc2g	PREDICTED: double C2-like domain-containing protein gamma [Sus scrofa]	-	-	-	-	GO:0030136//clathrin-coated vesicle;GO:0030136//clathrin-coated vesicle	-	-
2	4930301	5119800	upper	0.117391	ENSSSCG00000012896	NDUFV1	PREDICTED: NADH dehydrogenase [ubiquinone] flavoprotein 1, mitochondrial [Sus scrofa]	Metabolism;Organismal Systems;Metabolism;Organismal Systems	Global and overview maps;Environmental adaptation;Energy metabolism;Nervous system	ko01100//Metabolic pathways;ko04714//Thermogenesis;ko00190//Oxidative phosphorylation;ko04723//Retrograde endocannabinoid signaling	K03942;K03942;K03942;K03942	GO:0005746//mitochondrial respiratory chain	GO:0032553//ribonucleotide binding;GO:0043169//cation binding;GO:0050136//NADH dehydrogenase (quinone) activity;GO:0051536//iron-sulfur cluster binding	GO:0044710//single-organism metabolic process
2	4930301	5119800	upper	0.117391	ENSSSCG00000032003	GSTP1	PREDICTED: glutathione S-transferase P [Sus scrofa]	Organismal Systems;Metabolism;Metabolism;Metabolism;Metabolism	Aging;Xenobiotics biodegradation and metabolism;Xenobiotics biodegradation and metabolism;Metabolism of other amino acids;Xenobiotics biodegradation and metabolism	ko04212//Longevity regulating pathway - worm;ko00983//Drug metabolism - other enzymes;ko00980//Metabolism of xenobiotics by cytochrome P450;ko00480//Glutathione metabolism;ko00982//Drug metabolism - cytochrome P450	K00799;K00799;K00799;K00799;K00799	GO:0043231//intracellular membrane-bounded organelle;GO:0043231//intracellular membrane-bounded organelle;GO:0043234//protein complex;GO:0043234//protein complex	GO:0005488//binding;GO:0005488//binding;GO:0016765//transferase activity, transferring alkyl or aryl (other than methyl) groups;GO:0016765//transferase activity, transferring alkyl or aryl (other than methyl) groups	GO:0006790//sulfur compound metabolic process;GO:0006790//sulfur compound metabolic process;GO:0010558//negative regulation of macromolecule biosynthetic process;GO:0010558//negative regulation of macromolecule biosynthetic process;GO:0032611//interleukin-1 beta production;GO:0032611//interleukin-1 beta production;GO:0032682//negative regulation of chemokine production;GO:0032682//negative regula…
2	4930301	5119800	upper	0.117391	ENSSSCG00000020764	CABP2	PREDICTED: calcium-binding protein 2 isoform X1 [Bos taurus]	-	-	-	-	GO:0016020//membrane;GO:0016020//membrane;GO:0016020//membrane;GO:0043231//intracellular membrane-bounded organelle;GO:0043231//intracellular membrane-bounded organelle;GO:0043231//intracellular membrane-bounded organelle;GO:0044444//cytoplasmic part;GO:0044444//cytoplasmic part;GO:0044444//cytoplasmic part	-	-
2	4930301	5119800	upper	0.117391	ENSSSCG00000012902	CDK2AP2	PREDICTED: cyclin-dependent kinase 2-associated protein 2 [Canis lupus familiaris]	-	-	-	-	-	-	GO:0006796//phosphate-containing compound metabolic process
2	4930301	5119800	upper	0.117391	ENSSSCG00000012903	PITPNM1	PREDICTED: LOW QUALITY PROTEIN: membrane-associated phosphatidylinositol transfer protein 1 [Sus scrofa]	-	-	-	-	-	GO:0043169//cation binding;GO:0043169//cation binding	GO:0051234//establishment of localization;GO:0051234//establishment of localization
2	4930301	5119800	upper	0.117391	ENSSSCG00000012904	AIP	PREDICTED: AH receptor-interacting protein isoform X1 [Sus scrofa]	-	-	-	-	GO:0016020//membrane;GO:0043231//intracellular membrane-bounded organelle	GO:0000989//transcription factor activity, transcription factor binding;GO:0019904//protein domain specific binding	GO:0006457//protein folding;GO:0006605//protein targeting;GO:0010556//regulation of macromolecule biosynthetic process
2	4930301	5119800	upper	0.117391	ENSSSCG00000012905	TMEM134	PREDICTED: transmembrane protein 134 isoform X4 [Sus scrofa]	-	-	-	-	GO:0031224//intrinsic component of membrane	-	-
2	4930301	5119800	upper	0.117391	ENSSSCG00000012906	CABP4	PREDICTED: calcium-binding protein 4 [Sus scrofa]	-	-	-	-	GO:0044444//cytoplasmic part	-	GO:0003407//neural retina development;GO:0007165//signal transduction;GO:0042462//eye photoreceptor cell development;GO:0050953//sensory perception of light stimulus
2	4930301	5119800	upper	0.117391	ENSSSCG00000033777	GPR152	PREDICTED: probable G-protein coupled receptor 152 [Equus asinus]	-	-	-	-	GO:0031224//intrinsic component of membrane	-	-
2	4930301	5119800	upper	0.117391	ENSSSCG00000012920	CORO1B	PREDICTED: coronin-1B [Sus scrofa]	-	-	-	-	-	-	-
2	4930301	5119800	upper	0.117391	ENSSSCG00000012909	PTPRCAP	PREDICTED: protein tyrosine phosphatase receptor type C-associated protein [Sus scrofa]	-	-	-	-	-	-	-
2	4930301	5119800	upper	0.117391	ENSSSCG00000012910	RPS6KB2	PREDICTED: ribosomal protein S6 kinase beta-2 isoform X1 [Sus scrofa]	Environmental Information Processing;Organismal Systems;Organismal Systems;Environmental Information Processing;Environmental Information Processing;Environmental Information Processing;Organismal Systems;Environmental Information Processing;Cellular Processes;Organismal Systems;Organismal Systems;Environmental Information Processing;Environmental Information Processing;Organismal Systems	Signal transduction;Environmental adaptation;Endocrine system;Signal transduction;Signal transduction;Signal transduction;Immune system;Signal transduction;Transport and catabolism;Aging;Aging;Signal transduction;Signal transduction;Aging	ko04151//PI3K-Akt signaling pathway;ko04714//Thermogenesis;ko04910//Insulin signaling pathway;ko04150//mTOR signaling pathway;ko04371//Apelin signaling pathway;ko04152//AMPK signaling pathway;ko04666//Fc gamma R-mediated phagocytosis;ko04066//HIF-1 signaling pathway;ko04140//Autophagy - animal;ko04211//Longevity regulating pathway - mammal;ko04212//Longevity regulating pathway - worm;ko04012//Erb…	K04688;K04688;K04688;K04688;K04688;K04688;K04688;K04688;K04688;K04688;K04688;K04688;K04688;K04688	-	GO:0004672//protein kinase activity;GO:0004672//protein kinase activity;GO:0032550//purine ribonucleoside binding;GO:0032550//purine ribonucleoside binding	GO:0006413//translational initiation;GO:0006413//translational initiation;GO:0006464//cellular protein modification process;GO:0006464//cellular protein modification process;GO:0006796//phosphate-containing compound metabolic process;GO:0006796//phosphate-containing compound metabolic process;GO:0035556//intracellular signal transduction;GO:0035556//intracellular signal transduction
2	4930301	5119800	upper	0.117391	ENSSSCG00000012911	CARNS1	PREDICTED: LOW QUALITY PROTEIN: carnosine synthase 1 [Sus scrofa]	Metabolism;Metabolism;Metabolism	Amino acid metabolism;Metabolism of other amino acids;Amino acid metabolism	ko00330//Arginine and proline metabolism;ko00410//beta-Alanine metabolism;ko00340//Histidine metabolism	K14755;K14755;K14755	-	GO:0016881//acid-amino acid ligase activity;GO:0016881//acid-amino acid ligase activity;GO:0016881//acid-amino acid ligase activity;GO:0017111//nucleoside-triphosphatase activity;GO:0017111//nucleoside-triphosphatase activity;GO:0017111//nucleoside-triphosphatase activity;GO:0043169//cation binding;GO:0043169//cation binding;GO:0043169//cation binding	GO:0035498//carnosine metabolic process;GO:0035498//carnosine metabolic process;GO:0035498//carnosine metabolic process
2	4930301	5119800	upper	0.117391	ENSSSCG00000012912	TBC1D10C	PREDICTED: carabin isoform X1 [Sus scrofa]	-	-	-	-	-	-	-
2	6316101	6317800	upper	0.1373	ENSSSCG00000012959	CATSPER1	cation channel sperm-associated protein 1 [Sus scrofa]	-	-	-	-	-	-	-
2	7519001	7525400	upper	0.47529	ENSSSCG00000013024	NRXN2	PREDICTED: neurexin-2-beta isoform X8 [Ceratotherium simum simum]	Environmental Information Processing	Signaling molecules and interaction	ko04514//Cell adhesion molecules (CAMs)	K07377	-	GO:0005515//protein binding;GO:0016247//channel regulator activity;GO:0043169//cation binding	GO:0001505//regulation of neurotransmitter levels;GO:0001941//postsynaptic membrane organization;GO:0007399//nervous system development;GO:0016337//single organismal cell-cell adhesion;GO:0031223//auditory behavior;GO:0051703//intraspecies interaction between organisms;GO:0072657//protein localization to membrane
2	8349601	8374200	upper	0.117391	ENSSSCG00000013052	RTN3	PREDICTED: reticulon-3 [Sus scrofa]	-	-	-	-	GO:0031224//intrinsic component of membrane;GO:0031224//intrinsic component of membrane;GO:0042175//nuclear outer membrane-endoplasmic reticulum membrane network;GO:0043231//intracellular membrane-bounded organelle;GO:0044431//Golgi apparatus part	-	GO:0006810//transport;GO:0006810//transport;GO:0007029//endoplasmic reticulum organization;GO:0007029//endoplasmic reticulum organization;GO:0012501//programmed cell death;GO:0012501//programmed cell death
2	8349601	8374200	upper	0.117391	ENSSSCG00000040120	atl2	PREDICTED: atlastin-3 [Anolis carolinensis]	-	-	-	-	-	-	-
2	8349601	8374200	upper	0.117391	ENSSSCG00000013054	ATL3	PREDICTED: atlastin-3 [Sus scrofa]	-	-	-	-	GO:0031224//intrinsic component of membrane;GO:0031224//intrinsic component of membrane;GO:0043231//intracellular membrane-bounded organelle;GO:0043231//intracellular membrane-bounded organelle	GO:0005515//protein binding;GO:0005515//protein binding;GO:0032550//purine ribonucleoside binding;GO:0032550//purine ribonucleoside binding	GO:0006996//organelle organization;GO:0006996//organelle organization;GO:0009154//purine ribonucleotide catabolic process;GO:0009154//purine ribonucleotide catabolic process;GO:0051259//protein oligomerization;GO:0051259//protein oligomerization
2	11683201	11684700	upper	0.355556	ENSSSCG00000013119	STX3	PREDICTED: syntaxin-3 [Rousettus aegyptiacus]	Organismal Systems;Genetic Information Processing	Nervous system;Folding, sorting and degradation	ko04721//Synaptic vesicle cycle;ko04130//SNARE interactions in vesicular transport	K08486;K08486	GO:0005766//primary lysosome;GO:0005766//primary lysosome;GO:0005766//primary lysosome;GO:0005766//primary lysosome;GO:0005766//primary lysosome;GO:0005766//primary lysosome;GO:0005886//plasma membrane;GO:0005886//plasma membrane;GO:0005886//plasma membrane;GO:0005886//plasma membrane;GO:0005886//plasma membrane;GO:0005886//plasma membrane;GO:0030054//cell junction;GO:0030054//cell junction;GO:00…	GO:0005515//protein binding;GO:0050542//icosanoid binding;GO:0050542//icosanoid binding;GO:0050542//icosanoid binding;GO:0050542//icosanoid binding;GO:0050542//icosanoid binding;GO:0050542//icosanoid binding	GO:0006904//vesicle docking involved in exocytosis;GO:0015031//protein transport;GO:0015031//protein transport;GO:0015031//protein transport;GO:0015031//protein transport;GO:0015031//protein transport;GO:0015031//protein transport;GO:0016192//vesicle-mediated transport;GO:0016192//vesicle-mediated transport;GO:0016192//vesicle-mediated transport;GO:0016192//vesicle-mediated transport;GO:0016192//…
2	11962401	11969300	upper	0.218417	ENSSSCG00000031679	OR4D9	PREDICTED: olfactory receptor 4D11 [Sus scrofa]	Organismal Systems	Sensory system	ko04740//Olfactory transduction	K04257	GO:0031224//intrinsic component of membrane;GO:0031224//intrinsic component of membrane;GO:0031224//intrinsic component of membrane	GO:0004888//transmembrane signaling receptor activity;GO:0004888//transmembrane signaling receptor activity;GO:0004888//transmembrane signaling receptor activity	GO:0007166//cell surface receptor signaling pathway;GO:0007166//cell surface receptor signaling pathway;GO:0007608//sensory perception of smell;GO:0007608//sensory perception of smell
2	11976401	12001000	upper	0.292512	ENSSSCG00000033279	OR4D9	PREDICTED: olfactory receptor 4D9-like [Sus scrofa]	Organismal Systems	Sensory system	ko04740//Olfactory transduction	K04257	GO:0031224//intrinsic component of membrane	GO:0004888//transmembrane signaling receptor activity	GO:0007166//cell surface receptor signaling pathway;GO:0007608//sensory perception of smell
2	11976401	12001000	upper	0.292512	ENSSSCG00000039507	OR4D6	PREDICTED: olfactory receptor 4D6 [Sus scrofa]	Organismal Systems	Sensory system	ko04740//Olfactory transduction	K04257	GO:0031224//intrinsic component of membrane	GO:0004888//transmembrane signaling receptor activity	GO:0007166//cell surface receptor signaling pathway;GO:0007608//sensory perception of smell
2	12988701	13058200	upper	0.3968	ENSSSCG00000032557	-	-	-	-	-	-	-	-	-
2	12988701	13058200	upper	0.3968	ENSSSCG00000013170	-	-	-	-	-	-	-	-	-
2	12988701	13058200	upper	0.3968	ENSSSCG00000024984	OR5G3	PREDICTED: olfactory receptor 476-like [Sus scrofa]	Organismal Systems	Sensory system	ko04740//Olfactory transduction	K04257	GO:0031224//intrinsic component of membrane	GO:0004888//transmembrane signaling receptor activity	GO:0007166//cell surface receptor signaling pathway;GO:0007608//sensory perception of smell
2	13579401	13582300	upper	0.15942	ENSSSCG00000027553	PRG3	PREDICTED: proteoglycan 3 [Sus scrofa]	-	-	-	-	-	GO:0005488//binding;GO:0005488//binding;GO:0005488//binding;GO:0005488//binding;GO:0005488//binding;GO:0005488//binding;GO:0005488//binding;GO:0005488//binding;GO:0005488//binding;GO:0005488//binding	GO:0006412//translation;GO:0006412//translation;GO:0006412//translation;GO:0006412//translation;GO:0006412//translation;GO:0006412//translation;GO:0006412//translation;GO:0006412//translation;GO:0006412//translation;GO:0006412//translation;GO:0006636//unsaturated fatty acid biosynthetic process;GO:0006636//unsaturated fatty acid biosynthetic process;GO:0006636//unsaturated fatty acid biosynthetic…
2	13763801	13793200	upper	0.117391	ENSSSCG00000039692	OR5AK2	PREDICTED: olfactory receptor 5AK2-like [Sus scrofa]	Organismal Systems	Sensory system	ko04740//Olfactory transduction	K04257	GO:0031224//intrinsic component of membrane	GO:0004888//transmembrane signaling receptor activity	GO:0007166//cell surface receptor signaling pathway;GO:0007608//sensory perception of smell
2	13763801	13793200	upper	0.117391	ENSSSCG00000034028	OR5AK2	Olfactory receptor 5AK2, partial [Bos mutus]	Organismal Systems	Sensory system	ko04740//Olfactory transduction	K04257	-	-	-
2	14091001	14106400	upper	0.110637	ENSSSCG00000033331	OR4C6	PREDICTED: olfactory receptor 140-like [Sus scrofa]	Organismal Systems	Sensory system	ko04740//Olfactory transduction	K04257	GO:0031224//intrinsic component of membrane	GO:0004888//transmembrane signaling receptor activity	-
2	14091001	14106400	upper	0.110637	ENSSSCG00000039933	Olfr140	PREDICTED: olfactory receptor 140-like [Sus scrofa]	-	-	-	-	GO:0031224//intrinsic component of membrane	GO:0004888//transmembrane signaling receptor activity	-
2	14121301	14135000	upper	0.1373	ENSSSCG00000033474	OR4C46	PREDICTED: olfactory receptor 4C46-like [Sus scrofa]	Organismal Systems	Sensory system	ko04740//Olfactory transduction	K04257	GO:0031224//intrinsic component of membrane	GO:0004888//transmembrane signaling receptor activity	GO:0007166//cell surface receptor signaling pathway;GO:0007608//sensory perception of smell
2	14304001	14374700	upper	0.209694	ENSSSCG00000037152	OR4C46	PREDICTED: olfactory receptor 4C46-like [Sus scrofa]	Organismal Systems	Sensory system	ko04740//Olfactory transduction	K04257	GO:0031224//intrinsic component of membrane	GO:0004888//transmembrane signaling receptor activity	GO:0007166//cell surface receptor signaling pathway;GO:0007608//sensory perception of smell
2	14304001	14374700	upper	0.209694	ENSSSCG00000031436	OR4C45	PREDICTED: olfactory receptor 4C45-like [Panthera tigris altaica]	Organismal Systems	Sensory system	ko04740//Olfactory transduction	K04257	GO:0031224//intrinsic component of membrane	GO:0004888//transmembrane signaling receptor activity	-
2	14389701	14404300	upper	0.163241	ENSSSCG00000032386	OR4X2	PREDICTED: olfactory receptor 4X2-like [Sus scrofa]	Organismal Systems	Sensory system	ko04740//Olfactory transduction	K04257	GO:0031224//intrinsic component of membrane	GO:0004888//transmembrane signaling receptor activity	GO:0007166//cell surface receptor signaling pathway;GO:0007608//sensory perception of smell
2	16343701	16346100	upper	0.110637	ENSSSCG00000023974	PHF21A	PREDICTED: PHD finger protein 21A isoform X6 [Ovis aries]	-	-	-	-	GO:0044451//nucleoplasm part;GO:0044451//nucleoplasm part;GO:0044451//nucleoplasm part;GO:0044451//nucleoplasm part;GO:0044451//nucleoplasm part	GO:0003676//nucleic acid binding;GO:0003676//nucleic acid binding;GO:0003676//nucleic acid binding;GO:0003676//nucleic acid binding;GO:0003676//nucleic acid binding;GO:0046914//transition metal ion binding;GO:0046914//transition metal ion binding;GO:0046914//transition metal ion binding;GO:0046914//transition metal ion binding;GO:0046914//transition metal ion binding	GO:0006325//chromatin organization;GO:0006325//chromatin organization;GO:0006325//chromatin organization;GO:0006325//chromatin organization;GO:0006325//chromatin organization;GO:0006366//transcription from RNA polymerase II promoter;GO:0006366//transcription from RNA polymerase II promoter;GO:0006366//transcription from RNA polymerase II promoter;GO:0006366//transcription from RNA polymerase II p…
2	29702301	30543300	upper	0.219231	ENSSSCG00000013326	DCDC1	PREDICTED: doublecortin domain-containing protein 1 isoform X3 [Bos taurus]	-	-	-	-	-	-	-
2	29702301	30543300	upper	0.219231	ENSSSCG00000013327	MPPED2	metallophosphoesterase MPPED2 isoform 1 [Homo sapiens]	-	-	-	-	-	GO:0003824//catalytic activity;GO:0043169//cation binding	-
2	29702301	30543300	upper	0.219231	ENSSSCG00000039889	ARL14EP	PREDICTED: ARL14 effector protein [Condylura cristata]	-	-	-	-	-	-	-
2	29702301	30543300	upper	0.219231	ENSSSCG00000035881	FSHB	follicle-stimulating hormone beta subunit, partial [Sus scrofa]	Environmental Information Processing;Environmental Information Processing;Organismal Systems;Organismal Systems	Signaling molecules and interaction;Signal transduction;Endocrine system;Endocrine system	ko04080//Neuroactive ligand-receptor interaction;ko04024//cAMP signaling pathway;ko04912//GnRH signaling pathway;ko04913//Ovarian Steroidogenesis	K05250;K05250;K05250;K05250	-	-	GO:0007275//multicellular organism development;GO:0044763//single-organism cellular process;GO:0050794//regulation of cellular process
2	29702301	30543300	upper	0.219231	ENSSSCG00000013328	FSHB	follitropin subunit beta precursor [Sus scrofa]	Environmental Information Processing;Environmental Information Processing;Organismal Systems;Organismal Systems	Signaling molecules and interaction;Signal transduction;Endocrine system;Endocrine system	ko04080//Neuroactive ligand-receptor interaction;ko04024//cAMP signaling pathway;ko04912//GnRH signaling pathway;ko04913//Ovarian Steroidogenesis	K05250;K05250;K05250;K05250	GO:0044424//intracellular part;GO:0044424//intracellular part	GO:0005102//receptor binding;GO:0005102//receptor binding	GO:0001541//ovarian follicle development;GO:0001541//ovarian follicle development;GO:0002761//regulation of myeloid leukocyte differentiation;GO:0002761//regulation of myeloid leukocyte differentiation;GO:0007178//transmembrane receptor protein serine/threonine kinase signaling pathway;GO:0007178//transmembrane receptor protein serine/threonine kinase signaling pathway;GO:0008584//male gonad deve…
2	29702301	30543300	upper	0.219231	ENSSSCG00000013329	FSHB	follitropin subunit beta precursor [Sus scrofa]	Environmental Information Processing;Environmental Information Processing;Organismal Systems;Organismal Systems	Signaling molecules and interaction;Signal transduction;Endocrine system;Endocrine system	ko04080//Neuroactive ligand-receptor interaction;ko04024//cAMP signaling pathway;ko04912//GnRH signaling pathway;ko04913//Ovarian Steroidogenesis	K05250;K05250;K05250;K05250	-	-	GO:0007275//multicellular organism development;GO:0044763//single-organism cellular process;GO:0050794//regulation of cellular process
2	32779901	32784000	upper	0.768	ENSSSCG00000022806	LIN7C	Protein lin-7-like protein C, partial [Bos mutus]	-	-	-	-	GO:0042995//cell projection;GO:0042995//cell projection;GO:0043234//protein complex;GO:0043234//protein complex;GO:0043296//apical junction complex;GO:0043296//apical junction complex;GO:0044424//intracellular part;GO:0044430//cytoskeletal part;GO:0097060//synaptic membrane;GO:0097060//synaptic membrane	GO:0019904//protein domain specific binding;GO:0019904//protein domain specific binding	GO:0001505//regulation of neurotransmitter levels;GO:0001505//regulation of neurotransmitter levels;GO:0016192//vesicle-mediated transport;GO:0016192//vesicle-mediated transport;GO:0045184//establishment of protein localization;GO:0045184//establishment of protein localization
2	33854901	33859600	upper	0.819876	ENSSSCG00000013339	ANO3	PREDICTED: anoctamin-3 isoform X3 [Sus scrofa]	-	-	-	-	GO:0031224//intrinsic component of membrane;GO:0031224//intrinsic component of membrane	-	-
2	38944101	38949000	upper	0.138574	ENSSSCG00000013347	PRMT3	PREDICTED: LOW QUALITY PROTEIN: protein arginine N-methyltransferase 3 [Rhinopithecus bieti]	-	-	-	-	GO:0030529//intracellular ribonucleoprotein complex;GO:0044444//cytoplasmic part	GO:0008168//methyltransferase activity;GO:0043169//cation binding	GO:0008213//protein alkylation;GO:0016567//protein ubiquitination
2	56202301	56274500	upper	0.369565	ENSSSCG00000038265	OR11L1	PREDICTED: olfactory receptor 11L1-like [Sus scrofa]	Organismal Systems	Sensory system	ko04740//Olfactory transduction	K04257	-	-	-
2	58590201	58591800	upper	0.110637	ENSSSCG00000036970	SUGP1	PREDICTED: SURP and G-patch domain-containing protein 1 [Camelus bactrianus]	-	-	-	-	GO:0043231//intracellular membrane-bounded organelle	GO:0003676//nucleic acid binding	GO:0010467//gene expression
2	59221301	59223500	upper	0.218417	ENSSSCG00000013911	TMEM59L	transmembrane protein 59-like precursor [Sus scrofa]	-	-	-	-	GO:0031224//intrinsic component of membrane;GO:0031224//intrinsic component of membrane	-	-
2	59221301	59223500	upper	0.218417	ENSSSCG00000013909	CRLF1	PREDICTED: cytokine receptor-like factor 1, partial [Sus scrofa]	-	-	-	-	GO:0016020//membrane;GO:0043234//protein complex;GO:0043234//protein complex;GO:0044424//intracellular part	GO:0005126//cytokine receptor binding;GO:0005126//cytokine receptor binding;GO:0046983//protein dimerization activity;GO:0046983//protein dimerization activity	GO:0008283//cell proliferation;GO:0008283//cell proliferation;GO:0042503//tyrosine phosphorylation of Stat3 protein;GO:0042503//tyrosine phosphorylation of Stat3 protein;GO:0043524//negative regulation of neuron apoptotic process;GO:0043524//negative regulation of neuron apoptotic process
2	62428901	62450000	upper	0.117391	ENSSSCG00000013830	ILVBL	PREDICTED: acetolactate synthase-like protein isoform X2 [Sus scrofa]	-	-	-	-	-	GO:0019842//vitamin binding;GO:0019842//vitamin binding;GO:0019842//vitamin binding	-
2	62428901	62450000	upper	0.117391	ENSSSCG00000013829	SYDE1	PREDICTED: rho GTPase-activating protein SYDE1 [Sus scrofa]	-	-	-	-	-	-	GO:0007154//cell communication;GO:0007154//cell communication;GO:0007154//cell communication
2	63488801	63500800	upper	0.163241	ENSSSCG00000034968	OR7A17	PREDICTED: olfactory receptor-like protein OLF4 [Sus scrofa]	Organismal Systems	Sensory system	ko04740//Olfactory transduction	K04257	GO:0031224//intrinsic component of membrane	GO:0004888//transmembrane signaling receptor activity	-
2	63878701	63882400	upper	0.117391	ENSSSCG00000013788	ADGRE2	PREDICTED: adhesion G protein-coupled receptor E2-like isoform X2 [Sus scrofa]	-	-	-	-	GO:0016020//membrane;GO:0016020//membrane;GO:0016020//membrane;GO:0016020//membrane;GO:0016020//membrane;GO:0016020//membrane;GO:0016020//membrane;GO:0016020//membrane;GO:0016020//membrane;GO:0016020//membrane	-	GO:0007166//cell surface receptor signaling pathway;GO:0007186//G-protein coupled receptor signaling pathway;GO:0007186//G-protein coupled receptor signaling pathway;GO:0007186//G-protein coupled receptor signaling pathway;GO:0007186//G-protein coupled receptor signaling pathway;GO:0007186//G-protein coupled receptor signaling pathway;GO:0007186//G-protein coupled receptor signaling pathway;GO:00…
2	63878701	63882400	upper	0.117391	ENSSSCG00000013788	ADGRE2	PREDICTED: adhesion G protein-coupled receptor E2-like isoform X2 [Sus scrofa]	-	-	-	-	GO:0016020//membrane;GO:0016020//membrane;GO:0016020//membrane;GO:0016020//membrane;GO:0016020//membrane;GO:0016020//membrane;GO:0016020//membrane;GO:0016020//membrane;GO:0016020//membrane;GO:0016020//membrane	-	GO:0007166//cell surface receptor signaling pathway;GO:0007186//G-protein coupled receptor signaling pathway;GO:0007186//G-protein coupled receptor signaling pathway;GO:0007186//G-protein coupled receptor signaling pathway;GO:0007186//G-protein coupled receptor signaling pathway;GO:0007186//G-protein coupled receptor signaling pathway;GO:0007186//G-protein coupled receptor signaling pathway;GO:00…
2	63878701	63882400	upper	0.117391	ENSSSCG00000013788	ADGRE2	PREDICTED: adhesion G protein-coupled receptor E2-like isoform X2 [Sus scrofa]	-	-	-	-	GO:0016020//membrane;GO:0016020//membrane;GO:0016020//membrane;GO:0016020//membrane;GO:0016020//membrane;GO:0016020//membrane;GO:0016020//membrane;GO:0016020//membrane;GO:0016020//membrane;GO:0016020//membrane	-	GO:0007166//cell surface receptor signaling pathway;GO:0007186//G-protein coupled receptor signaling pathway;GO:0007186//G-protein coupled receptor signaling pathway;GO:0007186//G-protein coupled receptor signaling pathway;GO:0007186//G-protein coupled receptor signaling pathway;GO:0007186//G-protein coupled receptor signaling pathway;GO:0007186//G-protein coupled receptor signaling pathway;GO:00…
2	65261601	65382000	upper	0.1373	ENSSSCG00000013760	C19orf57	PREDICTED: uncharacterized protein C19orf57 homolog isoform X2 [Sus scrofa]	-	-	-	-	-	-	-
2	65261601	65382000	upper	0.1373	ENSSSCG00000013759	NANOS3	PREDICTED: nanos homolog 3 [Orcinus orca]	-	-	-	-	GO:0035770//ribonucleoprotein granule;GO:0043231//intracellular membrane-bounded organelle	GO:0003676//nucleic acid binding;GO:0046914//transition metal ion binding	GO:0003006//developmental process involved in reproduction;GO:0006412//translation;GO:0007049//cell cycle;GO:0007292//female gamete generation;GO:0009968//negative regulation of signal transduction;GO:0044707//single-multicellular organism process;GO:0048232//male gamete generation;GO:0048869//cellular developmental process
2	65261601	65382000	upper	0.1373	ENSSSCG00000019730	-	-	-	-	-	-	-	-	-
2	65261601	65382000	upper	0.1373	ENSSSCG00000019548	-	-	-	-	-	-	-	-	-
2	65261601	65382000	upper	0.1373	ENSSSCG00000013758	ZSWIM4	PREDICTED: zinc finger SWIM domain-containing protein 4 isoform X1 [Sus scrofa]	-	-	-	-	-	-	-
2	65261601	65382000	upper	0.1373	ENSSSCG00000019823	-	-	-	-	-	-	-	-	-
2	65261601	65382000	upper	0.1373	ENSSSCG00000018214	-	-	-	-	-	-	-	-	-
2	65261601	65382000	upper	0.1373	ENSSSCG00000013757	C19orf53	PREDICTED: leydig cell tumor 10 kDa protein homolog [Sus scrofa]	-	-	-	-	-	-	-
2	65261601	65382000	upper	0.1373	ENSSSCG00000013756	MRI1	PREDICTED: methylthioribose-1-phosphate isomerase [Sus scrofa]	Metabolism;Metabolism	Global and overview maps;Amino acid metabolism	ko01100//Metabolic pathways;ko00270//Cysteine and methionine metabolism	K08963;K08963	GO:0044444//cytoplasmic part	GO:0005515//protein binding;GO:0016861//intramolecular oxidoreductase activity, interconverting aldoses and ketoses	GO:0000096//sulfur amino acid metabolic process;GO:0006576//cellular biogenic amine metabolic process;GO:0033353//S-adenosylmethionine cycle;GO:0044249//cellular biosynthetic process
2	65261601	65382000	upper	0.1373	ENSSSCG00000013755	CCDC130	PREDICTED: coiled-coil domain-containing protein 130 [Sus scrofa]	-	-	-	-	-	-	-
2	68481201	68507100	upper	0.597222	ENSSSCG00000032776	OR7A10	PREDICTED: olfactory receptor 7A10-like [Sus scrofa]	-	-	-	-	GO:0031224//intrinsic component of membrane	GO:0004888//transmembrane signaling receptor activity	-
2	70253501	70526100	upper	0.355556	ENSSSCG00000013610	Vmn2r116	PREDICTED: vomeronasal type-2 receptor 116-like [Oryctolagus cuniculus]	-	-	-	-	GO:0016020//membrane	-	GO:0007165//signal transduction
2	70253501	70526100	upper	0.355556	ENSSSCG00000013611	HNRNPA2B1	PREDICTED: heterogeneous nuclear ribonucleoproteins A2/B1-like isoform X1 [Cebus capucinus imitator]	-	-	-	-	GO:0005681//spliceosomal complex;GO:0005681//spliceosomal complex;GO:0031981//nuclear lumen;GO:0031981//nuclear lumen	GO:0003697//single-stranded DNA binding;GO:0003697//single-stranded DNA binding;GO:0003723//RNA binding;GO:0036002//pre-mRNA binding	GO:0000398//mRNA splicing, via spliceosome;GO:0000398//mRNA splicing, via spliceosome;GO:0050657//nucleic acid transport;GO:0050657//nucleic acid transport
2	70253501	70526100	upper	0.355556	ENSSSCG00000013717	ZNF709	PREDICTED: zinc finger protein 709 [Sus scrofa]	-	-	-	-	-	-	-
2	70253501	70526100	upper	0.355556	ENSSSCG00000034805	PABPN1	PREDICTED: LOW QUALITY PROTEIN: polyadenylate-binding protein 2-like [Balaenoptera acutorostrata scammoni]	Genetic Information Processing	Translation	ko03015//mRNA surveillance pathway	K14396	GO:0031981//nuclear lumen;GO:0031981//nuclear lumen;GO:0031981//nuclear lumen;GO:0032991//macromolecular complex;GO:0032991//macromolecular complex;GO:0032991//macromolecular complex	GO:0003723//RNA binding;GO:0003723//RNA binding;GO:0003723//RNA binding	GO:0000377//RNA splicing, via transesterification reactions with bulged adenosine as nucleophile;GO:0000377//RNA splicing, via transesterification reactions with bulged adenosine as nucleophile;GO:0000377//RNA splicing, via transesterification reactions with bulged adenosine as nucleophile;GO:0003012//muscle system process;GO:0003012//muscle system process;GO:0003012//muscle system process;GO:000…
2	70253501	70526100	upper	0.355556	ENSSSCG00000038575	Vmn2r116	PREDICTED: vomeronasal type-2 receptor 116 [Tupaia chinensis]	-	-	-	-	-	-	-
2	71983101	72000500	upper	0.383893	ENSSSCG00000013559	MBD3L2	PREDICTED: methyl-CpG-binding domain protein 3-like 2 [Pteropus vampyrus]	-	-	-	-	-	-	-
2	72065801	72073300	upper	0.219231	ENSSSCG00000026402	ADGRE3	PREDICTED: adhesion G protein-coupled receptor E3-like [Sus scrofa]	-	-	-	-	-	-	-
2	74411501	74454700	upper	0.243478	ENSSSCG00000013509	CHAF1A	PREDICTED: chromatin assembly factor 1 subunit A [Sus scrofa]	-	-	-	-	GO:0070603//SWI/SNF superfamily-type complex	GO:0019904//protein domain specific binding	GO:0006259//DNA metabolic process;GO:0006333//chromatin assembly or disassembly;GO:0006351//transcription, DNA-templated;GO:0044763//single-organism cellular process
2	74411501	74454700	upper	0.243478	ENSSSCG00000013508	SH3GL1	PREDICTED: endophilin-A2 isoform X2 [Sus scrofa]	Cellular Processes	Transport and catabolism	ko04144//Endocytosis	K11247	GO:0005769//early endosome;GO:0005769//early endosome;GO:0005769//early endosome;GO:0015629//actin cytoskeleton;GO:0015629//actin cytoskeleton	GO:0005515//protein binding;GO:0019899//enzyme binding;GO:0019899//enzyme binding	GO:0007154//cell communication;GO:0007154//cell communication;GO:0007399//nervous system development;GO:0007399//nervous system development;GO:0016192//vesicle-mediated transport;GO:0016192//vesicle-mediated transport;GO:0016192//vesicle-mediated transport
2	74411501	74454700	upper	0.243478	ENSSSCG00000013507	MPND	PREDICTED: MPN domain-containing protein isoform X1 [Sus scrofa]	-	-	-	-	-	-	-
2	74682101	74694200	upper	0.211957	ENSSSCG00000029236	ZBTB7A	PREDICTED: zinc finger and BTB domain-containing protein 7A isoform X1 [Sus scrofa]	-	-	-	-	GO:0043231//intracellular membrane-bounded organelle;GO:0043231//intracellular membrane-bounded organelle;GO:0043231//intracellular membrane-bounded organelle;GO:0043231//intracellular membrane-bounded organelle;GO:0043231//intracellular membrane-bounded organelle	GO:0003676//nucleic acid binding;GO:0003676//nucleic acid binding;GO:0003676//nucleic acid binding;GO:0003676//nucleic acid binding;GO:0003676//nucleic acid binding;GO:0019899//enzyme binding;GO:0019899//enzyme binding;GO:0019899//enzyme binding;GO:0019899//enzyme binding;GO:0019899//enzyme binding;GO:0043169//cation binding;GO:0043169//cation binding;GO:0043169//cation binding;GO:0043169//cation…	GO:0006351//transcription, DNA-templated;GO:0006351//transcription, DNA-templated;GO:0006351//transcription, DNA-templated;GO:0006351//transcription, DNA-templated;GO:0006351//transcription, DNA-templated;GO:0044707//single-multicellular organism process;GO:0044707//single-multicellular organism process;GO:0044707//single-multicellular organism process;GO:0044707//single-multicellular organism pr…
2	74703401	74725300	upper	0.117391	ENSSSCG00000022066	PIAS4	PREDICTED: E3 SUMO-protein ligase PIAS4 [Sus scrofa]	Environmental Information Processing;Genetic Information Processing;Environmental Information Processing	Signal transduction;Folding, sorting and degradation;Signal transduction	ko04630//Jak-STAT signaling pathway;ko04120//Ubiquitin mediated proteolysis;ko04064//NF-kappa B signaling pathway	K16065;K16065;K16065	GO:0034399//nuclear periphery;GO:0034399//nuclear periphery;GO:0034399//nuclear periphery	GO:0003676//nucleic acid binding;GO:0003676//nucleic acid binding;GO:0003676//nucleic acid binding;GO:0019787//ubiquitin-like protein transferase activity;GO:0019787//ubiquitin-like protein transferase activity;GO:0019787//ubiquitin-like protein transferase activity;GO:0044389//ubiquitin-like protein ligase binding;GO:0044389//ubiquitin-like protein ligase binding;GO:0044389//ubiquitin-like prote…	GO:0016925//protein sumoylation;GO:0016925//protein sumoylation;GO:0016925//protein sumoylation;GO:0043065//positive regulation of apoptotic process;GO:0043065//positive regulation of apoptotic process;GO:0043065//positive regulation of apoptotic process;GO:0043433//negative regulation of sequence-specific DNA binding transcription factor activity;GO:0043433//negative regulation of sequence-speci…
2	77179301	77333400	upper	0.184143	ENSSSCG00000013427	CIRBP	PREDICTED: cold-inducible RNA-binding protein isoform X1 [Sus scrofa]	-	-	-	-	GO:0035770//ribonucleoprotein granule;GO:0035770//ribonucleoprotein granule;GO:0035770//ribonucleoprotein granule;GO:0035770//ribonucleoprotein granule;GO:0035770//ribonucleoprotein granule;GO:0035770//ribonucleoprotein granule;GO:0035770//ribonucleoprotein granule;GO:0043231//intracellular membrane-bounded organelle	GO:0003729//mRNA binding;GO:0003729//mRNA binding;GO:0003729//mRNA binding;GO:0003729//mRNA binding;GO:0003729//mRNA binding;GO:0003729//mRNA binding;GO:0003729//mRNA binding;GO:0019843//rRNA binding;GO:0019843//rRNA binding;GO:0019843//rRNA binding;GO:0019843//rRNA binding;GO:0019843//rRNA binding;GO:0019843//rRNA binding;GO:0019843//rRNA binding;GO:0045182//translation regulator activity;GO:004…	GO:0006412//translation;GO:0006412//translation;GO:0006412//translation;GO:0006412//translation;GO:0006412//translation;GO:0006412//translation;GO:0006412//translation;GO:0009416//response to light stimulus;GO:0009416//response to light stimulus;GO:0009416//response to light stimulus;GO:0009416//response to light stimulus;GO:0009416//response to light stimulus;GO:0009416//response to light stimul…
2	77179301	77333400	upper	0.184143	ENSSSCG00000028040	C19orf24	PREDICTED: uncharacterized membrane protein C19orf24 homolog [Sus scrofa]	-	-	-	-	GO:0044424//intracellular part;GO:0044424//intracellular part	-	-
2	77179301	77333400	upper	0.184143	ENSSSCG00000013432	MIDN	PREDICTED: midnolin isoform X3 [Bos taurus]	-	-	-	-	-	-	-
2	77179301	77333400	upper	0.184143	ENSSSCG00000035532	ATP5D	PREDICTED: ATP synthase subunit delta, mitochondrial [Sus scrofa]	Metabolism;Organismal Systems;Metabolism	Global and overview maps;Environmental adaptation;Energy metabolism	ko01100//Metabolic pathways;ko04714//Thermogenesis;ko00190//Oxidative phosphorylation	K02134;K02134;K02134	GO:0005743//mitochondrial inner membrane;GO:0033178//proton-transporting two-sector ATPase complex, catalytic domain	GO:0015078//hydrogen ion transmembrane transporter activity;GO:0019829//cation-transporting ATPase activity	GO:0006754//ATP biosynthetic process;GO:0006818//hydrogen transport;GO:0009154//purine ribonucleotide catabolic process
2	77179301	77333400	upper	0.184143	ENSSSCG00000034339	Dos	PREDICTED: protein Dos [Sus scrofa]	-	-	-	-	-	-	-
2	77179301	77333400	upper	0.184143	ENSSSCG00000013429	STK11	PREDICTED: serine/threonine-protein kinase STK11 [Sus scrofa]	Environmental Information Processing;Cellular Processes;Environmental Information Processing;Environmental Information Processing;Environmental Information Processing;Cellular Processes;Organismal Systems;Organismal Systems	Signal transduction;Cellular community - eukaryotes;Signal transduction;Signal transduction;Signal transduction;Transport and catabolism;Aging;Endocrine system	ko04151//PI3K-Akt signaling pathway;ko04530//Tight junction;ko04150//mTOR signaling pathway;ko04068//FoxO signaling pathway;ko04152//AMPK signaling pathway;ko04140//Autophagy - animal;ko04211//Longevity regulating pathway - mammal;ko04920//Adipocytokine signaling pathway	K07298;K07298;K07298;K07298;K07298;K07298;K07298;K07298	GO:0043231//intracellular membrane-bounded organelle;GO:0043231//intracellular membrane-bounded organelle;GO:0043234//protein complex;GO:0043234//protein complex;GO:0044444//cytoplasmic part;GO:0044444//cytoplasmic part	GO:0004672//protein kinase activity;GO:0004672//protein kinase activity;GO:0019887//protein kinase regulator activity;GO:0019887//protein kinase regulator activity;GO:0019904//protein domain specific binding;GO:0019904//protein domain specific binding;GO:0032550//purine ribonucleoside binding;GO:0032550//purine ribonucleoside binding;GO:0046872//metal ion binding;GO:0046872//metal ion binding	GO:0006461//protein complex assembly;GO:0006461//protein complex assembly;GO:0006915//apoptotic process;GO:0006915//apoptotic process;GO:0007163//establishment or maintenance of cell polarity;GO:0007163//establishment or maintenance of cell polarity;GO:0007179//transforming growth factor beta receptor signaling pathway;GO:0007179//transforming growth factor beta receptor signaling pathway;GO:0007…
2	77179301	77333400	upper	0.184143	ENSSSCG00000030042	SBNO2	PREDICTED: protein strawberry notch homolog 2, partial [Sus scrofa]	-	-	-	-	-	-	GO:0006351//transcription, DNA-templated;GO:0006351//transcription, DNA-templated;GO:0006351//transcription, DNA-templated;GO:0006351//transcription, DNA-templated;GO:0006954//inflammatory response;GO:0006954//inflammatory response;GO:0006954//inflammatory response;GO:0006954//inflammatory response
2	77179301	77333400	upper	0.184143	ENSSSCG00000024052	GPX4	phospholipid hydroperoxide glutathione peroxidase, mitochondrial precursor [Sus scrofa]	Metabolism;Cellular Processes	Metabolism of other amino acids;Cell growth and death	ko00480//Glutathione metabolism;ko04216//Ferroptosis	K05361;K05361	GO:0012505//endomembrane system;GO:0012505//endomembrane system;GO:0019866//organelle inner membrane;GO:0019866//organelle inner membrane;GO:0031988//membrane-bounded vesicle;GO:0031988//membrane-bounded vesicle;GO:0043231//intracellular membrane-bounded organelle;GO:0043231//intracellular membrane-bounded organelle;GO:0044444//cytoplasmic part;GO:0044444//cytoplasmic part	GO:0004601//peroxidase activity;GO:0004601//peroxidase activity;GO:0072341//modified amino acid binding;GO:0072341//modified amino acid binding	GO:0006790//sulfur compound metabolic process;GO:0006790//sulfur compound metabolic process;GO:0006954//inflammatory response;GO:0006954//inflammatory response;GO:0042743//hydrogen peroxide metabolic process;GO:0042743//hydrogen peroxide metabolic process;GO:0044707//single-multicellular organism process;GO:0044707//single-multicellular organism process;GO:0044710//single-organism metabolic proce…
2	77333401	77336000	upper	0.15942	ENSSSCG00000021472	POLR2E	DNA-directed RNA polymerases I, II, and III subunit RPABC1 isoform a [Homo sapiens]	Metabolism;Metabolism;Metabolism;Organismal Systems;Genetic Information Processing	Global and overview maps;Nucleotide metabolism;Nucleotide metabolism;Immune system;Transcription	ko01100//Metabolic pathways;ko00230//Purine metabolism;ko00240//Pyrimidine metabolism;ko04623//Cytosolic DNA-sensing pathway;ko03020//RNA polymerase	K03013;K03013;K03013;K03013;K03013	-	-	-
2	77333401	77336000	upper	0.15942	ENSSSCG00000021472	POLR2E	DNA-directed RNA polymerases I, II, and III subunit RPABC1 isoform a [Homo sapiens]	Metabolism;Metabolism;Metabolism;Organismal Systems;Genetic Information Processing	Global and overview maps;Nucleotide metabolism;Nucleotide metabolism;Immune system;Transcription	ko01100//Metabolic pathways;ko00230//Purine metabolism;ko00240//Pyrimidine metabolism;ko04623//Cytosolic DNA-sensing pathway;ko03020//RNA polymerase	K03013;K03013;K03013;K03013;K03013	-	-	-
2	77985601	78012100	upper	0.117391	ENSSSCG00000039815	-	-	-	-	-	-	-	-	-
2	81470101	81484700	upper	0.184143	ENSSSCG00000014058	CLTB	PREDICTED: clathrin light chain B [Sus scrofa]	Cellular Processes;Cellular Processes;Organismal Systems;Organismal Systems	Transport and catabolism;Transport and catabolism;Nervous system;Excretory system	ko04144//Endocytosis;ko04142//Lysosome;ko04721//Synaptic vesicle cycle;ko04961//Endocrine and other factor-regulated calcium reabsorption	K04645;K04645;K04645;K04645	GO:0005905//coated pit;GO:0005905//coated pit;GO:0005905//coated pit;GO:0012510//trans-Golgi network transport vesicle membrane;GO:0012510//trans-Golgi network transport vesicle membrane;GO:0012510//trans-Golgi network transport vesicle membrane;GO:0030117//membrane coat;GO:0030117//membrane coat;GO:0030117//membrane coat;GO:0031253//cell projection membrane;GO:0031253//cell projection membrane;G…	GO:0033218//amide binding;GO:0033218//amide binding;GO:0033218//amide binding	GO:0015031//protein transport;GO:0015031//protein transport;GO:0015031//protein transport
2	81470101	81484700	upper	0.184143	ENSSSCG00000032389	-	-	-	-	-	-	-	-	-
2	82175901	82179300	upper	0.184143	ENSSSCG00000022661	FCHO2	PREDICTED: F-BAR domain only protein 2 [Rhinolophus sinicus]	-	-	-	-	GO:0012505//endomembrane system;GO:0012505//endomembrane system;GO:0012505//endomembrane system;GO:0012505//endomembrane system;GO:0012505//endomembrane system;GO:0016020//membrane;GO:0016020//membrane;GO:0016020//membrane;GO:0016020//membrane;GO:0016020//membrane;GO:0030135//coated vesicle;GO:0030135//coated vesicle;GO:0030135//coated vesicle;GO:0030135//coated vesicle;GO:0030135//coated vesicle	GO:1902936//phosphatidylinositol bisphosphate binding;GO:1902936//phosphatidylinositol bisphosphate binding;GO:1902936//phosphatidylinositol bisphosphate binding;GO:1902936//phosphatidylinositol bisphosphate binding;GO:1902936//phosphatidylinositol bisphosphate binding	GO:0006898//receptor-mediated endocytosis;GO:0006898//receptor-mediated endocytosis;GO:0006898//receptor-mediated endocytosis;GO:0006898//receptor-mediated endocytosis;GO:0006898//receptor-mediated endocytosis;GO:0006901//vesicle coating;GO:0006901//vesicle coating;GO:0006901//vesicle coating;GO:0006901//vesicle coating;GO:0006901//vesicle coating;GO:0007009//plasma membrane organization;GO:00070…
2	108659501	108663500	upper	0.3968	ENSSSCG00000024999	PPIP5K2	PREDICTED: inositol hexakisphosphate and diphosphoinositol-pentakisphosphate kinase 2 isoform X6 [Capra hircus]	Environmental Information Processing	Signal transduction	ko04070//Phosphatidylinositol signaling system	K13024	GO:0044444//cytoplasmic part	GO:0000828//inositol hexakisphosphate kinase activity;GO:0032550//purine ribonucleoside binding	GO:0006796//phosphate-containing compound metabolic process;GO:0006796//phosphate-containing compound metabolic process;GO:0006796//phosphate-containing compound metabolic process;GO:0006796//phosphate-containing compound metabolic process;GO:0006796//phosphate-containing compound metabolic process;GO:0006796//phosphate-containing compound metabolic process;GO:0019751//polyol metabolic process
2	109440601	109969600	upper	0.355556	ENSSSCG00000036121	-	-	-	-	-	-	-	-	-
2	124387201	124695700	upper	0.279503	ENSSSCG00000039760	PRR16	PREDICTED: protein Largen [Sus scrofa]	-	-	-	-	-	-	-
2	133516501	133529600	upper	0.138501	ENSSSCG00000033213	LYRM7	PREDICTED: complex III assembly factor LYRM7 [Sus scrofa]	-	-	-	-	GO:0044429//mitochondrial part;GO:0044429//mitochondrial part;GO:0044429//mitochondrial part	-	-
2	135598001	135608800	upper	0.355556	ENSSSCG00000014293	FSTL4	PREDICTED: follistatin-related protein 4 [Camelus ferus]	-	-	-	-	-	-	-
2	141459901	141550200	upper	0.117391	ENSSSCG00000037898	CXXC5	PREDICTED: CXXC-type zinc finger protein 5 isoform X1 [Sus scrofa]	-	-	-	-	-	GO:0046914//transition metal ion binding;GO:0060089//molecular transducer activity	GO:0007249//I-kappaB kinase/NF-kappaB signaling
2	142096901	142142100	upper	0.117391	ENSSSCG00000014362	HBEGF	proheparin-binding EGF-like growth factor precursor [Sus scrofa]	Organismal Systems;Organismal Systems;Environmental Information Processing;Organismal Systems	Endocrine system;Endocrine system;Signal transduction;Endocrine system	ko04915//Estrogen signaling pathway;ko04912//GnRH signaling pathway;ko04012//ErbB signaling pathway;ko04928//Parathyroid hormone synthesis, secretion and action	K08523;K08523;K08523;K08523	GO:0016021//integral component of membrane;GO:0044421//extracellular region part;GO:0044464//cell part	GO:0005102//receptor binding;GO:0005539//glycosaminoglycan binding	GO:0008284//positive regulation of cell proliferation;GO:0010634//positive regulation of epithelial cell migration;GO:0038127//ERBB signaling pathway;GO:0043491//protein kinase B signaling;GO:0044057//regulation of system process;GO:0044319//wound healing, spreading of cells;GO:0048584//positive regulation of response to stimulus
2	142096901	142142100	upper	0.117391	ENSSSCG00000014363	SLC4A9	PREDICTED: anion exchange protein 4 [Camelus bactrianus]	-	-	-	-	GO:0031224//intrinsic component of membrane;GO:0031224//intrinsic component of membrane;GO:0044464//cell part;GO:0044464//cell part	GO:0015301//anion:anion antiporter activity;GO:0015301//anion:anion antiporter activity	GO:0006811//ion transport;GO:0006811//ion transport
2	142508901	142519500	upper	0.426877	ENSSSCG00000029281	PCDHAC2	PREDICTED: LOW QUALITY PROTEIN: protocadherin alpha-11 [Sus scrofa]	-	-	-	-	GO:0016021//integral component of membrane;GO:0016021//integral component of membrane;GO:0016021//integral component of membrane;GO:0016021//integral component of membrane;GO:0031224//intrinsic component of membrane;GO:0031224//intrinsic component of membrane;GO:0031224//intrinsic component of membrane;GO:0043231//intracellular membrane-bounded organelle	GO:0046872//metal ion binding;GO:0046872//metal ion binding;GO:0046872//metal ion binding	GO:0048731//system development;GO:0048731//system development;GO:0048731//system development;GO:0048731//system development;GO:0098609//cell-cell adhesion;GO:0098609//cell-cell adhesion;GO:0098609//cell-cell adhesion;GO:0098609//cell-cell adhesion;GO:0098609//cell-cell adhesion;GO:0098609//cell-cell adhesion;GO:0098609//cell-cell adhesion
2	142508901	142519500	upper	0.426877	ENSSSCG00000029442	PCDHA7	PREDICTED: protocadherin alpha-7-like [Sus scrofa]	-	-	-	-	GO:0016021//integral component of membrane;GO:0016021//integral component of membrane;GO:0031224//intrinsic component of membrane;GO:0031224//intrinsic component of membrane;GO:0031224//intrinsic component of membrane;GO:0031224//intrinsic component of membrane;GO:0031224//intrinsic component of membrane;GO:0031224//intrinsic component of membrane;GO:0031224//intrinsic component of membrane;GO:00…	-	GO:0048731//system development;GO:0048731//system development;GO:0098609//cell-cell adhesion;GO:0098609//cell-cell adhesion;GO:0098609//cell-cell adhesion;GO:0098609//cell-cell adhesion;GO:0098609//cell-cell adhesion;GO:0098609//cell-cell adhesion;GO:0098609//cell-cell adhesion;GO:0098609//cell-cell adhesion;GO:0098609//cell-cell adhesion;GO:0098609//cell-cell adhesion
2	142508901	142519500	upper	0.426877	ENSSSCG00000037515	-	hypothetical protein MDA_GLEAN10012421 [Myotis davidii]	-	-	-	-	-	-	-
2	142844301	142905600	upper	0.32107	ENSSSCG00000036516	PCDHB4	PREDICTED: protocadherin beta-4 [Sus scrofa]	-	-	-	-	GO:0005856//cytoskeleton;GO:0016021//integral component of membrane;GO:0031224//intrinsic component of membrane;GO:0031224//intrinsic component of membrane;GO:0031224//intrinsic component of membrane;GO:0044464//cell part	-	GO:0007267//cell-cell signaling;GO:0007267//cell-cell signaling;GO:0007267//cell-cell signaling;GO:0007267//cell-cell signaling;GO:0007399//nervous system development;GO:0007399//nervous system development;GO:0007399//nervous system development;GO:0007399//nervous system development;GO:0098609//cell-cell adhesion;GO:0098609//cell-cell adhesion;GO:0098609//cell-cell adhesion;GO:0098609//cell-cell …
2	142844301	142905600	upper	0.32107	ENSSSCG00000035917	-	unnamed protein product [Macaca fascicularis]	-	-	-	-	-	-	-
2	142844301	142905600	upper	0.32107	ENSSSCG00000024873	PCDHB6	PREDICTED: protocadherin beta-6 [Lipotes vexillifer]	-	-	-	-	-	-	-
2	142844301	142905600	upper	0.32107	ENSSSCG00000021414	PCDHB17	PREDICTED: protocadherin beta-17-like [Balaenoptera acutorostrata scammoni]	-	-	-	-	GO:0031224//intrinsic component of membrane	GO:0046872//metal ion binding	GO:0098609//cell-cell adhesion
2	142844301	142905600	upper	0.32107	ENSSSCG00000036961	PCDHB7	PREDICTED: protocadherin beta-7 [Equus caballus]	-	-	-	-	GO:0031224//intrinsic component of membrane	-	GO:0098609//cell-cell adhesion
2	142844301	142905600	upper	0.32107	ENSSSCG00000036818	-	unnamed protein product [Macaca fascicularis]	-	-	-	-	-	-	-
2	142844301	142905600	upper	0.32107	ENSSSCG00000027852	PCDHB11	PREDICTED: protocadherin beta-11-like [Sus scrofa]	-	-	-	-	GO:0031224//intrinsic component of membrane	GO:0046872//metal ion binding	GO:0098609//cell-cell adhesion
2	142844301	142905600	upper	0.32107	ENSSSCG00000040956	PCDHB18	PREDICTED: LOW QUALITY PROTEIN: protocadherin beta-18-like [Sus scrofa]	-	-	-	-	GO:0031224//intrinsic component of membrane	-	GO:0098609//cell-cell adhesion
2	142844301	142905600	upper	0.32107	ENSSSCG00000037983	-	unnamed protein product [Macaca fascicularis]	-	-	-	-	-	-	-
2	150490701	150729800	upper	0.117391	ENSSSCG00000014431	AFAP1L1	PREDICTED: actin filament-associated protein 1-like 1 isoform X1 [Sus scrofa]	-	-	-	-	GO:0042995//cell projection;GO:0044424//intracellular part	-	-
2	150490701	150729800	upper	0.117391	ENSSSCG00000014432	GRPEL2	grpE protein homolog 2, mitochondrial [Sus scrofa]	-	-	-	-	GO:0019866//organelle inner membrane;GO:0019866//organelle inner membrane;GO:0044429//mitochondrial part;GO:0044429//mitochondrial part	GO:0046983//protein dimerization activity;GO:0046983//protein dimerization activity	GO:0019222//regulation of metabolic process;GO:0019222//regulation of metabolic process;GO:0044267//cellular protein metabolic process;GO:0044267//cellular protein metabolic process
2	150490701	150729800	upper	0.117391	ENSSSCG00000014433	PCYOX1L	PREDICTED: prenylcysteine oxidase-like isoform X2 [Sus scrofa]	-	-	-	-	-	GO:0016667//oxidoreductase activity, acting on a sulfur group of donors	GO:0000098//sulfur amino acid catabolic process
2	150490701	150729800	upper	0.117391	ENSSSCG00000014434	IL17B	interleukin 17B [Sus scrofa]	Environmental Information Processing;Organismal Systems	Signaling molecules and interaction;Immune system	ko04060//Cytokine-cytokine receptor interaction;ko04657//IL-17 signaling pathway	K05490;K05490	-	-	GO:0001819//positive regulation of cytokine production;GO:0006952//defense response
2	150490701	150729800	upper	0.117391	ENSSSCG00000032383	-	uncharacterized protein LOC100514340 [Sus scrofa]	-	-	-	-	-	-	-
2	150490701	150729800	upper	0.117391	ENSSSCG00000035308	-	-	-	-	-	-	-	-	-
2	150490701	150729800	upper	0.117391	ENSSSCG00000019165	-	-	-	-	-	-	-	-	-
2	150490701	150729800	upper	0.117391	ENSSSCG00000018513	-	-	-	-	-	-	-	-	-
2	150490701	150729800	upper	0.117391	ENSSSCG00000014435	Csnk1a1	PREDICTED: casein kinase I isoform alpha isoform X6 [Sus scrofa]	Environmental Information Processing;Environmental Information Processing;Environmental Information Processing	Signal transduction;Signal transduction;Signal transduction	ko04310//Wnt signaling pathway;ko04340//Hedgehog signaling pathway;ko04341//Hedgehog signaling pathway - fly	K08957;K08957;K08957	GO:0000776//kinetochore;GO:0005815//microtubule organizing center;GO:0005849//mRNA cleavage factor complex;GO:0005849//mRNA cleavage factor complex;GO:0015630//microtubule cytoskeleton;GO:0016604//nuclear body;GO:0016604//nuclear body;GO:0044444//cytoplasmic part	GO:0004672//protein kinase activity;GO:0004672//protein kinase activity;GO:0005515//protein binding;GO:0032550//purine ribonucleoside binding;GO:0032550//purine ribonucleoside binding;GO:0033218//amide binding;GO:0046872//metal ion binding	GO:0000278//mitotic cell cycle;GO:0000278//mitotic cell cycle;GO:0006464//cellular protein modification process;GO:0006464//cellular protein modification process;GO:0006796//phosphate-containing compound metabolic process;GO:0007166//cell surface receptor signaling pathway;GO:0007166//cell surface receptor signaling pathway;GO:0032989//cellular component morphogenesis;GO:0032989//cellular compone…
2	150490701	150729800	upper	0.117391	ENSSSCG00000039725	-	casein kinase 1, alpha 1, isoform CRA_b [Homo sapiens]	-	-	-	-	GO:0000776//kinetochore;GO:0005815//microtubule organizing center;GO:0005849//mRNA cleavage factor complex;GO:0016604//nuclear body;GO:0044444//cytoplasmic part	GO:0004672//protein kinase activity;GO:0032550//purine ribonucleoside binding	GO:0000278//mitotic cell cycle;GO:0006464//cellular protein modification process;GO:0007166//cell surface receptor signaling pathway
2	150490701	150729800	upper	0.117391	ENSSSCG00000014436	ARHGEF37	PREDICTED: rho guanine nucleotide exchange factor 37 [Sus scrofa]	-	-	-	-	GO:0044424//intracellular part;GO:0044424//intracellular part	-	GO:0007266//Rho protein signal transduction;GO:0007266//Rho protein signal transduction
2	150490701	150729800	upper	0.117391	ENSSSCG00000040661	MOSPD1	motile sperm domain-containing protein 1 [Sus scrofa]	-	-	-	-	-	-	-
3	468401	502700	upper	0.15942	ENSSSCG00000007544	SUN1	PREDICTED: SUN domain-containing protein 1-like isoform X6 [Sus scrofa]	-	-	-	-	GO:0001669//acrosomal vesicle;GO:0001669//acrosomal vesicle;GO:0005635//nuclear envelope;GO:0005635//nuclear envelope;GO:0005635//nuclear envelope;GO:0031224//intrinsic component of membrane;GO:0031224//intrinsic component of membrane;GO:0031229//intrinsic component of nuclear inner membrane;GO:0031229//intrinsic component of nuclear inner membrane;GO:0034992//microtubule organizing center attach…	GO:0005515//protein binding;GO:0005515//protein binding;GO:0005515//protein binding;GO:0005515//protein binding	GO:0006997//nucleus organization;GO:0006997//nucleus organization;GO:0006997//nucleus organization;GO:0007010//cytoskeleton organization;GO:0007010//cytoskeleton organization;GO:0007010//cytoskeleton organization;GO:0007010//cytoskeleton organization;GO:0043578//nuclear matrix organization;GO:0043578//nuclear matrix organization;GO:0043578//nuclear matrix organization;GO:0043578//nuclear matrix o…
3	1869101	1870000	upper	0.138574	ENSSSCG00000007568	IQCE	PREDICTED: IQ domain-containing protein E isoform X4 [Sus scrofa]	-	-	-	-	-	-	-
3	5356501	5361700	upper	0.15942	ENSSSCG00000007599	LMTK2	PREDICTED: serine/threonine-protein kinase LMTK2, partial [Sus scrofa]	-	-	-	-	-	-	-
3	6554901	6560100	upper	0.218417	ENSSSCG00000034499	TMEM225B	PREDICTED: transmembrane protein 225-like isoform X1 [Ursus maritimus]	-	-	-	-	-	-	-
3	6852601	6853600	upper	0.768	ENSSSCG00000023320	CYP3A29	cytochrome P450 3A22 [Sus scrofa]	Metabolism;Organismal Systems;Metabolism;Metabolism;Metabolism	Global and overview maps;Digestive system;Metabolism of cofactors and vitamins;Lipid metabolism;Lipid metabolism	ko01100//Metabolic pathways;ko04976//Bile secretion;ko00830//Retinol metabolism;ko00140//Steroid hormone biosynthesis;ko00591//Linoleic acid metabolism	K07424;K07424;K07424;K07424;K07424	GO:0042175//nuclear outer membrane-endoplasmic reticulum membrane network;GO:0042175//nuclear outer membrane-endoplasmic reticulum membrane network;GO:0042175//nuclear outer membrane-endoplasmic reticulum membrane network;GO:0042175//nuclear outer membrane-endoplasmic reticulum membrane network;GO:0042175//nuclear outer membrane-endoplasmic reticulum membrane network;GO:0042175//nuclear outer mem…	GO:0016712//oxidoreductase activity, acting on paired donors, with incorporation or reduction of molecular oxygen, reduced flavin or flavoprotein as one donor, and incorporation of one atom of oxygen;GO:0016712//oxidoreductase activity, acting on paired donors, with incorporation or reduction of molecular oxygen, reduced flavin or flavoprotein as one donor, and incorporation of one atom of oxygen…	GO:0044710//single-organism metabolic process;GO:0044710//single-organism metabolic process;GO:0044710//single-organism metabolic process;GO:0044710//single-organism metabolic process;GO:0044710//single-organism metabolic process;GO:0044710//single-organism metabolic process;GO:0044710//single-organism metabolic process;GO:0044710//single-organism metabolic process;GO:0044710//single-organism met…
3	8063801	8167700	upper	0.355556	ENSSSCG00000025479	MRPL33	PREDICTED: 39S ribosomal protein L33, mitochondrial [Sus scrofa]	Genetic Information Processing	Translation	ko03010//Ribosome	K02913	GO:0030529//intracellular ribonucleoprotein complex;GO:0043231//intracellular membrane-bounded organelle	-	GO:0010467//gene expression
3	8063801	8167700	upper	0.355556	ENSSSCG00000007644	PILRA	PREDICTED: paired immunoglobulin-like type 2 receptor beta isoform X4 [Sus scrofa]	-	-	-	-	-	-	-
3	8063801	8167700	upper	0.355556	ENSSSCG00000007645	nxpe3	PREDICTED: NXPE family member 3-like isoform X1 [Canis lupus familiaris]	-	-	-	-	-	-	-
3	8063801	8167700	upper	0.355556	ENSSSCG00000007646	LAMTOR4	PREDICTED: ragulator complex protein LAMTOR4 isoform X4 [Sus scrofa]	-	-	-	-	GO:0000323//lytic vacuole;GO:0031902//late endosome membrane	GO:0005515//protein binding	GO:0031929//TOR signaling;GO:0032535//regulation of cellular component size;GO:0043200//response to amino acid;GO:0072665//protein localization to vacuole
3	8063801	8167700	upper	0.355556	ENSSSCG00000007647	C7orf43	PREDICTED: uncharacterized protein C7orf43 homolog isoform X1 [Sus scrofa]	-	-	-	-	-	-	-
3	8063801	8167700	upper	0.355556	ENSSSCG00000007648	GAL3ST4	PREDICTED: galactose-3-O-sulfotransferase 4 [Sus scrofa]	-	-	-	-	GO:0031224//intrinsic component of membrane;GO:0043231//intracellular membrane-bounded organelle	GO:0008146//sulfotransferase activity	GO:0008152//metabolic process
3	9969201	10046800	upper	0.184143	ENSSSCG00000036391	SSC4D	PREDICTED: LOW QUALITY PROTEIN: scavenger receptor cysteine-rich domain-containing group B protein [Sus scrofa]	-	-	-	-	-	-	GO:0006897//endocytosis
3	9969201	10046800	upper	0.184143	ENSSSCG00000007692	YWHAG	14-3-3 protein gamma [Rattus norvegicus]	Environmental Information Processing;Environmental Information Processing;Cellular Processes;Cellular Processes	Signal transduction;Signal transduction;Cell growth and death;Cell growth and death	ko04151//PI3K-Akt signaling pathway;ko04390//Hippo signaling pathway;ko04110//Cell cycle;ko04114//Oocyte meiosis	K16198;K16198;K16198;K16198	GO:0012506//vesicle membrane;GO:0012506//vesicle membrane;GO:0044444//cytoplasmic part;GO:0044444//cytoplasmic part	GO:0003723//RNA binding;GO:0003723//RNA binding;GO:0003824//catalytic activity;GO:0003824//catalytic activity;GO:0005102//receptor binding;GO:0005102//receptor binding;GO:0008092//cytoskeletal protein binding;GO:0008092//cytoskeletal protein binding;GO:0019901//protein kinase binding;GO:0019901//protein kinase binding;GO:0030291//protein serine/threonine kinase inhibitor activity;GO:0030291//prot…	GO:0006469//negative regulation of protein kinase activity;GO:0006469//negative regulation of protein kinase activity;GO:0006886//intracellular protein transport;GO:0006886//intracellular protein transport;GO:0007049//cell cycle;GO:0007049//cell cycle;GO:0010822//positive regulation of mitochondrion organization;GO:0010822//positive regulation of mitochondrion organization;GO:0012501//programmed …
3	9969201	10046800	upper	0.184143	ENSSSCG00000039962	HSPB1	heat shock protein beta-1 [Sus scrofa]	Environmental Information Processing;Environmental Information Processing	Signal transduction;Signal transduction	ko04010//MAPK signaling pathway;ko04370//VEGF signaling pathway	K04455;K04455	GO:0016020//membrane;GO:0016020//membrane;GO:0031674//I band;GO:0031674//I band;GO:0043231//intracellular membrane-bounded organelle;GO:0043231//intracellular membrane-bounded organelle	GO:0019900//kinase binding;GO:0019900//kinase binding;GO:0030291//protein serine/threonine kinase inhibitor activity;GO:0030291//protein serine/threonine kinase inhibitor activity	GO:0001525//angiogenesis;GO:0001525//angiogenesis;GO:0006469//negative regulation of protein kinase activity;GO:0006469//negative regulation of protein kinase activity;GO:0007249//I-kappaB kinase/NF-kappaB signaling;GO:0007249//I-kappaB kinase/NF-kappaB signaling;GO:0009968//negative regulation of signal transduction;GO:0009968//negative regulation of signal transduction;GO:0010595//positive regu…
3	9969201	10046800	upper	0.184143	ENSSSCG00000037567	-	unnamed protein product [Mus musculus]	-	-	-	-	-	-	-
3	10694901	10697200	upper	0.553846	ENSSSCG00000007702	FKBP6	PREDICTED: inactive peptidyl-prolyl cis-trans isomerase FKBP6 isoform X1 [Sus scrofa]	-	-	-	-	-	-	-
3	17321101	17525000	upper	0.1373	ENSSSCG00000030798	FUS	RNA-binding protein FUS [Sus scrofa]	-	-	-	-	GO:0043231//intracellular membrane-bounded organelle;GO:0043231//intracellular membrane-bounded organelle;GO:0043231//intracellular membrane-bounded organelle	GO:0003676//nucleic acid binding;GO:0005515//protein binding;GO:0005515//protein binding;GO:0005515//protein binding;GO:0046914//transition metal ion binding;GO:0046914//transition metal ion binding;GO:0046914//transition metal ion binding;GO:0097159//organic cyclic compound binding;GO:0097159//organic cyclic compound binding	GO:0006366//transcription from RNA polymerase II promoter
3	17321101	17525000	upper	0.1373	ENSSSCG00000007760	PRSS36	PREDICTED: polyserase-2 [Sus scrofa]	-	-	-	-	-	-	-
3	17321101	17525000	upper	0.1373	ENSSSCG00000031247	KAT8	histone acetyltransferase KAT8 [Sus scrofa]	-	-	-	-	GO:0000123//histone acetyltransferase complex;GO:0000775//chromosome, centromeric region;GO:0044665//MLL1/2 complex	GO:0010485//H4 histone acetyltransferase activity;GO:0042393//histone binding	GO:0006351//transcription, DNA-templated;GO:0030097//hemopoiesis;GO:0043967//histone H4 acetylation
3	17321101	17525000	upper	0.1373	ENSSSCG00000038600	PRSS8	PREDICTED: prostasin [Sus scrofa]	-	-	-	-	GO:0016020//membrane	-	GO:0002028//regulation of sodium ion transport
3	17321101	17525000	upper	0.1373	ENSSSCG00000007763	BCKDK	PREDICTED: 3-methyl-2-oxobutanoate dehydrogenase [lipoamide] kinase, mitochondrial isoform X2 [Sus scrofa]	-	-	-	-	GO:0043231//intracellular membrane-bounded organelle;GO:0045240//dihydrolipoyl dehydrogenase complex	GO:0004672//protein kinase activity;GO:0032550//purine ribonucleoside binding	GO:0006464//cellular protein modification process;GO:0006796//phosphate-containing compound metabolic process;GO:0009063//cellular amino acid catabolic process
3	17321101	17525000	upper	0.1373	ENSSSCG00000035364	VKORC1	PREDICTED: vitamin K epoxide reductase complex subunit 1 isoform X1 [Sus scrofa]	Metabolism	Metabolism of cofactors and vitamins	ko00130//Ubiquinone and other terpenoid-quinone biosynthesis	K05357	GO:0031224//intrinsic component of membrane	GO:0016900//oxidoreductase activity, acting on the CH-OH group of donors, disulfide as acceptor	GO:0001501//skeletal system development;GO:0006775//fat-soluble vitamin metabolic process;GO:0007599//hemostasis;GO:0018200//peptidyl-glutamic acid modification
3	17321101	17525000	upper	0.1373	ENSSSCG00000007765	PRSS53	PREDICTED: serine protease 53 isoform X2 [Sus scrofa]	-	-	-	-	-	-	-
3	17321101	17525000	upper	0.1373	ENSSSCG00000026817	ZNF646	PREDICTED: zinc finger protein 646 isoform X3 [Sus scrofa]	-	-	-	-	-	GO:0043169//cation binding;GO:0043169//cation binding	-
3	17321101	17525000	upper	0.1373	ENSSSCG00000007767	ZNF668	PREDICTED: zinc finger protein 668 [Sus scrofa]	-	-	-	-	-	GO:0043169//cation binding	-
3	17321101	17525000	upper	0.1373	ENSSSCG00000037442	-	ZNF668 protein [Homo sapiens]	-	-	-	-	-	-	-
3	17321101	17525000	upper	0.1373	ENSSSCG00000007768	STX4	PREDICTED: syntaxin-4 [Sus scrofa]	Organismal Systems;Genetic Information Processing	Excretory system;Folding, sorting and degradation	ko04962//Vasopressin-regulated water reabsorption;ko04130//SNARE interactions in vesicular transport	K13502;K13502	GO:0005886//plasma membrane;GO:0005886//plasma membrane;GO:0030141//secretory granule;GO:0030141//secretory granule;GO:0031224//intrinsic component of membrane;GO:0031224//intrinsic component of membrane;GO:0043209//myelin sheath;GO:0043209//myelin sheath;GO:0043234//protein complex;GO:0043234//protein complex	GO:0005515//protein binding;GO:0005515//protein binding	GO:0015031//protein transport;GO:0015031//protein transport;GO:0044765//single-organism transport;GO:0044765//single-organism transport
3	17321101	17525000	upper	0.1373	ENSSSCG00000021238	STX1B	syntaxin-1B [Rattus norvegicus]	Organismal Systems;Genetic Information Processing	Nervous system;Folding, sorting and degradation	ko04721//Synaptic vesicle cycle;ko04130//SNARE interactions in vesicular transport	K08486;K08486	GO:0031224//intrinsic component of membrane	GO:0005515//protein binding	GO:0006887//exocytosis;GO:0015031//protein transport
3	17321101	17525000	upper	0.1373	ENSSSCG00000032369	HSD3B7	PREDICTED: 3 beta-hydroxysteroid dehydrogenase type 7 isoform X2 [Sus scrofa]	Metabolism;Metabolism	Global and overview maps;Lipid metabolism	ko01100//Metabolic pathways;ko00120//Primary bile acid biosynthesis	K12408;K12408	-	GO:0016614//oxidoreductase activity, acting on CH-OH group of donors	GO:0008202//steroid metabolic process
3	17321101	17525000	upper	0.1373	ENSSSCG00000007782	SETD1A	PREDICTED: histone-lysine N-methyltransferase SETD1A [Sus scrofa]	Metabolism	Amino acid metabolism	ko00310//Lysine degradation	K11422	GO:0035097//histone methyltransferase complex	GO:0018024//histone-lysine N-methyltransferase activity;GO:0097159//organic cyclic compound binding	GO:0034968//histone lysine methylation
3	17321101	17525000	upper	0.1373	ENSSSCG00000007770	ORAI3	PREDICTED: protein orai-3 [Sus scrofa]	Environmental Information Processing	Signal transduction	ko04020//Calcium signaling pathway	K16058	-	-	-
3	17321101	17525000	upper	0.1373	ENSSSCG00000028186	FBXL19	PREDICTED: F-box/LRR-repeat protein 19 isoform X2 [Sus scrofa]	-	-	-	-	GO:0031461//cullin-RING ubiquitin ligase complex	GO:0003676//nucleic acid binding;GO:0046914//transition metal ion binding	GO:0006511//ubiquitin-dependent protein catabolic process
3	19288701	19290800	upper	0.110637	ENSSSCG00000007814	KIAA0556	PREDICTED: protein KIAA0556 homolog isoform X2 [Capra hircus]	-	-	-	-	-	-	-
3	32147701	32337200	upper	0.15942	ENSSSCG00000026569	CLEC16A	PREDICTED: protein CLEC16A [Camelus bactrianus]	-	-	-	-	-	-	-
3	32147701	32337200	upper	0.15942	ENSSSCG00000037224	DEXI	dexamethasone-induced protein [Bos taurus]	-	-	-	-	-	-	-
3	32147701	32337200	upper	0.15942	ENSSSCG00000007901	CIITA	PREDICTED: MHC class II transactivator [Sus scrofa]	Organismal Systems	Immune system	ko04612//Antigen processing and presentation	K08060	GO:0016604//nuclear body;GO:0016604//nuclear body;GO:0016604//nuclear body;GO:0016604//nuclear body;GO:0016604//nuclear body;GO:0016604//nuclear body;GO:0016604//nuclear body;GO:0016604//nuclear body	GO:0000975//regulatory region DNA binding;GO:0000975//regulatory region DNA binding;GO:0000975//regulatory region DNA binding;GO:0000975//regulatory region DNA binding;GO:0000975//regulatory region DNA binding;GO:0000975//regulatory region DNA binding;GO:0000975//regulatory region DNA binding;GO:0000975//regulatory region DNA binding;GO:0003712//transcription cofactor activity;GO:0008134//transcr…	GO:0006366//transcription from RNA polymerase II promoter;GO:0006366//transcription from RNA polymerase II promoter;GO:0006366//transcription from RNA polymerase II promoter;GO:0006366//transcription from RNA polymerase II promoter;GO:0006366//transcription from RNA polymerase II promoter;GO:0006366//transcription from RNA polymerase II promoter;GO:0006366//transcription from RNA polymerase II pr…
3	32147701	32337200	upper	0.15942	ENSSSCG00000027101	TVP23A	PREDICTED: Golgi apparatus membrane protein TVP23 homolog A isoform X3 [Sus scrofa]	-	-	-	-	-	-	-
3	32147701	32337200	upper	0.15942	ENSSSCG00000024488	NUBP1	PREDICTED: cytosolic Fe-S cluster assembly factor NUBP1 isoform X1 [Sus scrofa]	-	-	-	-	GO:0016020//membrane;GO:0044444//cytoplasmic part	GO:0016462//pyrophosphatase activity;GO:0032550//purine ribonucleoside binding;GO:0043169//cation binding;GO:0051536//iron-sulfur cluster binding	GO:0009058//biosynthetic process;GO:0010639//negative regulation of organelle organization;GO:0034613//cellular protein localization;GO:0040007//growth;GO:0046916//cellular transition metal ion homeostasis;GO:0051640//organelle localization
3	39721601	39924400	upper	0.15942	ENSSSCG00000008051	ABCA3	PREDICTED: ATP-binding cassette sub-family A member 3 [Sus scrofa]	Environmental Information Processing	Membrane transport	ko02010//ABC transporters	K05643	GO:0097232//lamellar body membrane;GO:0097232//lamellar body membrane;GO:0097232//lamellar body membrane;GO:0097232//lamellar body membrane;GO:0097232//lamellar body membrane	GO:0017111//nucleoside-triphosphatase activity;GO:0017111//nucleoside-triphosphatase activity;GO:0017111//nucleoside-triphosphatase activity;GO:0017111//nucleoside-triphosphatase activity;GO:0017111//nucleoside-triphosphatase activity;GO:0032550//purine ribonucleoside binding;GO:0032550//purine ribonucleoside binding;GO:0032550//purine ribonucleoside binding;GO:0032550//purine ribonucleoside bind…	GO:0009154//purine ribonucleotide catabolic process;GO:0009154//purine ribonucleotide catabolic process;GO:0009154//purine ribonucleotide catabolic process;GO:0009154//purine ribonucleotide catabolic process;GO:0009154//purine ribonucleotide catabolic process;GO:0051234//establishment of localization;GO:0051234//establishment of localization;GO:0051234//establishment of localization;GO:0051234//e…
3	39721601	39924400	upper	0.15942	ENSSSCG00000018729	-	-	-	-	-	-	-	-	-
3	39721601	39924400	upper	0.15942	ENSSSCG00000008048	RNPS1	PREDICTED: RNA-binding protein with serine-rich domain 1 isoform X1 [Sus scrofa]	Genetic Information Processing;Genetic Information Processing	Translation;Translation	ko03013//RNA transport;ko03015//mRNA surveillance pathway	K14325;K14325	GO:0016604//nuclear body;GO:0016604//nuclear body;GO:0016604//nuclear body;GO:0016604//nuclear body;GO:0043234//protein complex;GO:0043234//protein complex;GO:0043234//protein complex;GO:0043234//protein complex;GO:0044444//cytoplasmic part;GO:0044444//cytoplasmic part;GO:0044444//cytoplasmic part;GO:0044444//cytoplasmic part	GO:0003729//mRNA binding;GO:0003729//mRNA binding;GO:0003729//mRNA binding;GO:0003729//mRNA binding;GO:0036094//small molecule binding;GO:0036094//small molecule binding;GO:0036094//small molecule binding;GO:0036094//small molecule binding	GO:0000380//alternative mRNA splicing, via spliceosome;GO:0000380//alternative mRNA splicing, via spliceosome;GO:0000380//alternative mRNA splicing, via spliceosome;GO:0000380//alternative mRNA splicing, via spliceosome;GO:0000956//nuclear-transcribed mRNA catabolic process;GO:0000956//nuclear-transcribed mRNA catabolic process;GO:0000956//nuclear-transcribed mRNA catabolic process;GO:0000956//nu…
3	39721601	39924400	upper	0.15942	ENSSSCG00000031844	-	no distinctive protein motifs; ORF [Homo sapiens]	-	-	-	-	-	-	-
3	39721601	39924400	upper	0.15942	ENSSSCG00000034338	ECI1	enoyl-CoA delta isomerase 1, mitochondrial [Sus scrofa]	Metabolism	Lipid metabolism	ko00071//Fatty acid degradation	K13238	GO:0019866//organelle inner membrane	-	-
3	39721601	39924400	upper	0.15942	ENSSSCG00000024587	DNASE1L2	PREDICTED: deoxyribonuclease-1-like 2 [Bos mutus]	-	-	-	-	-	-	-
3	39721601	39924400	upper	0.15942	ENSSSCG00000008047	E4F1	PREDICTED: transcription factor E4F1 isoform X1 [Sus scrofa]	-	-	-	-	GO:0015630//microtubule cytoskeleton;GO:0043231//intracellular membrane-bounded organelle	GO:0043169//cation binding;GO:0044212//transcription regulatory region DNA binding	GO:0006259//DNA metabolic process;GO:0007275//multicellular organism development;GO:0007346//regulation of mitotic cell cycle
3	39721601	39924400	upper	0.15942	ENSSSCG00000036614	PGP	PREDICTED: LOW QUALITY PROTEIN: phosphoglycolate phosphatase [Sus scrofa]	Metabolism;Metabolism;Metabolism	Global and overview maps;Global and overview maps;Carbohydrate metabolism	ko01100//Metabolic pathways;ko01200//Carbon metabolism;ko00630//Glyoxylate and dicarboxylate metabolism	K19269;K19269;K19269	-	GO:0004721//phosphoprotein phosphatase activity;GO:0004721//phosphoprotein phosphatase activity	GO:0006470//protein dephosphorylation;GO:0006470//protein dephosphorylation
3	39721601	39924400	upper	0.15942	ENSSSCG00000008044	MLST8	PREDICTED: target of rapamycin complex subunit LST8 isoform X1 [Sus scrofa]	Environmental Information Processing;Organismal Systems;Environmental Information Processing;Cellular Processes;Cellular Processes	Signal transduction;Environmental adaptation;Signal transduction;Transport and catabolism;Transport and catabolism	ko04151//PI3K-Akt signaling pathway;ko04714//Thermogenesis;ko04150//mTOR signaling pathway;ko04140//Autophagy - animal;ko04136//Autophagy - other eukaryotes	K08266;K08266;K08266;K08266;K08266	GO:0044444//cytoplasmic part;GO:0044444//cytoplasmic part	GO:0005488//binding;GO:0005488//binding	GO:0001934//positive regulation of protein phosphorylation;GO:0001934//positive regulation of protein phosphorylation;GO:0006952//defense response;GO:0006952//defense response;GO:0030036//actin cytoskeleton organization;GO:0030036//actin cytoskeleton organization;GO:0031294//lymphocyte costimulation;GO:0031294//lymphocyte costimulation;GO:0031929//TOR signaling;GO:0031929//TOR signaling;GO:003809…
3	39721601	39924400	upper	0.15942	ENSSSCG00000022922	-	-	-	-	-	-	-	-	-
3	39721601	39924400	upper	0.15942	ENSSSCG00000008045	BRICD5	PREDICTED: BRICHOS domain-containing protein 5 isoform X3 [Sus scrofa]	-	-	-	-	-	-	-
3	39721601	39924400	upper	0.15942	ENSSSCG00000033059	CASKIN1	PREDICTED: caskin-1 isoform X1 [Sus scrofa]	-	-	-	-	GO:0044424//intracellular part	GO:0005515//protein binding	GO:0007154//cell communication
3	39721601	39924400	upper	0.15942	ENSSSCG00000008043	TRAF7	PREDICTED: E3 ubiquitin-protein ligase TRAF7 isoform X1 [Sus scrofa]	-	-	-	-	-	-	-
3	39721601	39924400	upper	0.15942	ENSSSCG00000033691	RAB26	PREDICTED: ras-related protein Rab-26 isoform X2 [Sus scrofa]	-	-	-	-	GO:0030133//transport vesicle;GO:0030141//secretory granule;GO:0030141//secretory granule;GO:0031224//intrinsic component of membrane;GO:0031224//intrinsic component of membrane;GO:0044431//Golgi apparatus part;GO:0044431//Golgi apparatus part	GO:0017111//nucleoside-triphosphatase activity;GO:0017111//nucleoside-triphosphatase activity;GO:0032550//purine ribonucleoside binding;GO:0032550//purine ribonucleoside binding	GO:0006886//intracellular protein transport;GO:0006886//intracellular protein transport;GO:0006887//exocytosis;GO:0006887//exocytosis;GO:0009154//purine ribonucleotide catabolic process;GO:0009154//purine ribonucleotide catabolic process;GO:0035556//intracellular signal transduction;GO:0035556//intracellular signal transduction;GO:0048731//system development;GO:0048731//system development
3	39721601	39924400	upper	0.15942	ENSSSCG00000031232	-	-	-	-	-	-	-	-	-
3	39721601	39924400	upper	0.15942	ENSSSCG00000008041	PKD1	PREDICTED: polycystin-1 isoform X2 [Sus scrofa]	-	-	-	-	-	-	-
3	39721601	39924400	upper	0.15942	ENSSSCG00000008040	TSC2	PREDICTED: tuberin isoform X2 [Sus scrofa]	Environmental Information Processing;Organismal Systems;Environmental Information Processing;Organismal Systems;Cellular Processes;Environmental Information Processing;Environmental Information Processing;Organismal Systems;Cellular Processes;Organismal Systems;Cellular Processes	Signal transduction;Environmental adaptation;Signal transduction;Endocrine system;Cell growth and death;Signal transduction;Signal transduction;Endocrine system;Transport and catabolism;Aging;Cell growth and death	ko04151//PI3K-Akt signaling pathway;ko04714//Thermogenesis;ko04072//Phospholipase D signaling pathway;ko04910//Insulin signaling pathway;ko04218//Cellular senescence;ko04150//mTOR signaling pathway;ko04152//AMPK signaling pathway;ko04919//Thyroid hormone signaling pathway;ko04140//Autophagy - animal;ko04211//Longevity regulating pathway - mammal;ko04115//p53 signaling pathway	K07207;K07207;K07207;K07207;K07207;K07207;K07207;K07207;K07207;K07207;K07207	GO:0043231//intracellular membrane-bounded organelle;GO:0043231//intracellular membrane-bounded organelle;GO:0043231//intracellular membrane-bounded organelle;GO:0043231//intracellular membrane-bounded organelle;GO:0043231//intracellular membrane-bounded organelle;GO:0043231//intracellular membrane-bounded organelle;GO:0043231//intracellular membrane-bounded organelle;GO:0043231//intracellular me…	GO:0008047//enzyme activator activity;GO:0008047//enzyme activator activity;GO:0008047//enzyme activator activity;GO:0008047//enzyme activator activity;GO:0008047//enzyme activator activity;GO:0008047//enzyme activator activity;GO:0008047//enzyme activator activity;GO:0008047//enzyme activator activity;GO:0008047//enzyme activator activity;GO:0008047//enzyme activator activity;GO:0019899//enzyme …	GO:0001933//negative regulation of protein phosphorylation;GO:0001933//negative regulation of protein phosphorylation;GO:0001933//negative regulation of protein phosphorylation;GO:0001933//negative regulation of protein phosphorylation;GO:0001933//negative regulation of protein phosphorylation;GO:0001933//negative regulation of protein phosphorylation;GO:0001933//negative regulation of protein ph…
3	39721601	39924400	upper	0.15942	ENSSSCG00000018407	-	-	-	-	-	-	-	-	-
3	42298401	42444100	upper	0.279503	ENSSSCG00000036826	CENPP	centromere protein P [Sus scrofa]	-	-	-	-	-	-	GO:0043486//histone exchange
3	42298401	42444100	upper	0.279503	ENSSSCG00000030204	IPPK	PREDICTED: inositol-pentakisphosphate 2-kinase isoform X1 [Tursiops truncatus]	Metabolism;Environmental Information Processing;Metabolism	Global and overview maps;Signal transduction;Carbohydrate metabolism	ko01100//Metabolic pathways;ko04070//Phosphatidylinositol signaling system;ko00562//Inositol phosphate metabolism	K10572;K10572;K10572	GO:0044464//cell part;GO:0044464//cell part	GO:0016301//kinase activity;GO:0016301//kinase activity	GO:0006020//inositol metabolic process;GO:0006020//inositol metabolic process;GO:0006796//phosphate-containing compound metabolic process;GO:0006796//phosphate-containing compound metabolic process
3	42298401	42444100	upper	0.279503	ENSSSCG00000027166	BICD2	PREDICTED: protein bicaudal D homolog 2 [Sus scrofa]	-	-	-	-	GO:0016020//membrane;GO:0016020//membrane;GO:0016020//membrane;GO:0031982//vesicle;GO:0031982//vesicle;GO:0031982//vesicle;GO:0043231//intracellular membrane-bounded organelle;GO:0043231//intracellular membrane-bounded organelle;GO:0043231//intracellular membrane-bounded organelle	GO:0017016//Ras GTPase binding;GO:0017016//Ras GTPase binding;GO:0017016//Ras GTPase binding	GO:0034453//microtubule anchoring;GO:0034453//microtubule anchoring;GO:0034453//microtubule anchoring;GO:0072384//organelle transport along microtubule;GO:0072384//organelle transport along microtubule;GO:0072384//organelle transport along microtubule
3	46272101	46326500	upper	0.184143	ENSSSCG00000025021	MALL	mal, T-cell differentiation protein-like [Sus scrofa]	-	-	-	-	GO:0030135//coated vesicle;GO:0031224//intrinsic component of membrane	-	-
3	46272101	46326500	upper	0.184143	ENSSSCG00000034826	SPATA31E1	PREDICTED: spermatogenesis-associated protein 31A2-like [Orcinus orca]	-	-	-	-	-	-	-
3	46272101	46326500	upper	0.184143	ENSSSCG00000008111	NPHP1	PREDICTED: nephrocystin-1 isoform X1 [Sus scrofa]	-	-	-	-	GO:0031513//nonmotile primary cilium;GO:0031513//nonmotile primary cilium	-	GO:0003006//developmental process involved in reproduction;GO:0003006//developmental process involved in reproduction;GO:0008104//protein localization;GO:0008104//protein localization;GO:0016043//cellular component organization;GO:0016043//cellular component organization;GO:0043010//camera-type eye development;GO:0043010//camera-type eye development
3	57237201	57263800	upper	0.163241	ENSSSCG00000036224	IGKC	Ig kappa chain, partial [Sus scrofa]	-	-	-	-	-	GO:0005488//binding;GO:0005488//binding;GO:0005488//binding;GO:0005488//binding;GO:0005488//binding;GO:0005488//binding;GO:0043169//cation binding;GO:0043169//cation binding	-
3	57237201	57263800	upper	0.163241	ENSSSCG00000031399	IGKV1-5	immunoglobulin kappa variable region, partial [Sus scrofa]	-	-	-	-	-	-	-
3	57237201	57263800	upper	0.163241	ENSSSCG00000036628	-	-	-	-	-	-	-	-	-
3	57237201	57263800	upper	0.163241	ENSSSCG00000033646	IGKV1-5	immunoglobulin kappa variable region, partial [Sus scrofa]	-	-	-	-	-	-	-
3	66209901	66991500	upper	0.243478	ENSSSCG00000031494	-	-	-	-	-	-	-	-	-
3	86273601	86327100	upper	0.1373	ENSSSCG00000026559	EML6	PREDICTED: echinoderm microtubule-associated protein-like 6 [Aotus nancymaae]	-	-	-	-	-	-	-
3	106600801	106605200	upper	0.355556	ENSSSCG00000008510	LTBP1	PREDICTED: latent-transforming growth factor beta-binding protein 1 isoform X5 [Rhinolophus sinicus]	Environmental Information Processing	Signal transduction	ko04350//TGF-beta signaling pathway	K19559	GO:0031012//extracellular matrix;GO:0031012//extracellular matrix;GO:0031012//extracellular matrix	-	-
3	111907301	111939600	upper	0.292512	ENSSSCG00000028978	CAD	PREDICTED: CAD protein isoform X2 [Capra hircus]	Metabolism;Metabolism;Metabolism	Global and overview maps;Nucleotide metabolism;Amino acid metabolism	ko01100//Metabolic pathways;ko00240//Pyrimidine metabolism;ko00250//Alanine, aspartate and glutamate metabolism	K11540;K11540;K11540	GO:0034399//nuclear periphery;GO:0044444//cytoplasmic part	GO:0005515//protein binding;GO:0016743//carboxyl- or carbamoyltransferase activity;GO:0016810//hydrolase activity, acting on carbon-nitrogen (but not peptide) bonds;GO:0031406//carboxylic acid binding;GO:0032550//purine ribonucleoside binding;GO:0043169//cation binding	GO:0006541//glutamine metabolic process;GO:0019856//pyrimidine nucleobase biosynthetic process
3	111907301	111939600	upper	0.292512	ENSSSCG00000022058	ATRAID	PREDICTED: all-trans retinoic acid-induced differentiation factor isoform X1 [Sus scrofa]	-	-	-	-	GO:0044444//cytoplasmic part	-	GO:0001649//osteoblast differentiation;GO:0008285//negative regulation of cell proliferation;GO:0030282//bone mineralization;GO:0032435//negative regulation of proteasomal ubiquitin-dependent protein catabolic process
3	111907301	111939600	upper	0.292512	ENSSSCG00000008550	SLC5A6	PREDICTED: sodium-dependent multivitamin transporter isoform X2 [Sus scrofa]	Organismal Systems	Digestive system	ko04977//Vitamin digestion and absorption	K14386	GO:0031224//intrinsic component of membrane;GO:0031224//intrinsic component of membrane;GO:0031224//intrinsic component of membrane;GO:0031224//intrinsic component of membrane;GO:0031224//intrinsic component of membrane;GO:0031224//intrinsic component of membrane;GO:0031224//intrinsic component of membrane	-	GO:0044763//single-organism cellular process;GO:0044763//single-organism cellular process;GO:0044763//single-organism cellular process;GO:0044763//single-organism cellular process;GO:0044763//single-organism cellular process;GO:0044763//single-organism cellular process;GO:0044763//single-organism cellular process;GO:0051234//establishment of localization;GO:0051234//establishment of localization;…
3	112287001	112302100	upper	0.117391	ENSSSCG00000008562	SLC35F6	PREDICTED: solute carrier family 35 member F6 [Sus scrofa]	-	-	-	-	GO:0005764//lysosome;GO:0031224//intrinsic component of membrane;GO:0031988//membrane-bounded vesicle	-	GO:0008283//cell proliferation;GO:0010823//negative regulation of mitochondrion organization;GO:0051234//establishment of localization
4	496401	508800	upper	0.138574	ENSSSCG00000005917	HSF1	PREDICTED: heat shock factor protein 1 isoform X9 [Sus scrofa]	-	-	-	-	GO:0005634//nucleus;GO:0005634//nucleus;GO:0005634//nucleus;GO:0005634//nucleus;GO:0032991//macromolecular complex;GO:0032991//macromolecular complex;GO:0032991//macromolecular complex;GO:0032991//macromolecular complex	GO:0001071//nucleic acid binding transcription factor activity;GO:0001071//nucleic acid binding transcription factor activity;GO:0001071//nucleic acid binding transcription factor activity;GO:0001071//nucleic acid binding transcription factor activity;GO:0005488//binding;GO:0005488//binding;GO:0005488//binding;GO:0005488//binding	GO:0001701//in utero embryonic development;GO:0001701//in utero embryonic development;GO:0001701//in utero embryonic development;GO:0001701//in utero embryonic development;GO:0001818//negative regulation of cytokine production;GO:0001818//negative regulation of cytokine production;GO:0001818//negative regulation of cytokine production;GO:0001818//negative regulation of cytokine production;GO:0002…
4	496401	508800	upper	0.138574	ENSSSCG00000005920	BOP1	PREDICTED: ribosome biogenesis protein BOP1 [Sus scrofa]	-	-	-	-	GO:0030684//preribosome;GO:0030684//preribosome;GO:0031981//nuclear lumen;GO:0031981//nuclear lumen	GO:0005488//binding;GO:0005488//binding	GO:0042254//ribosome biogenesis;GO:0042254//ribosome biogenesis;GO:0044699//single-organism process;GO:0044699//single-organism process
4	496401	508800	upper	0.138574	ENSSSCG00000034551	SCX	PREDICTED: basic helix-loop-helix transcription factor scleraxis [Orcinus orca]	-	-	-	-	GO:0043231//intracellular membrane-bounded organelle;GO:0043234//protein complex	GO:0008134//transcription factor binding;GO:0044212//transcription regulatory region DNA binding;GO:0046983//protein dimerization activity	GO:0003006//developmental process involved in reproduction;GO:0003179//heart valve morphogenesis;GO:0006366//transcription from RNA polymerase II promoter;GO:0006915//apoptotic process;GO:0007178//transmembrane receptor protein serine/threonine kinase signaling pathway;GO:0007519//skeletal muscle tissue development;GO:0008283//cell proliferation;GO:0009612//response to mechanical stimulus;GO:0010…
4	496401	508800	upper	0.138574	ENSSSCG00000005924	MROH1	PREDICTED: maestro heat-like repeat-containing protein family member 1 isoform X1 [Vicugna pacos]	-	-	-	-	-	-	-
4	6884501	6888700	upper	0.426877	ENSSSCG00000040767	L1RE1	transposase [Sus scrofa]	-	-	-	-	GO:0000323//lytic vacuole;GO:0031981//nuclear lumen;GO:0035770//ribonucleoprotein granule	GO:0003723//RNA binding;GO:0005515//protein binding;GO:0043566//structure-specific DNA binding	GO:0032196//transposition
4	31827901	31836700	upper	0.355556	ENSSSCG00000006038	ZFPM2	zinc finger protein ZFPM2 [Sus scrofa]	-	-	-	-	GO:0043231//intracellular membrane-bounded organelle;GO:0043231//intracellular membrane-bounded organelle;GO:0043231//intracellular membrane-bounded organelle	GO:0003712//transcription cofactor activity;GO:0003712//transcription cofactor activity;GO:0003712//transcription cofactor activity;GO:0005515//protein binding;GO:0005515//protein binding;GO:0005515//protein binding;GO:0043169//cation binding;GO:0043169//cation binding;GO:0043169//cation binding;GO:0097159//organic cyclic compound binding;GO:0097159//organic cyclic compound binding;GO:0097159//or…	GO:0003151//outflow tract morphogenesis;GO:0003151//outflow tract morphogenesis;GO:0003151//outflow tract morphogenesis;GO:0003215//cardiac right ventricle morphogenesis;GO:0003215//cardiac right ventricle morphogenesis;GO:0003215//cardiac right ventricle morphogenesis;GO:0003281//ventricular septum development;GO:0003281//ventricular septum development;GO:0003281//ventricular septum development;…
4	46020301	46027100	upper	0.171095	ENSSSCG00000040562	C8orf88	PREDICTED: uncharacterized protein C8orf88 homolog isoform X2 [Ursus maritimus]	-	-	-	-	-	-	GO:0006413//translational initiation;GO:0006413//translational initiation
4	46020301	46027100	upper	0.171095	ENSSSCG00000031424	NECAB1	N-terminal EF-hand calcium-binding protein 1 [Microcebus murinus]	-	-	-	-	GO:0043231//intracellular membrane-bounded organelle	-	-
4	51982201	51984800	upper	0.138574	ENSSSCG00000006149	RALYL	PREDICTED: RNA-binding Raly-like protein isoform X5 [Peromyscus maniculatus bairdii]	-	-	-	-	-	GO:0003723//RNA binding	-
4	60163101	61622800	upper	0.597222	ENSSSCG00000034242	HNF4G	PREDICTED: hepatocyte nuclear factor 4-gamma [Ceratotherium simum simum]	-	-	-	-	GO:0043231//intracellular membrane-bounded organelle;GO:0043231//intracellular membrane-bounded organelle;GO:0043231//intracellular membrane-bounded organelle;GO:0043231//intracellular membrane-bounded organelle;GO:0043231//intracellular membrane-bounded organelle	GO:0000981//RNA polymerase II transcription factor activity, sequence-specific DNA binding;GO:0000981//RNA polymerase II transcription factor activity, sequence-specific DNA binding;GO:0000981//RNA polymerase II transcription factor activity, sequence-specific DNA binding;GO:0000981//RNA polymerase II transcription factor activity, sequence-specific DNA binding;GO:0000981//RNA polymerase II trans…	GO:0006351//transcription, DNA-templated;GO:0006351//transcription, DNA-templated;GO:0006351//transcription, DNA-templated;GO:0006351//transcription, DNA-templated;GO:0006351//transcription, DNA-templated;GO:0009755//hormone-mediated signaling pathway;GO:0009755//hormone-mediated signaling pathway;GO:0009755//hormone-mediated signaling pathway;GO:0009755//hormone-mediated signaling pathway;GO:000…
4	60163101	61622800	upper	0.597222	ENSSSCG00000006171	CRISPLD1	PREDICTED: cysteine-rich secretory protein LCCL domain-containing 1 isoform X1 [Sus scrofa]	-	-	-	-	GO:0031988//membrane-bounded vesicle	-	GO:0009653//anatomical structure morphogenesis
4	60163101	61622800	upper	0.597222	ENSSSCG00000006172	PI15	PREDICTED: peptidase inhibitor 15 [Sus scrofa]	-	-	-	-	-	GO:0004857//enzyme inhibitor activity;GO:0004857//enzyme inhibitor activity	-
4	60163101	61622800	upper	0.597222	ENSSSCG00000006173	GDAP1	PREDICTED: ganglioside-induced differentiation-associated protein 1 [Sus scrofa]	-	-	-	-	GO:0031306//intrinsic component of mitochondrial outer membrane;GO:0031306//intrinsic component of mitochondrial outer membrane	-	GO:0001101//response to acid chemical;GO:0001101//response to acid chemical;GO:0006605//protein targeting;GO:0006605//protein targeting
4	67735701	67745800	upper	0.117391	ENSSSCG00000006202	CSPP1	PREDICTED: centrosome and spindle pole-associated protein 1 isoform X1 [Sus scrofa]	-	-	-	-	GO:0005815//microtubule organizing center;GO:0005815//microtubule organizing center;GO:0005815//microtubule organizing center;GO:0005815//microtubule organizing center;GO:0005815//microtubule organizing center;GO:0005815//microtubule organizing center;GO:0005819//spindle;GO:0005819//spindle	-	GO:0000910//cytokinesis;GO:0000910//cytokinesis;GO:0000910//cytokinesis;GO:0000910//cytokinesis;GO:0000910//cytokinesis;GO:0000910//cytokinesis;GO:0048522//positive regulation of cellular process;GO:0048522//positive regulation of cellular process
4	67735701	67745800	upper	0.117391	ENSSSCG00000006203	COPS5	COP9 signalosome complex subunit 5 [Sus scrofa]	-	-	-	-	GO:0030136//clathrin-coated vesicle;GO:0030136//clathrin-coated vesicle;GO:0043234//protein complex;GO:0043234//protein complex	GO:0003712//transcription cofactor activity;GO:0003712//transcription cofactor activity;GO:0019783//ubiquitin-like protein-specific protease activity;GO:0019783//ubiquitin-like protein-specific protease activity;GO:0043169//cation binding;GO:0043169//cation binding	GO:0000338//protein deneddylation;GO:0000338//protein deneddylation;GO:0006366//transcription from RNA polymerase II promoter;GO:0006366//transcription from RNA polymerase II promoter;GO:0006887//exocytosis;GO:0006887//exocytosis;GO:0007049//cell cycle;GO:0007049//cell cycle;GO:0007254//JNK cascade;GO:0007254//JNK cascade;GO:0016485//protein processing;GO:0016485//protein processing
4	78407501	78538900	upper	0.219231	ENSSSCG00000034495	SNTG1	PREDICTED: gamma-1-syntrophin [Nomascus leucogenys]	-	-	-	-	GO:0001726//ruffle;GO:0043232//intracellular non-membrane-bounded organelle	GO:0005515//protein binding	-
4	82657901	82667600	upper	0.3968	ENSSSCG00000006299	TBX19	PREDICTED: T-box transcription factor TBX19 isoform X1 [Sus scrofa]	-	-	-	-	GO:0043231//intracellular membrane-bounded organelle	GO:0001071//nucleic acid binding transcription factor activity;GO:0003676//nucleic acid binding	GO:0006366//transcription from RNA polymerase II promoter;GO:0008283//cell proliferation;GO:0021536//diencephalon development;GO:0030154//cell differentiation
4	88919001	88925900	upper	0.312859	ENSSSCG00000006350	FCGR2	Fc gamma receptor IIB transcript variant 3 [Sus scrofa]	Cellular Processes;Organismal Systems;Organismal Systems;Organismal Systems	Transport and catabolism;Development;Immune system;Immune system	ko04145//Phagosome;ko04380//Osteoclast differentiation;ko04666//Fc gamma R-mediated phagocytosis;ko04662//B cell receptor signaling pathway	K12560;K12560;K12560;K12560	-	-	-
4	89517601	89547200	upper	0.57971	ENSSSCG00000025885	ITLN2	intelectin-2 precursor [Sus scrofa]	-	-	-	-	-	-	-
4	89517601	89547200	upper	0.57971	ENSSSCG00000038624	-	-	-	-	-	-	-	-	-
4	94557601	94669800	upper	0.117391	ENSSSCG00000006518	HCN3	PREDICTED: potassium/sodium hyperpolarization-activated cyclic nucleotide-gated channel 3 isoform X1 [Sus scrofa]	-	-	-	-	-	-	-
4	94557601	94669800	upper	0.117391	ENSSSCG00000006519	CLK2	PREDICTED: dual specificity protein kinase CLK2 isoform X1 [Sus scrofa]	-	-	-	-	GO:0043231//intracellular membrane-bounded organelle;GO:0043231//intracellular membrane-bounded organelle;GO:0043231//intracellular membrane-bounded organelle	GO:0004672//protein kinase activity;GO:0004672//protein kinase activity;GO:0004672//protein kinase activity;GO:0032550//purine ribonucleoside binding;GO:0032550//purine ribonucleoside binding;GO:0032550//purine ribonucleoside binding	GO:0001101//response to acid chemical;GO:0001101//response to acid chemical;GO:0001101//response to acid chemical;GO:0006094//gluconeogenesis;GO:0006094//gluconeogenesis;GO:0006094//gluconeogenesis;GO:0006468//protein phosphorylation;GO:0006468//protein phosphorylation;GO:0006468//protein phosphorylation;GO:0008380//RNA splicing;GO:0008380//RNA splicing;GO:0008380//RNA splicing;GO:0009314//respon…
4	94557601	94669800	upper	0.117391	ENSSSCG00000006520	SCAMP3	secretory carrier membrane protein 3 [Sus scrofa]	-	-	-	-	GO:0031224//intrinsic component of membrane	-	GO:0001101//response to acid chemical;GO:0045184//establishment of protein localization
4	94557601	94669800	upper	0.117391	ENSSSCG00000006521	FAM189B	PREDICTED: LOW QUALITY PROTEIN: protein FAM189B [Sus scrofa]	-	-	-	-	-	GO:0019904//protein domain specific binding	-
4	94557601	94669800	upper	0.117391	ENSSSCG00000006522	GBA	PREDICTED: glucosylceramidase isoform X1 [Sus scrofa]	Metabolism;Cellular Processes;Metabolism;Metabolism	Global and overview maps;Transport and catabolism;Lipid metabolism;Glycan biosynthesis and metabolism	ko01100//Metabolic pathways;ko04142//Lysosome;ko00600//Sphingolipid metabolism;ko00511//Other glycan degradation	K01201;K01201;K01201;K01201	GO:0005764//lysosome	GO:0005515//protein binding	GO:0001818//negative regulation of cytokine production;GO:0006470//protein dephosphorylation;GO:0006670//sphingosine metabolic process;GO:0006678//glucosylceramide metabolic process;GO:0009968//negative regulation of signal transduction;GO:0034612//response to tumor necrosis factor;GO:0043405//regulation of MAP kinase activity
4	94557601	94669800	upper	0.117391	ENSSSCG00000006523	MTX1	metaxin-1 [Sus scrofa]	-	-	-	-	GO:0019866//organelle inner membrane;GO:0019866//organelle inner membrane;GO:0031224//intrinsic component of membrane;GO:0031224//intrinsic component of membrane;GO:0031966//mitochondrial membrane;GO:0031966//mitochondrial membrane	-	GO:0006605//protein targeting;GO:0006605//protein targeting
4	94557601	94669800	upper	0.117391	ENSSSCG00000006524	THBS3	PREDICTED: thrombospondin-3 [Sus scrofa]	Environmental Information Processing;Cellular Processes;Cellular Processes;Environmental Information Processing	Signal transduction;Cellular community - eukaryotes;Transport and catabolism;Signaling molecules and interaction	ko04151//PI3K-Akt signaling pathway;ko04510//Focal adhesion;ko04145//Phagosome;ko04512//ECM-receptor interaction	K04659;K04659;K04659;K04659	GO:0044444//cytoplasmic part;GO:0044444//cytoplasmic part	GO:0005539//glycosaminoglycan binding;GO:0005539//glycosaminoglycan binding;GO:0046872//metal ion binding;GO:0046872//metal ion binding	GO:0001503//ossification;GO:0001503//ossification;GO:0022610//biological adhesion;GO:0022610//biological adhesion;GO:0048705//skeletal system morphogenesis;GO:0048705//skeletal system morphogenesis
4	94557601	94669800	upper	0.117391	ENSSSCG00000020014	-	-	-	-	-	-	-	-	-
4	94557601	94669800	upper	0.117391	ENSSSCG00000006525	MUC1	PREDICTED: mucin-1 isoform X1 [Sus scrofa]	-	-	-	-	GO:0043227//membrane-bounded organelle;GO:0044425//membrane part;GO:0044446//intracellular organelle part	GO:0005515//protein binding	GO:0006464//cellular protein modification process;GO:0010604//positive regulation of macromolecule metabolic process;GO:0030330//DNA damage response, signal transduction by p53 class mediator;GO:0031325//positive regulation of cellular metabolic process;GO:0043618//regulation of transcription from RNA polymerase II promoter in response to stress;GO:0044710//single-organism metabolic process;GO:00…
4	94557601	94669800	upper	0.117391	ENSSSCG00000006526	TRIM46	PREDICTED: LOW QUALITY PROTEIN: tripartite motif-containing protein 46 [Sus scrofa]	-	-	-	-	GO:0044464//cell part	GO:0046914//transition metal ion binding;GO:0046914//transition metal ion binding;GO:0046914//transition metal ion binding;GO:0046914//transition metal ion binding	-
4	94557601	94669800	upper	0.117391	ENSSSCG00000006527	KRTCAP2	keratinocyte-associated protein 2 [Sus scrofa]	-	-	-	-	GO:0031224//intrinsic component of membrane;GO:0031224//intrinsic component of membrane	-	-
4	94557601	94669800	upper	0.117391	ENSSSCG00000006529	SLC50A1	PREDICTED: LOW QUALITY PROTEIN: sugar transporter SWEET1 [Sus scrofa]	-	-	-	-	GO:0031224//intrinsic component of membrane;GO:0031224//intrinsic component of membrane	GO:0022891//substrate-specific transmembrane transporter activity;GO:0022891//substrate-specific transmembrane transporter activity	GO:0010628//positive regulation of gene expression;GO:0010628//positive regulation of gene expression;GO:0044765//single-organism transport;GO:0044765//single-organism transport
4	94557601	94669800	upper	0.117391	ENSSSCG00000006528	DPM3	PREDICTED: dolichol-phosphate mannosyltransferase subunit 3 [Sus scrofa]	Metabolism;Metabolism	Global and overview maps;Glycan biosynthesis and metabolism	ko01100//Metabolic pathways;ko00510//N-Glycan biosynthesis	K09659;K09659	GO:0031227//intrinsic component of endoplasmic reticulum membrane;GO:0031501//mannosyltransferase complex	-	GO:0006497//protein lipidation;GO:0010608//posttranscriptional regulation of gene expression;GO:0070085//glycosylation
4	94670401	94674500	upper	0.355556	ENSSSCG00000006530	EFNA1	ephrin-A1 precursor [Sus scrofa]	Environmental Information Processing;Environmental Information Processing;Environmental Information Processing;Environmental Information Processing;Organismal Systems	Signal transduction;Signal transduction;Signal transduction;Signal transduction;Development	ko04151//PI3K-Akt signaling pathway;ko04010//MAPK signaling pathway;ko04014//Ras signaling pathway;ko04015//Rap1 signaling pathway;ko04360//Axon guidance	K05462;K05462;K05462;K05462;K05462	GO:0031225//anchored component of membrane	GO:0005102//receptor binding	GO:0001525//angiogenesis;GO:0001837//epithelial to mesenchymal transition;GO:0003174//mitral valve development;GO:0003176//aortic valve development;GO:0003188//heart valve formation;GO:0007169//transmembrane receptor protein tyrosine kinase signaling pathway;GO:0007399//nervous system development;GO:0007409//axonogenesis;GO:0010594//regulation of endothelial cell migration;GO:0030155//regulation …
4	94670401	94674500	upper	0.355556	ENSSSCG00000006530	EFNA1	ephrin-A1 precursor [Sus scrofa]	Environmental Information Processing;Environmental Information Processing;Environmental Information Processing;Environmental Information Processing;Organismal Systems	Signal transduction;Signal transduction;Signal transduction;Signal transduction;Development	ko04151//PI3K-Akt signaling pathway;ko04010//MAPK signaling pathway;ko04014//Ras signaling pathway;ko04015//Rap1 signaling pathway;ko04360//Axon guidance	K05462;K05462;K05462;K05462;K05462	GO:0031225//anchored component of membrane	GO:0005102//receptor binding	GO:0001525//angiogenesis;GO:0001837//epithelial to mesenchymal transition;GO:0003174//mitral valve development;GO:0003176//aortic valve development;GO:0003188//heart valve formation;GO:0007169//transmembrane receptor protein tyrosine kinase signaling pathway;GO:0007399//nervous system development;GO:0007409//axonogenesis;GO:0010594//regulation of endothelial cell migration;GO:0030155//regulation …
4	94692501	94853200	upper	0.1373	ENSSSCG00000006531	EFNA3	PREDICTED: ephrin-A3 isoform X1 [Orcinus orca]	Environmental Information Processing;Environmental Information Processing;Environmental Information Processing;Environmental Information Processing;Organismal Systems	Signal transduction;Signal transduction;Signal transduction;Signal transduction;Development	ko04151//PI3K-Akt signaling pathway;ko04010//MAPK signaling pathway;ko04014//Ras signaling pathway;ko04015//Rap1 signaling pathway;ko04360//Axon guidance	K05462;K05462;K05462;K05462;K05462	-	-	-
4	94692501	94853200	upper	0.1373	ENSSSCG00000036831	EFNA4	PREDICTED: ephrin-A4 isoform X1 [Sus scrofa]	Environmental Information Processing;Environmental Information Processing;Environmental Information Processing;Environmental Information Processing;Organismal Systems	Signal transduction;Signal transduction;Signal transduction;Signal transduction;Development	ko04151//PI3K-Akt signaling pathway;ko04010//MAPK signaling pathway;ko04014//Ras signaling pathway;ko04015//Rap1 signaling pathway;ko04360//Axon guidance	K05462;K05462;K05462;K05462;K05462	-	-	-
4	94692501	94853200	upper	0.1373	ENSSSCG00000006533	ADAM15	PREDICTED: disintegrin and metalloproteinase domain-containing protein 15 isoform X5 [Sus scrofa]	-	-	-	-	-	GO:0046914//transition metal ion binding;GO:0046914//transition metal ion binding;GO:0046914//transition metal ion binding;GO:0046914//transition metal ion binding;GO:0046914//transition metal ion binding	-
4	94692501	94853200	upper	0.1373	ENSSSCG00000035071	DCST1	PREDICTED: DC-STAMP domain-containing protein 1 [Camelus ferus]	-	-	-	-	-	GO:0046914//transition metal ion binding	-
4	94692501	94853200	upper	0.1373	ENSSSCG00000028606	ZBTB7B	PREDICTED: zinc finger and BTB domain-containing protein 7B [Ceratotherium simum simum]	-	-	-	-	GO:0043231//intracellular membrane-bounded organelle;GO:0043231//intracellular membrane-bounded organelle	GO:0043169//cation binding;GO:0043169//cation binding	-
4	94692501	94853200	upper	0.1373	ENSSSCG00000006538	CKS1B	PREDICTED: FAD synthase [Sus scrofa]	Metabolism;Metabolism	Global and overview maps;Metabolism of cofactors and vitamins	ko01100//Metabolic pathways;ko00740//Riboflavin metabolism	K00953;K00953	GO:0031981//nuclear lumen	GO:0005488//binding;GO:0016772//transferase activity, transferring phosphorus-containing groups;GO:0019887//protein kinase regulator activity;GO:0070566//adenylyltransferase activity;GO:0070566//adenylyltransferase activity;GO:0070566//adenylyltransferase activity;GO:0070566//adenylyltransferase activity	GO:0001932//regulation of protein phosphorylation;GO:0009108//coenzyme biosynthetic process;GO:0009108//coenzyme biosynthetic process;GO:0009108//coenzyme biosynthetic process;GO:0009108//coenzyme biosynthetic process;GO:0044772//mitotic cell cycle phase transition;GO:0046443//FAD metabolic process;GO:0046443//FAD metabolic process;GO:0046443//FAD metabolic process;GO:0046443//FAD metabolic proce…
4	94692501	94853200	upper	0.1373	ENSSSCG00000006539	SHC1	PREDICTED: SHC-transforming protein 1 isoform X1 [Sus scrofa]	Environmental Information Processing;Cellular Processes;Organismal Systems;Environmental Information Processing;Organismal Systems;Organismal Systems;Organismal Systems;Organismal Systems;Organismal Systems;Environmental Information Processing;Environmental Information Processing;Organismal Systems	Signal transduction;Cellular community - eukaryotes;Immune system;Signal transduction;Endocrine system;Immune system;Endocrine system;Nervous system;Endocrine system;Signal transduction;Signal transduction;Endocrine system	ko04014//Ras signaling pathway;ko04510//Focal adhesion;ko04062//Chemokine signaling pathway;ko04072//Phospholipase D signaling pathway;ko04910//Insulin signaling pathway;ko04650//Natural killer cell mediated cytotoxicity;ko04926//Relaxin signaling pathway;ko04722//Neurotrophin signaling pathway;ko04915//Estrogen signaling pathway;ko04012//ErbB signaling pathway;ko04013//MAPK signaling pathway - f…	K06279;K06279;K06279;K06279;K06279;K06279;K06279;K06279;K06279;K06279;K06279;K06279	GO:0016020//membrane;GO:0016020//membrane	GO:0005167//neurotrophin TRK receptor binding;GO:0005167//neurotrophin TRK receptor binding	GO:0030036//actin cytoskeleton organization;GO:0030036//actin cytoskeleton organization;GO:0032147//activation of protein kinase activity;GO:0032147//activation of protein kinase activity;GO:0044767//single-organism developmental process;GO:0044767//single-organism developmental process;GO:0048646//anatomical structure formation involved in morphogenesis;GO:0048646//anatomical structure formation…
4	94692501	94853200	upper	0.1373	ENSSSCG00000006540	PBXIP1	PREDICTED: pre-B-cell leukemia transcription factor-interacting protein 1 [Sus scrofa]	-	-	-	-	-	-	-
4	96066901	96086900	upper	0.117391	ENSSSCG00000006580	S100A2	PREDICTED: protein S100-A2 [Sus scrofa]	-	-	-	-	-	GO:0005515//protein binding	GO:0010631//epithelial cell migration
4	96066901	96086900	upper	0.117391	ENSSSCG00000006579	S100A3	PREDICTED: protein S100-A3 [Sus scrofa]	-	-	-	-	-	GO:0046914//transition metal ion binding	-
4	110456901	110473000	upper	0.426877	ENSSSCG00000037808	GSTM1	PREDICTED: glutathione S-transferase Mu 1 [Sus scrofa]	Organismal Systems;Metabolism;Metabolism;Metabolism;Metabolism	Aging;Xenobiotics biodegradation and metabolism;Xenobiotics biodegradation and metabolism;Metabolism of other amino acids;Xenobiotics biodegradation and metabolism	ko04212//Longevity regulating pathway - worm;ko00983//Drug metabolism - other enzymes;ko00980//Metabolism of xenobiotics by cytochrome P450;ko00480//Glutathione metabolism;ko00982//Drug metabolism - cytochrome P450	K00799;K00799;K00799;K00799;K00799	GO:0044424//intracellular part;GO:0044424//intracellular part;GO:0044424//intracellular part;GO:0044424//intracellular part;GO:0044424//intracellular part;GO:0044424//intracellular part;GO:0044424//intracellular part;GO:0044444//cytoplasmic part;GO:0044444//cytoplasmic part;GO:0044444//cytoplasmic part	GO:0016765//transferase activity, transferring alkyl or aryl (other than methyl) groups;GO:0016765//transferase activity, transferring alkyl or aryl (other than methyl) groups;GO:0016765//transferase activity, transferring alkyl or aryl (other than methyl) groups;GO:0046983//protein dimerization activity;GO:0046983//protein dimerization activity;GO:0046983//protein dimerization activity;GO:007234…	GO:0006790//sulfur compound metabolic process;GO:0006790//sulfur compound metabolic process;GO:0006790//sulfur compound metabolic process;GO:0006805//xenobiotic metabolic process;GO:0006805//xenobiotic metabolic process;GO:0006805//xenobiotic metabolic process;GO:0044711//single-organism biosynthetic process;GO:0044711//single-organism biosynthetic process;GO:0044711//single-organism biosynthetic…
4	110456901	110473000	upper	0.426877	ENSSSCG00000037808	GSTM1	PREDICTED: glutathione S-transferase Mu 1 [Sus scrofa]	Organismal Systems;Metabolism;Metabolism;Metabolism;Metabolism	Aging;Xenobiotics biodegradation and metabolism;Xenobiotics biodegradation and metabolism;Metabolism of other amino acids;Xenobiotics biodegradation and metabolism	ko04212//Longevity regulating pathway - worm;ko00983//Drug metabolism - other enzymes;ko00980//Metabolism of xenobiotics by cytochrome P450;ko00480//Glutathione metabolism;ko00982//Drug metabolism - cytochrome P450	K00799;K00799;K00799;K00799;K00799	GO:0044424//intracellular part;GO:0044424//intracellular part;GO:0044424//intracellular part;GO:0044424//intracellular part;GO:0044424//intracellular part;GO:0044424//intracellular part;GO:0044424//intracellular part;GO:0044444//cytoplasmic part;GO:0044444//cytoplasmic part;GO:0044444//cytoplasmic part	GO:0016765//transferase activity, transferring alkyl or aryl (other than methyl) groups;GO:0016765//transferase activity, transferring alkyl or aryl (other than methyl) groups;GO:0016765//transferase activity, transferring alkyl or aryl (other than methyl) groups;GO:0046983//protein dimerization activity;GO:0046983//protein dimerization activity;GO:0046983//protein dimerization activity;GO:007234…	GO:0006790//sulfur compound metabolic process;GO:0006790//sulfur compound metabolic process;GO:0006790//sulfur compound metabolic process;GO:0006805//xenobiotic metabolic process;GO:0006805//xenobiotic metabolic process;GO:0006805//xenobiotic metabolic process;GO:0044711//single-organism biosynthetic process;GO:0044711//single-organism biosynthetic process;GO:0044711//single-organism biosynthetic…
4	110456901	110473000	upper	0.426877	ENSSSCG00000033790	GSTM1	glutathione S-transferase mu 2, partial [Sus scrofa]	Organismal Systems;Metabolism;Metabolism;Metabolism;Metabolism	Aging;Xenobiotics biodegradation and metabolism;Xenobiotics biodegradation and metabolism;Metabolism of other amino acids;Xenobiotics biodegradation and metabolism	ko04212//Longevity regulating pathway - worm;ko00983//Drug metabolism - other enzymes;ko00980//Metabolism of xenobiotics by cytochrome P450;ko00480//Glutathione metabolism;ko00982//Drug metabolism - cytochrome P450	K00799;K00799;K00799;K00799;K00799	GO:0044424//intracellular part;GO:0044424//intracellular part;GO:0044424//intracellular part;GO:0044424//intracellular part	GO:0003824//catalytic activity;GO:0046983//protein dimerization activity;GO:0072341//modified amino acid binding	GO:0006790//sulfur compound metabolic process;GO:0006805//xenobiotic metabolic process
4	117993901	117997800	upper	0.1373	ENSSSCG00000028821	SASS6	PREDICTED: spindle assembly abnormal protein 6 homolog [Bubalus bubalis]	-	-	-	-	-	-	GO:0007098//centrosome cycle;GO:0007098//centrosome cycle
4	124438101	124443700	upper	0.209694	ENSSSCG00000006901	EVI5	PREDICTED: ecotropic viral integration site 5 protein homolog isoform X3 [Bos taurus]	-	-	-	-	-	-	-
4	128909101	128911800	upper	0.138574	ENSSSCG00000006928	LMO4	LIM domain transcription factor LMO4 [Myotis brandtii]	-	-	-	-	GO:0043234//protein complex;GO:0043234//protein complex;GO:0043234//protein complex;GO:0043234//protein complex	GO:0001071//nucleic acid binding transcription factor activity;GO:0001071//nucleic acid binding transcription factor activity;GO:0001071//nucleic acid binding transcription factor activity;GO:0001071//nucleic acid binding transcription factor activity;GO:0005515//protein binding;GO:0005515//protein binding;GO:0005515//protein binding;GO:0005515//protein binding;GO:0046914//transition metal ion bi…	GO:0001708//cell fate specification;GO:0001708//cell fate specification;GO:0001708//cell fate specification;GO:0001708//cell fate specification;GO:0001775//cell activation;GO:0001775//cell activation;GO:0001775//cell activation;GO:0001775//cell activation;GO:0003231//cardiac ventricle development;GO:0003231//cardiac ventricle development;GO:0003231//cardiac ventricle development;GO:0003231//cardi…
5	1564101	1573400	upper	0.218417	ENSSSCG00000034776	FAM19A5	PREDICTED: protein FAM19A5 isoform X1 [Ceratotherium simum simum]	-	-	-	-	GO:0031224//intrinsic component of membrane	-	-
5	6117101	6181000	upper	0.117391	ENSSSCG00000000038	CYB5R3	PREDICTED: NADH-cytochrome b5 reductase 3-like [Sus scrofa]	Metabolism	Carbohydrate metabolism	ko00520//Amino sugar and nucleotide sugar metabolism	K00326	GO:0019866//organelle inner membrane;GO:0031966//mitochondrial membrane;GO:0042175//nuclear outer membrane-endoplasmic reticulum membrane network;GO:0043232//intracellular non-membrane-bounded organelle	GO:0016653//oxidoreductase activity, acting on NAD(P)H, heme protein as acceptor;GO:0050660//flavin adenine dinucleotide binding	GO:0008203//cholesterol metabolic process
5	6117101	6181000	upper	0.117391	ENSSSCG00000019269	-	-	-	-	-	-	-	-	-
5	6117101	6181000	upper	0.117391	ENSSSCG00000019768	-	-	-	-	-	-	-	-	-
5	6117101	6181000	upper	0.117391	ENSSSCG00000000039	POLDIP3	PREDICTED: polymerase delta-interacting protein 3 [Sus scrofa]	-	-	-	-	GO:0016604//nuclear body;GO:0016604//nuclear body;GO:0016604//nuclear body;GO:0043234//protein complex;GO:0043234//protein complex;GO:0043234//protein complex	GO:0097159//organic cyclic compound binding;GO:0097159//organic cyclic compound binding;GO:0097159//organic cyclic compound binding	GO:0006406//mRNA export from nucleus;GO:0006406//mRNA export from nucleus;GO:0006406//mRNA export from nucleus;GO:0006412//translation;GO:0006412//translation;GO:0006412//translation
5	6746501	6812000	upper	0.1373	ENSSSCG00000026092	SREBF2	PREDICTED: sterol regulatory element-binding protein 2 [Sus scrofa]	-	-	-	-	GO:0030134//ER to Golgi transport vesicle;GO:0030134//ER to Golgi transport vesicle;GO:0030134//ER to Golgi transport vesicle;GO:0030176//integral component of endoplasmic reticulum membrane;GO:0030176//integral component of endoplasmic reticulum membrane;GO:0030176//integral component of endoplasmic reticulum membrane;GO:0031981//nuclear lumen;GO:0031981//nuclear lumen;GO:0031981//nuclear lumen;…	GO:0000977//RNA polymerase II regulatory region sequence-specific DNA binding;GO:0000977//RNA polymerase II regulatory region sequence-specific DNA binding;GO:0000977//RNA polymerase II regulatory region sequence-specific DNA binding;GO:0001071//nucleic acid binding transcription factor activity;GO:0001071//nucleic acid binding transcription factor activity;GO:0001071//nucleic acid binding transc…	GO:0000122//negative regulation of transcription from RNA polymerase II promoter;GO:0000122//negative regulation of transcription from RNA polymerase II promoter;GO:0000122//negative regulation of transcription from RNA polymerase II promoter;GO:0010874//regulation of cholesterol efflux;GO:0010874//regulation of cholesterol efflux;GO:0010874//regulation of cholesterol efflux;GO:0010878//cholester…
5	6746501	6812000	upper	0.1373	ENSSSCG00000035565	CCDC134	PREDICTED: coiled-coil domain-containing protein 134 [Camelus ferus]	-	-	-	-	-	-	-
5	6746501	6812000	upper	0.1373	ENSSSCG00000034405	MEI1	PREDICTED: meiosis inhibitor protein 1 [Lipotes vexillifer]	-	-	-	-	-	-	GO:0007127//meiosis I;GO:0007281//germ cell development
5	12436701	12443100	upper	0.57971	ENSSSCG00000040453	SYN3	PREDICTED: synapsin-3 [Sus scrofa]	-	-	-	-	GO:0008021//synaptic vesicle	GO:0032550//purine ribonucleoside binding	GO:0001505//regulation of neurotransmitter levels
5	16258201	16260400	upper	0.3968	ENSSSCG00000026061	FAM186A	PREDICTED: protein FAM186A [Camelus ferus]	-	-	-	-	-	-	-
5	17812801	17846100	upper	0.1373	ENSSSCG00000000245	KRT6A	PREDICTED: keratin, type II cytoskeletal 6A [Sus scrofa]	-	-	-	-	GO:0005882//intermediate filament	-	-
5	17812801	17846100	upper	0.1373	ENSSSCG00000000248	KRT5	PREDICTED: keratin, type II cytoskeletal 6A [Sus scrofa]	-	-	-	-	GO:0005882//intermediate filament;GO:0005882//intermediate filament;GO:0005882//intermediate filament;GO:0005882//intermediate filament;GO:0005882//intermediate filament;GO:0005882//intermediate filament;GO:0005882//intermediate filament;GO:0005882//intermediate filament;GO:0005882//intermediate filament;GO:0005882//intermediate filament;GO:0016020//membrane;GO:0016020//membrane;GO:0016020//membr…	GO:0005198//structural molecule activity;GO:0005198//structural molecule activity;GO:0005198//structural molecule activity;GO:0005198//structural molecule activity;GO:0005488//binding;GO:0005488//binding;GO:0005488//binding;GO:0005488//binding;GO:0005515//protein binding;GO:0005515//protein binding;GO:0005515//protein binding;GO:0005515//protein binding	GO:0007044//cell-substrate junction assembly;GO:0007044//cell-substrate junction assembly;GO:0007044//cell-substrate junction assembly;GO:0007044//cell-substrate junction assembly;GO:0008283//cell proliferation;GO:0008283//cell proliferation;GO:0008283//cell proliferation;GO:0008283//cell proliferation;GO:0009888//tissue development;GO:0009888//tissue development;GO:0009888//tissue development;GO…
5	19915401	19925800	upper	0.279503	ENSSSCG00000000299	TESPA1	PREDICTED: protein TESPA1 isoform X4 [Sus scrofa]	-	-	-	-	GO:0043234//protein complex;GO:0043234//protein complex;GO:0043234//protein complex;GO:0043234//protein complex;GO:0043234//protein complex	-	GO:0033077//T cell differentiation in thymus;GO:0033077//T cell differentiation in thymus;GO:0033077//T cell differentiation in thymus;GO:0033077//T cell differentiation in thymus;GO:0033077//T cell differentiation in thymus;GO:0043623//cellular protein complex assembly;GO:0043623//cellular protein complex assembly;GO:0043623//cellular protein complex assembly;GO:0043623//cellular protein complex…
5	20459401	20490500	upper	0.15942	ENSSSCG00000032128	OR6C68	PREDICTED: olfactory receptor 6C68-like [Sus scrofa]	Organismal Systems	Sensory system	ko04740//Olfactory transduction	K04257	GO:0031224//intrinsic component of membrane	GO:0004888//transmembrane signaling receptor activity	-
5	21140201	21190200	upper	0.1373	ENSSSCG00000036237	ITGA7	PREDICTED: integrin alpha-7 isoform X2 [Ovis aries musimon]	Environmental Information Processing;Cellular Processes;Cellular Processes;Environmental Information Processing	Signal transduction;Cell motility;Cellular community - eukaryotes;Signaling molecules and interaction	ko04151//PI3K-Akt signaling pathway;ko04810//Regulation of actin cytoskeleton;ko04510//Focal adhesion;ko04512//ECM-receptor interaction	K06583;K06583;K06583;K06583	GO:0005924//cell-substrate adherens junction;GO:0005924//cell-substrate adherens junction;GO:0008305//integrin complex;GO:0008305//integrin complex;GO:0044424//intracellular part;GO:0045202//synapse;GO:0045202//synapse	GO:0005102//receptor binding;GO:0005515//protein binding;GO:0043169//cation binding;GO:0046983//protein dimerization activity	GO:0001568//blood vessel development;GO:0001568//blood vessel development;GO:0007166//cell surface receptor signaling pathway;GO:0007166//cell surface receptor signaling pathway;GO:0014706//striated muscle tissue development;GO:0022604//regulation of cell morphogenesis;GO:0022610//biological adhesion;GO:0031589//cell-substrate adhesion;GO:0043062//extracellular structure organization;GO:0048513//…
5	21140201	21190200	upper	0.1373	ENSSSCG00000000359	BLOC1S1	PREDICTED: biogenesis of lysosome-related organelles complex 1 subunit 1, partial [Sus scrofa]	-	-	-	-	GO:0031082//BLOC complex;GO:0044429//mitochondrial part	-	GO:0006473//protein acetylation;GO:0008088//axo-dendritic transport;GO:0030030//cell projection organization;GO:0045333//cellular respiration;GO:0048489//synaptic vesicle transport
5	21140201	21190200	upper	0.1373	ENSSSCG00000000362	RDH5	PREDICTED: 11-cis retinol dehydrogenase [Sus scrofa]	Metabolism	Metabolism of cofactors and vitamins	ko00830//Retinol metabolism	K00061	-	GO:0003824//catalytic activity	GO:0044710//single-organism metabolic process
5	21140201	21190200	upper	0.1373	ENSSSCG00000000361	CD63	PREDICTED: CD63 antigen [Sus scrofa]	Cellular Processes	Transport and catabolism	ko04142//Lysosome	K06497	GO:0005764//lysosome;GO:0005770//late endosome;GO:0016021//integral component of membrane;GO:0030667//secretory granule membrane;GO:0044440//endosomal part	GO:0005488//binding	GO:0001775//cell activation;GO:0006887//exocytosis;GO:0007599//hemostasis;GO:0008104//protein localization;GO:0010959//regulation of metal ion transport
5	21834001	21841400	upper	0.117391	ENSSSCG00000000402	RBMS2	PREDICTED: RNA-binding motif, single-stranded-interacting protein 2 [Sus scrofa]	-	-	-	-	-	GO:0003676//nucleic acid binding;GO:0003676//nucleic acid binding;GO:0003676//nucleic acid binding;GO:0097159//organic cyclic compound binding	-
5	22277501	22293800	upper	0.117391	ENSSSCG00000000419	RDH16	retinol dehydrogenase 16 (all-trans) precursor [Sus scrofa]	Metabolism;Metabolism	Global and overview maps;Metabolism of cofactors and vitamins	ko01100//Metabolic pathways;ko00830//Retinol metabolism	K11154;K11154	-	-	-
5	22277501	22293800	upper	0.117391	ENSSSCG00000000419	RDH16	retinol dehydrogenase 16 (all-trans) precursor [Sus scrofa]	Metabolism;Metabolism	Global and overview maps;Metabolism of cofactors and vitamins	ko01100//Metabolic pathways;ko00830//Retinol metabolism	K11154;K11154	-	-	-
5	29356401	29626500	upper	1	ENSSSCG00000030998	WIF1	WNT inhibitory factor 1 precursor [Sus scrofa]	Environmental Information Processing	Signal transduction	ko04310//Wnt signaling pathway	K01691	-	-	-
5	29356401	29626500	upper	1	ENSSSCG00000024653	-	-	-	-	-	-	-	-	-
5	29356401	29626500	upper	1	ENSSSCG00000000469	LEMD3	LEM domain containing 3 [Sus scrofa]	-	-	-	-	GO:0031229//intrinsic component of nuclear inner membrane;GO:0031229//intrinsic component of nuclear inner membrane	-	GO:0007049//cell cycle;GO:0007049//cell cycle;GO:0007179//transforming growth factor beta receptor signaling pathway;GO:0007179//transforming growth factor beta receptor signaling pathway;GO:0007519//skeletal muscle tissue development;GO:0007519//skeletal muscle tissue development;GO:0030509//BMP signaling pathway;GO:0030509//BMP signaling pathway;GO:0032924//activin receptor signaling pathway;GO…
5	34722301	34729100	upper	0.597222	ENSSSCG00000000504	PTPRB	PREDICTED: receptor-type tyrosine-protein phosphatase beta isoform X1 [Sus scrofa]	Cellular Processes	Cellular community - eukaryotes	ko04520//Adherens junction	K05694	GO:0016021//integral component of membrane;GO:0043234//protein complex	GO:0004721//phosphoprotein phosphatase activity;GO:0004721//phosphoprotein phosphatase activity;GO:0004725//protein tyrosine phosphatase activity;GO:0005488//binding	GO:0006470//protein dephosphorylation;GO:0006470//protein dephosphorylation;GO:0006470//protein dephosphorylation;GO:0048646//anatomical structure formation involved in morphogenesis
5	40875901	40879400	upper	0.256087	ENSSSCG00000000527	SYT10	PREDICTED: synaptotagmin-10 [Sus scrofa]	-	-	-	-	GO:0008021//synaptic vesicle;GO:0031224//intrinsic component of membrane	GO:0043169//cation binding;GO:0046983//protein dimerization activity	GO:0017156//calcium ion regulated exocytosis
5	43223101	43226700	upper	0.110637	ENSSSCG00000031192	-	-	-	-	-	-	-	-	-
5	48038601	48042000	upper	0.138574	ENSSSCG00000027144	LMNTD1	PREDICTED: lamin tail domain-containing protein 1 [Sus scrofa]	-	-	-	-	-	-	-
5	51456601	51483800	upper	0.15942	ENSSSCG00000034733	CMAS	PREDICTED: N-acylneuraminate cytidylyltransferase [Sus scrofa]	Metabolism;Metabolism	Global and overview maps;Carbohydrate metabolism	ko01100//Metabolic pathways;ko00520//Amino sugar and nucleotide sugar metabolism	K00983;K00983	GO:0043231//intracellular membrane-bounded organelle	GO:0070567//cytidylyltransferase activity	GO:0006040//amino sugar metabolic process;GO:0008610//lipid biosynthetic process
5	60776101	60778800	upper	0.355556	ENSSSCG00000024152	ETV6	PREDICTED: transcription factor ETV6 isoform X1 [Sus scrofa]	Environmental Information Processing;Organismal Systems	Signal transduction;Development	ko04013//MAPK signaling pathway - fly;ko04320//Dorso-ventral axis formation	K03211;K03211	GO:0043231//intracellular membrane-bounded organelle;GO:0043231//intracellular membrane-bounded organelle;GO:0043231//intracellular membrane-bounded organelle	GO:0001071//nucleic acid binding transcription factor activity;GO:0001071//nucleic acid binding transcription factor activity;GO:0001071//nucleic acid binding transcription factor activity;GO:0003677//DNA binding;GO:0003677//DNA binding;GO:0003677//DNA binding;GO:0005515//protein binding;GO:0005515//protein binding;GO:0005515//protein binding	GO:0006351//transcription, DNA-templated;GO:0006351//transcription, DNA-templated;GO:0006351//transcription, DNA-templated;GO:0048869//cellular developmental process;GO:0048869//cellular developmental process;GO:0048869//cellular developmental process
5	61078901	61091700	upper	0.553846	ENSSSCG00000040242	-	basic proline-rich protein precursor [Sus scrofa]	-	-	-	-	-	GO:0005102//receptor binding;GO:0005102//receptor binding;GO:0005102//receptor binding;GO:0005102//receptor binding	-
5	61078901	61091700	upper	0.553846	ENSSSCG00000040242	-	basic proline-rich protein precursor [Sus scrofa]	-	-	-	-	-	GO:0005102//receptor binding;GO:0005102//receptor binding;GO:0005102//receptor binding;GO:0005102//receptor binding	-
5	65802001	65803500	upper	0.279503	ENSSSCG00000000720	AKAP3	PREDICTED: A-kinase anchor protein 3 isoform X1 [Sus scrofa]	-	-	-	-	GO:0005929//cilium;GO:0005929//cilium;GO:0005929//cilium;GO:0030141//secretory granule;GO:0030141//secretory granule;GO:0030141//secretory granule	GO:0005515//protein binding;GO:0005515//protein binding;GO:0005515//protein binding;GO:0016772//transferase activity, transferring phosphorus-containing groups;GO:0016772//transferase activity, transferring phosphorus-containing groups;GO:0016772//transferase activity, transferring phosphorus-containing groups	GO:0007167//enzyme linked receptor protein signaling pathway;GO:0007167//enzyme linked receptor protein signaling pathway;GO:0007167//enzyme linked receptor protein signaling pathway;GO:0033036//macromolecule localization;GO:0033036//macromolecule localization;GO:0033036//macromolecule localization
5	79162601	79172300	upper	0.138574	ENSSSCG00000031438	OR8S1	PREDICTED: olfactory receptor 8S1-like [Sus scrofa]	Organismal Systems	Sensory system	ko04740//Olfactory transduction	K04257	-	-	-
5	79202501	79208400	upper	0.138574	ENSSSCG00000038078	OR8S1	PREDICTED: olfactory receptor 8S1-like [Sus scrofa]	Organismal Systems	Sensory system	ko04740//Olfactory transduction	K04257	GO:0031224//intrinsic component of membrane	GO:0004888//transmembrane signaling receptor activity	GO:0007166//cell surface receptor signaling pathway;GO:0007608//sensory perception of smell
5	84166401	84173800	upper	0.768	ENSSSCG00000000882	ANKS1B	PREDICTED: ankyrin repeat and sterile alpha motif domain-containing protein 1B isoform X1 [Orcinus orca]	-	-	-	-	-	-	-
5	92186001	92192900	upper	0.369565	ENSSSCG00000037322	env	envelope glycoprotein [Sus scrofa]	-	-	-	-	-	-	-
6	7458601	7459900	upper	0.138574	ENSSSCG00000038128	CDYL2	PREDICTED: chromodomain Y-like protein 2 [Rousettus aegyptiacus]	-	-	-	-	GO:0043231//intracellular membrane-bounded organelle;GO:0043231//intracellular membrane-bounded organelle	GO:0042393//histone binding;GO:0042393//histone binding	-
6	10402801	10408100	upper	0.819876	ENSSSCG00000034356	env	envelope glycoprotein [Sus scrofa]	-	-	-	-	-	-	-
6	27792601	27846100	upper	0.1373	ENSSSCG00000040139	B3GNT9	PREDICTED: UDP-GlcNAc:betaGal beta-1,3-N-acetylglucosaminyltransferase 9 [Lipotes vexillifer]	-	-	-	-	GO:0031224//intrinsic component of membrane	GO:0016758//transferase activity, transferring hexosyl groups	GO:0006464//cellular protein modification process
6	27792601	27846100	upper	0.1373	ENSSSCG00000036321	TRADD	PREDICTED: tumor necrosis factor receptor type 1-associated DEATH domain protein [Sus scrofa]	Environmental Information Processing;Cellular Processes;Cellular Processes;Environmental Information Processing;Environmental Information Processing;Environmental Information Processing;Organismal Systems;Organismal Systems;Organismal Systems	Signal transduction;Cell growth and death;Cell growth and death;Signal transduction;Signal transduction;Signal transduction;Endocrine system;Immune system;Immune system	ko04010//MAPK signaling pathway;ko04217//Necroptosis;ko04210//Apoptosis;ko04064//NF-kappa B signaling pathway;ko04071//Sphingolipid signaling pathway;ko04668//TNF signaling pathway;ko04920//Adipocytokine signaling pathway;ko04657//IL-17 signaling pathway;ko04622//RIG-I-like receptor signaling pathway	K03171;K03171;K03171;K03171;K03171;K03171;K03171;K03171;K03171	GO:0043234//protein complex;GO:0044424//intracellular part	GO:0019899//enzyme binding;GO:0019904//protein domain specific binding	GO:0001942//hair follicle development;GO:0007166//cell surface receptor signaling pathway;GO:0007249//I-kappaB kinase/NF-kappaB signaling
6	27792601	27846100	upper	0.1373	ENSSSCG00000002793	FBXL8	PREDICTED: F-box/LRR-repeat protein 8 [Sus scrofa]	-	-	-	-	-	-	-
6	27792601	27846100	upper	0.1373	ENSSSCG00000002792	HSF4	PREDICTED: heat shock factor protein 4 isoform X4 [Sus scrofa]	-	-	-	-	GO:0043231//intracellular membrane-bounded organelle	GO:0001071//nucleic acid binding transcription factor activity;GO:0003677//DNA binding	GO:0001654//eye development;GO:0006366//transcription from RNA polymerase II promoter;GO:0008283//cell proliferation;GO:0030154//cell differentiation;GO:0051260//protein homooligomerization;GO:0070076//histone lysine demethylation
6	27792601	27846100	upper	0.1373	ENSSSCG00000040125	NOL3	PREDICTED: nucleolar protein 3 isoform X3 [Sus scrofa]	-	-	-	-	GO:0005737//cytoplasm;GO:0043231//intracellular membrane-bounded organelle	GO:0005515//protein binding	GO:0006915//apoptotic process
6	27792601	27846100	upper	0.1373	ENSSSCG00000032443	KIAA0895L	PREDICTED: uncharacterized protein KIAA0895-like homolog [Odobenus rosmarus divergens]	-	-	-	-	-	-	-
6	27792601	27846100	upper	0.1373	ENSSSCG00000002788	EXOC3L1	PREDICTED: exocyst complex component 3-like protein isoform X2 [Sus scrofa]	-	-	-	-	GO:0012505//endomembrane system;GO:0043234//protein complex	-	GO:0002790//peptide secretion;GO:0016192//vesicle-mediated transport
6	27792601	27846100	upper	0.1373	ENSSSCG00000002787	E2F4	PREDICTED: transcription factor E2F4 [Sus scrofa]	Cellular Processes;Cellular Processes;Environmental Information Processing	Cell growth and death;Cell growth and death;Signal transduction	ko04218//Cellular senescence;ko04110//Cell cycle;ko04350//TGF-beta signaling pathway	K04682;K04682;K04682	GO:0031981//nuclear lumen;GO:0043231//intracellular membrane-bounded organelle;GO:0043231//intracellular membrane-bounded organelle;GO:0043234//protein complex;GO:0043234//protein complex;GO:0043234//protein complex	GO:0001071//nucleic acid binding transcription factor activity;GO:0001071//nucleic acid binding transcription factor activity;GO:0001071//nucleic acid binding transcription factor activity;GO:0003676//nucleic acid binding;GO:0005515//protein binding;GO:0005515//protein binding;GO:0005515//protein binding	GO:0000082//G1/S transition of mitotic cell cycle;GO:0000082//G1/S transition of mitotic cell cycle;GO:0000082//G1/S transition of mitotic cell cycle;GO:0003013//circulatory system process;GO:0003013//circulatory system process;GO:0003013//circulatory system process;GO:0006351//transcription, DNA-templated;GO:0006351//transcription, DNA-templated;GO:0006366//transcription from RNA polymerase II p…
6	27792601	27846100	upper	0.1373	ENSSSCG00000002786	ELMO3	PREDICTED: engulfment and cell motility protein 3 isoform X3 [Sus scrofa]	-	-	-	-	GO:0043232//intracellular non-membrane-bounded organelle	GO:0019904//protein domain specific binding	GO:0006897//endocytosis;GO:0012501//programmed cell death
6	27792601	27846100	upper	0.1373	ENSSSCG00000018979	-	-	-	-	-	-	-	-	-
6	28803301	28850400	upper	0.243478	ENSSSCG00000029578	NFATC3	PREDICTED: nuclear factor of activated T-cells, cytoplasmic 3 [Orcinus orca]	Environmental Information Processing;Organismal Systems;Environmental Information Processing;Cellular Processes;Organismal Systems;Environmental Information Processing;Organismal Systems;Organismal Systems;Organismal Systems;Organismal Systems;Organismal Systems	Signal transduction;Development;Signal transduction;Cell growth and death;Endocrine system;Signal transduction;Immune system;Immune system;Immune system;Immune system;Immune system	ko04010//MAPK signaling pathway;ko04360//Axon guidance;ko04022//cGMP - PKG signaling pathway;ko04218//Cellular senescence;ko04921//Oxytocin signaling pathway;ko04310//Wnt signaling pathway;ko04660//T cell receptor signaling pathway;ko04625//C-type lectin receptor signaling pathway;ko04659//Th17 cell differentiation;ko04662//B cell receptor signaling pathway;ko04658//Th1 and Th2 cell differentiati…	K17333;K17333;K17333;K17333;K17333;K17333;K17333;K17333;K17333;K17333;K17333	GO:0016020//membrane;GO:0016020//membrane;GO:0016020//membrane;GO:0016020//membrane;GO:0016020//membrane;GO:0016020//membrane;GO:0016020//membrane;GO:0016020//membrane;GO:0031981//nuclear lumen;GO:0031981//nuclear lumen;GO:0031981//nuclear lumen;GO:0031981//nuclear lumen;GO:0031981//nuclear lumen;GO:0031981//nuclear lumen;GO:0031981//nuclear lumen;GO:0031981//nuclear lumen;GO:0044444//cytoplasmic…	GO:0001071//nucleic acid binding transcription factor activity;GO:0001071//nucleic acid binding transcription factor activity;GO:0001071//nucleic acid binding transcription factor activity;GO:0001071//nucleic acid binding transcription factor activity;GO:0001071//nucleic acid binding transcription factor activity;GO:0001071//nucleic acid binding transcription factor activity;GO:0001071//nucleic a…	GO:0001525//angiogenesis;GO:0001525//angiogenesis;GO:0001525//angiogenesis;GO:0006366//transcription from RNA polymerase II promoter;GO:0006366//transcription from RNA polymerase II promoter;GO:0006366//transcription from RNA polymerase II promoter;GO:0006366//transcription from RNA polymerase II promoter;GO:0006366//transcription from RNA polymerase II promoter;GO:0006366//transcription from RNA…
6	28803301	28850400	upper	0.243478	ENSSSCG00000035227	ESRP2	PREDICTED: epithelial splicing regulatory protein 2 isoform X1 [Capra hircus]	-	-	-	-	GO:0005815//microtubule organizing center;GO:0005815//microtubule organizing center;GO:0005815//microtubule organizing center;GO:0005815//microtubule organizing center;GO:0005815//microtubule organizing center;GO:0043231//intracellular membrane-bounded organelle;GO:0043231//intracellular membrane-bounded organelle;GO:0043231//intracellular membrane-bounded organelle;GO:0043231//intracellular memb…	GO:0044822//poly(A) RNA binding;GO:0044822//poly(A) RNA binding;GO:0044822//poly(A) RNA binding;GO:0044822//poly(A) RNA binding;GO:0044822//poly(A) RNA binding	GO:0008380//RNA splicing;GO:0008380//RNA splicing;GO:0008380//RNA splicing;GO:0008380//RNA splicing;GO:0008380//RNA splicing
6	28803301	28850400	upper	0.243478	ENSSSCG00000034835	SLC7A6	PREDICTED: Y+L amino acid transporter 2 [Manis javanica]	-	-	-	-	GO:0031224//intrinsic component of membrane;GO:0031224//intrinsic component of membrane	-	-
6	29884101	29919800	upper	0.768	ENSSSCG00000034721	CES5A	PREDICTED: carboxylesterase 5A-like [Sus scrofa]	-	-	-	-	-	-	-
6	29884101	29919800	upper	0.768	ENSSSCG00000002825	CES1	PREDICTED: liver carboxylesterase [Sus scrofa]	Metabolism;Metabolism	Global and overview maps;Xenobiotics biodegradation and metabolism	ko01100//Metabolic pathways;ko00983//Drug metabolism - other enzymes	K01044;K01044	GO:0044432//endoplasmic reticulum part	GO:0016788//hydrolase activity, acting on ester bonds	-
6	37644001	37644800	upper	0.355556	ENSSSCG00000002846	DNAJA2	PREDICTED: dnaJ homolog subfamily A member 2 [Sus scrofa]	Genetic Information Processing	Folding, sorting and degradation	ko04141//Protein processing in endoplasmic reticulum	K09503	GO:0031988//membrane-bounded vesicle;GO:0031988//membrane-bounded vesicle;GO:0043231//intracellular membrane-bounded organelle;GO:0044444//cytoplasmic part;GO:0044444//cytoplasmic part	GO:0005515//protein binding;GO:0005515//protein binding;GO:0032550//purine ribonucleoside binding;GO:0032550//purine ribonucleoside binding;GO:0043169//cation binding;GO:0043169//cation binding	GO:0006457//protein folding;GO:0006457//protein folding;GO:0006950//response to stress;GO:0006950//response to stress;GO:0008283//cell proliferation;GO:0008283//cell proliferation
6	37644001	37644800	upper	0.355556	ENSSSCG00000002847	GPT2	PREDICTED: alanine aminotransferase 2 [Sus scrofa]	Metabolism;Metabolism;Metabolism;Metabolism;Metabolism;Metabolism	Global and overview maps;Global and overview maps;Global and overview maps;Amino acid metabolism;Amino acid metabolism;Global and overview maps	ko01100//Metabolic pathways;ko01200//Carbon metabolism;ko01230//Biosynthesis of amino acids;ko00250//Alanine, aspartate and glutamate metabolism;ko00220//Arginine biosynthesis;ko01210//2-Oxocarboxylic acid metabolism	K00814;K00814;K00814;K00814;K00814;K00814	GO:0044429//mitochondrial part;GO:0044429//mitochondrial part	GO:0043168//anion binding;GO:0043168//anion binding;GO:0047635//alanine-oxo-acid transaminase activity;GO:0047635//alanine-oxo-acid transaminase activity	GO:0006524//alanine catabolic process;GO:0006524//alanine catabolic process;GO:0043648//dicarboxylic acid metabolic process;GO:0043648//dicarboxylic acid metabolic process
6	39279401	39285800	upper	0.553846	ENSSSCG00000038906	L1RE1	transposase [Sus scrofa]	-	-	-	-	GO:0000323//lytic vacuole;GO:0031981//nuclear lumen;GO:0035770//ribonucleoprotein granule	GO:0003723//RNA binding;GO:0005515//protein binding;GO:0043566//structure-specific DNA binding	GO:0032196//transposition
6	44653601	44669300	upper	0.1373	ENSSSCG00000024666	FXYD3	PREDICTED: FXYD domain-containing ion transport regulator 3 isoform X1 [Sus scrofa]	-	-	-	-	GO:0034702//ion channel complex;GO:0034702//ion channel complex;GO:0042175//nuclear outer membrane-endoplasmic reticulum membrane network;GO:0042175//nuclear outer membrane-endoplasmic reticulum membrane network	GO:0005253//anion channel activity;GO:0005253//anion channel activity;GO:0019899//enzyme binding;GO:0019899//enzyme binding	GO:0006811//ion transport;GO:0019222//regulation of metabolic process;GO:0019222//regulation of metabolic process
6	44653601	44669300	upper	0.1373	ENSSSCG00000025126	LGI4	PREDICTED: leucine-rich repeat LGI family member 4 [Sus scrofa]	-	-	-	-	-	-	GO:0007626//locomotory behavior;GO:0008283//cell proliferation;GO:0014044//Schwann cell development;GO:0048469//cell maturation
6	44653601	44669300	upper	0.1373	ENSSSCG00000021374	FXYD1	PREDICTED: phospholemman [Sus scrofa]	Environmental Information Processing	Signal transduction	ko04024//cAMP signaling pathway	K13360	GO:0034702//ion channel complex	GO:0005253//anion channel activity	GO:0006811//ion transport
6	45162701	45193100	upper	0.1373	ENSSSCG00000039833	Kmt2b	Wbp7 protein, partial [Mus musculus]	Metabolism	Amino acid metabolism	ko00310//Lysine degradation	K14959	GO:0034708//methyltransferase complex;GO:0043231//intracellular membrane-bounded organelle	GO:0003676//nucleic acid binding;GO:0018024//histone-lysine N-methyltransferase activity;GO:0046914//transition metal ion binding	GO:0003006//developmental process involved in reproduction;GO:0006351//transcription, DNA-templated;GO:0007292//female gamete generation;GO:0010629//negative regulation of gene expression;GO:0018023//peptidyl-lysine trimethylation;GO:0031060//regulation of histone methylation;GO:0034968//histone lysine methylation
6	45162701	45193100	upper	0.1373	ENSSSCG00000035162	U2af1l4	PREDICTED: splicing factor U2AF 26 kDa subunit isoform X3 [Sus scrofa]	Genetic Information Processing	Transcription	ko03040//Spliceosome	K12836	GO:0016604//nuclear body;GO:0016604//nuclear body;GO:0016604//nuclear body;GO:0030529//intracellular ribonucleoprotein complex;GO:0030529//intracellular ribonucleoprotein complex;GO:0030529//intracellular ribonucleoprotein complex;GO:0030529//intracellular ribonucleoprotein complex;GO:0043231//intracellular membrane-bounded organelle	GO:0003676//nucleic acid binding;GO:0003676//nucleic acid binding;GO:0003676//nucleic acid binding;GO:0003676//nucleic acid binding;GO:0043169//cation binding;GO:0043169//cation binding;GO:0043169//cation binding;GO:0043169//cation binding	GO:0006396//RNA processing;GO:0006396//RNA processing;GO:0006396//RNA processing;GO:0006396//RNA processing
6	45162701	45193100	upper	0.1373	ENSSSCG00000037542	IGFLR1	PREDICTED: LOW QUALITY PROTEIN: IGF-like family receptor 1 [Sus scrofa]	-	-	-	-	-	-	-
6	45162701	45193100	upper	0.1373	ENSSSCG00000032059	PSENEN	PREDICTED: gamma-secretase subunit PEN-2 [Sus scrofa]	Environmental Information Processing	Signal transduction	ko04330//Notch signaling pathway	K06170	GO:0000139//Golgi membrane;GO:0016021//integral component of membrane;GO:0042175//nuclear outer membrane-endoplasmic reticulum membrane network	-	GO:0006915//apoptotic process;GO:0007169//transmembrane receptor protein tyrosine kinase signaling pathway;GO:0033619//membrane protein proteolysis;GO:0042982//amyloid precursor protein metabolic process;GO:0044093//positive regulation of molecular function;GO:0044267//cellular protein metabolic process
6	45162701	45193100	upper	0.1373	ENSSSCG00000002898	LIN37	protein lin-37 homolog [Sus scrofa]	-	-	-	-	GO:0031981//nuclear lumen;GO:0043234//protein complex	GO:0005488//binding	GO:0044772//mitotic cell cycle phase transition
6	45162701	45193100	upper	0.1373	ENSSSCG00000023498	HSPB6	PREDICTED: heat shock protein beta-6 [Sus scrofa]	-	-	-	-	GO:0043231//intracellular membrane-bounded organelle;GO:0043231//intracellular membrane-bounded organelle	-	GO:0050896//response to stimulus;GO:0050896//response to stimulus
6	45162701	45193100	upper	0.1373	ENSSSCG00000002900	Proser3	PREDICTED: proline and serine-rich protein 3 isoform X1 [Vicugna pacos]	-	-	-	-	-	-	-
6	46265201	46273600	upper	0.597222	ENSSSCG00000021946	ZNF383	PREDICTED: zinc finger protein 829 isoform X2 [Sus scrofa]	-	-	-	-	GO:0044464//cell part;GO:0044464//cell part;GO:0044464//cell part;GO:0044464//cell part;GO:0044464//cell part;GO:0044464//cell part;GO:0044464//cell part;GO:0044464//cell part	GO:0043169//cation binding;GO:0043169//cation binding;GO:0043169//cation binding;GO:0043169//cation binding;GO:0043169//cation binding;GO:0043169//cation binding;GO:0043169//cation binding;GO:0043169//cation binding	GO:0006351//transcription, DNA-templated;GO:0006351//transcription, DNA-templated;GO:0006351//transcription, DNA-templated;GO:0006351//transcription, DNA-templated;GO:0006351//transcription, DNA-templated;GO:0006351//transcription, DNA-templated;GO:0006351//transcription, DNA-templated;GO:0006351//transcription, DNA-templated
6	46265201	46273600	upper	0.597222	ENSSSCG00000022423	ZNF420	PREDICTED: zinc finger protein 383 [Sus scrofa]	-	-	-	-	-	-	-
6	47454401	47569300	upper	0.426877	ENSSSCG00000002965	ACTN4	PREDICTED: alpha-actinin-4 isoform X3 [Sus scrofa]	Cellular Processes;Cellular Processes;Cellular Processes;Organismal Systems;Cellular Processes	Cell motility;Cellular community - eukaryotes;Cellular community - eukaryotes;Immune system;Cellular community - eukaryotes	ko04810//Regulation of actin cytoskeleton;ko04510//Focal adhesion;ko04530//Tight junction;ko04670//Leukocyte transendothelial migration;ko04520//Adherens junction	K05699;K05699;K05699;K05699;K05699	GO:0005856//cytoskeleton;GO:0005856//cytoskeleton;GO:0005856//cytoskeleton;GO:0005856//cytoskeleton;GO:0005856//cytoskeleton;GO:0030054//cell junction;GO:0030054//cell junction;GO:0030054//cell junction;GO:0030054//cell junction;GO:0030054//cell junction;GO:0031674//I band;GO:0031674//I band;GO:0031674//I band;GO:0031674//I band;GO:0031674//I band;GO:0031988//membrane-bounded vesicle;GO:0031988//…	GO:0003779//actin binding;GO:0003779//actin binding;GO:0003779//actin binding;GO:0003779//actin binding;GO:0003779//actin binding;GO:0036094//small molecule binding;GO:0036094//small molecule binding;GO:0036094//small molecule binding;GO:0036094//small molecule binding;GO:0036094//small molecule binding;GO:0046872//metal ion binding;GO:0046872//metal ion binding;GO:0046872//metal ion binding;GO:0…	GO:0006907//pinocytosis;GO:0006907//pinocytosis;GO:0006907//pinocytosis;GO:0006907//pinocytosis;GO:0006907//pinocytosis;GO:0006928//movement of cell or subcellular component;GO:0006928//movement of cell or subcellular component;GO:0006928//movement of cell or subcellular component;GO:0006928//movement of cell or subcellular component;GO:0006928//movement of cell or subcellular component;GO:000704…
6	47454401	47569300	upper	0.426877	ENSSSCG00000002962	MAP4K1	PREDICTED: mitogen-activated protein kinase kinase kinase kinase 1 isoform X2 [Sus scrofa]	Environmental Information Processing	Signal transduction	ko04010//MAPK signaling pathway	K04408	-	GO:0016301//kinase activity;GO:0030695//GTPase regulator activity;GO:0032550//purine ribonucleoside binding	GO:0006468//protein phosphorylation;GO:0050896//response to stimulus
6	47454401	47569300	upper	0.426877	ENSSSCG00000002963	EIF3K	PREDICTED: eukaryotic translation initiation factor 3 subunit K isoform X2 [Sus scrofa]	-	-	-	-	GO:0043231//intracellular membrane-bounded organelle;GO:0043231//intracellular membrane-bounded organelle;GO:0043231//intracellular membrane-bounded organelle;GO:0043234//protein complex;GO:0043234//protein complex;GO:0043234//protein complex;GO:0070993//translation preinitiation complex;GO:0070993//translation preinitiation complex;GO:0070993//translation preinitiation complex	GO:0008135//translation factor activity, RNA binding;GO:0008135//translation factor activity, RNA binding;GO:0008135//translation factor activity, RNA binding;GO:0043021//ribonucleoprotein complex binding;GO:0043021//ribonucleoprotein complex binding;GO:0043021//ribonucleoprotein complex binding	GO:0006413//translational initiation;GO:0006413//translational initiation;GO:0006413//translational initiation
6	47454401	47569300	upper	0.426877	ENSSSCG00000002967	CAPN12	PREDICTED: calpain-12 [Sus scrofa]	-	-	-	-	-	-	-
6	48298101	48324100	upper	0.117391	ENSSSCG00000027197	DYRK1B	PREDICTED: dual specificity tyrosine-phosphorylation-regulated kinase 1B isoform X4 [Sus scrofa]	-	-	-	-	GO:0043231//intracellular membrane-bounded organelle;GO:0043231//intracellular membrane-bounded organelle;GO:0043231//intracellular membrane-bounded organelle	GO:0003712//transcription cofactor activity;GO:0003712//transcription cofactor activity;GO:0004672//protein kinase activity;GO:0004672//protein kinase activity;GO:0004672//protein kinase activity;GO:0032550//purine ribonucleoside binding;GO:0032550//purine ribonucleoside binding;GO:0032550//purine ribonucleoside binding	GO:0000768//syncytium formation by plasma membrane fusion;GO:0000768//syncytium formation by plasma membrane fusion;GO:0000768//syncytium formation by plasma membrane fusion;GO:0006351//transcription, DNA-templated;GO:0006351//transcription, DNA-templated;GO:0006351//transcription, DNA-templated;GO:0006464//cellular protein modification process;GO:0006464//cellular protein modification process;GO…
6	48298101	48324100	upper	0.117391	ENSSSCG00000030510	FBL	PREDICTED: rRNA 2'-O-methyltransferase fibrillarin [Sus scrofa]	Genetic Information Processing	Translation	ko03008//Ribosome biogenesis in eukaryotes	K14563	GO:0016604//nuclear body;GO:0016604//nuclear body	GO:0003676//nucleic acid binding;GO:0003676//nucleic acid binding;GO:0016741//transferase activity, transferring one-carbon groups;GO:0016741//transferase activity, transferring one-carbon groups	GO:0006399//tRNA metabolic process;GO:0006399//tRNA metabolic process;GO:0042254//ribosome biogenesis;GO:0042254//ribosome biogenesis
6	49125301	49130000	upper	0.171095	ENSSSCG00000003006	CYP2B6	cytochrome P450 2B22 precursor [Sus scrofa]	Metabolism;Metabolism;Metabolism;Metabolism	Global and overview maps;Lipid metabolism;Metabolism of cofactors and vitamins;Lipid metabolism	ko01100//Metabolic pathways;ko00590//Arachidonic acid metabolism;ko00830//Retinol metabolism;ko00140//Steroid hormone biosynthesis	K07412;K07412;K07412;K07412	-	GO:0004497//monooxygenase activity;GO:0004497//monooxygenase activity;GO:0004497//monooxygenase activity;GO:0004497//monooxygenase activity;GO:0004497//monooxygenase activity;GO:0004497//monooxygenase activity;GO:0004497//monooxygenase activity;GO:0046906//tetrapyrrole binding;GO:0046906//tetrapyrrole binding;GO:0046906//tetrapyrrole binding;GO:0046906//tetrapyrrole binding;GO:0046906//tetrapyrro…	GO:0006629//lipid metabolic process;GO:0006629//lipid metabolic process;GO:0006629//lipid metabolic process;GO:0006629//lipid metabolic process;GO:0006629//lipid metabolic process;GO:0006629//lipid metabolic process;GO:0006629//lipid metabolic process;GO:0042493//response to drug;GO:0042493//response to drug;GO:0042493//response to drug;GO:0042493//response to drug;GO:0042493//response to drug;GO…
6	49125301	49130000	upper	0.171095	ENSSSCG00000034089	CYP2B4	cytochrome P450 subfamily 2B, partial [Bos taurus]	Metabolism;Metabolism;Metabolism;Metabolism	Global and overview maps;Lipid metabolism;Metabolism of cofactors and vitamins;Lipid metabolism	ko01100//Metabolic pathways;ko00590//Arachidonic acid metabolism;ko00830//Retinol metabolism;ko00140//Steroid hormone biosynthesis	K07412;K07412;K07412;K07412	-	GO:0005488//binding	GO:0042221//response to chemical;GO:0044237//cellular metabolic process;GO:0044710//single-organism metabolic process;GO:0071704//organic substance metabolic process
6	49651701	49756400	upper	0.15942	ENSSSCG00000003030	CIC	PREDICTED: protein capicua homolog isoform X5 [Sus scrofa]	-	-	-	-	-	-	-
6	49651701	49756400	upper	0.15942	ENSSSCG00000032154	ERF	PREDICTED: ETS domain-containing transcription factor ERF [Sus scrofa]	-	-	-	-	-	-	-
6	49651701	49756400	upper	0.15942	ENSSSCG00000003035	GSK3A	glycogen synthase kinase 3 alpha [Sus scrofa]	Organismal Systems;Organismal Systems	Immune system;Nervous system	ko04062//Chemokine signaling pathway;ko04728//Dopaminergic synapse	K08822;K08822	-	GO:0004672//protein kinase activity;GO:0004672//protein kinase activity;GO:0032550//purine ribonucleoside binding;GO:0032550//purine ribonucleoside binding;GO:0051018//protein kinase A binding	GO:0001934//positive regulation of protein phosphorylation;GO:0001934//positive regulation of protein phosphorylation;GO:0003208//cardiac ventricle morphogenesis;GO:0003208//cardiac ventricle morphogenesis;GO:0006073//cellular glucan metabolic process;GO:0006171//cAMP biosynthetic process;GO:0006171//cAMP biosynthetic process;GO:0006366//transcription from RNA polymerase II promoter;GO:0006366//t…
6	49651701	49756400	upper	0.15942	ENSSSCG00000028054	ZNF526	zinc finger protein 526 [Sus scrofa]	-	-	-	-	GO:0043231//intracellular membrane-bounded organelle	GO:0043169//cation binding	GO:0006351//transcription, DNA-templated
6	49651701	49756400	upper	0.15942	ENSSSCG00000030182	DEDD2	PREDICTED: DNA-binding death effector domain-containing protein 2 [Sus scrofa]	-	-	-	-	GO:0031981//nuclear lumen	-	GO:0006921//cellular component disassembly involved in execution phase of apoptosis;GO:0097191//extrinsic apoptotic signaling pathway;GO:2001235//positive regulation of apoptotic signaling pathway
6	49967701	49970900	upper	0.120727	ENSSSCG00000003049	Erf	PREDICTED: ETS domain-containing transcription factor ERF [Sus scrofa]	-	-	-	-	-	-	-
6	50169701	50178400	upper	0.138574	ENSSSCG00000003047	CEACAM6	PREDICTED: carcinoembryonic antigen-related cell adhesion molecule 7-like isoform X1 [Sus scrofa]	-	-	-	-	-	-	-
6	50169701	50178400	upper	0.138574	ENSSSCG00000037422	CXCL17	CXCL17 [Sus scrofa]	-	-	-	-	-	-	GO:0042221//response to chemical;GO:0048869//cellular developmental process
6	53009801	53016400	upper	0.355556	ENSSSCG00000003111	SAE1	PREDICTED: SUMO-activating enzyme subunit 1 isoform X1 [Sus scrofa]	Genetic Information Processing	Folding, sorting and degradation	ko04120//Ubiquitin mediated proteolysis	K10684	GO:0043231//intracellular membrane-bounded organelle;GO:0043231//intracellular membrane-bounded organelle	GO:0005515//protein binding;GO:0005515//protein binding;GO:0008641//small protein activating enzyme activity;GO:0008641//small protein activating enzyme activity	GO:0032446//protein modification by small protein conjugation;GO:0032446//protein modification by small protein conjugation
6	53975501	53989500	upper	0.117391	ENSSSCG00000025928	RPL18	PREDICTED: 60S ribosomal protein L18 [Sus scrofa]	Genetic Information Processing	Translation	ko03010//Ribosome	K02883	GO:0015934//large ribosomal subunit;GO:0015934//large ribosomal subunit;GO:0043231//intracellular membrane-bounded organelle	GO:0003676//nucleic acid binding;GO:0005198//structural molecule activity	GO:0000956//nuclear-transcribed mRNA catabolic process;GO:0006412//translation;GO:0006613//cotranslational protein targeting to membrane;GO:0010467//gene expression;GO:0019080//viral gene expression
6	53975501	53989500	upper	0.117391	ENSSSCG00000030425	SPHK2	PREDICTED: sphingosine kinase 2 isoform X1 [Sus scrofa]	Metabolism;Environmental Information Processing;Environmental Information Processing;Environmental Information Processing;Organismal Systems;Environmental Information Processing;Environmental Information Processing;Metabolism	Global and overview maps;Signal transduction;Signal transduction;Signal transduction;Immune system;Signal transduction;Signal transduction;Lipid metabolism	ko01100//Metabolic pathways;ko04020//Calcium signaling pathway;ko04072//Phospholipase D signaling pathway;ko04371//Apelin signaling pathway;ko04666//Fc gamma R-mediated phagocytosis;ko04071//Sphingolipid signaling pathway;ko04370//VEGF signaling pathway;ko00600//Sphingolipid metabolism	K04718;K04718;K04718;K04718;K04718;K04718;K04718;K04718	GO:0005764//lysosome	GO:0001727//lipid kinase activity;GO:0031267//small GTPase binding;GO:0032550//purine ribonucleoside binding	GO:0001944//vasculature development;GO:0006668//sphinganine-1-phosphate metabolic process;GO:0006915//apoptotic process;GO:0007186//G-protein coupled receptor signaling pathway;GO:0007417//central nervous system development;GO:0008283//cell proliferation;GO:0016310//phosphorylation;GO:0034311//diol metabolic process
6	53975501	53989500	upper	0.117391	ENSSSCG00000003148	DBP	PREDICTED: D site-binding protein isoform X2 [Sus scrofa]	-	-	-	-	GO:0043231//intracellular membrane-bounded organelle	GO:0001071//nucleic acid binding transcription factor activity;GO:0003677//DNA binding	GO:0006366//transcription from RNA polymerase II promoter
6	54673001	54728500	upper	0.355556	ENSSSCG00000032668	PRR12	PREDICTED: proline-rich protein 12 isoform X1 [Sus scrofa]	-	-	-	-	-	-	-
6	54673001	54728500	upper	0.355556	ENSSSCG00000003183	RRAS	PREDICTED: ras-related protein R-Ras [Sus scrofa]	Environmental Information Processing;Environmental Information Processing;Cellular Processes;Environmental Information Processing;Environmental Information Processing;Organismal Systems;Environmental Information Processing;Cellular Processes;Environmental Information Processing;Cellular Processes;Organismal Systems;Cellular Processes	Signal transduction;Signal transduction;Cell motility;Signal transduction;Signal transduction;Development;Signal transduction;Cell growth and death;Signal transduction;Transport and catabolism;Immune system;Transport and catabolism	ko04010//MAPK signaling pathway;ko04014//Ras signaling pathway;ko04810//Regulation of actin cytoskeleton;ko04015//Rap1 signaling pathway;ko04024//cAMP signaling pathway;ko04360//Axon guidance;ko04072//Phospholipase D signaling pathway;ko04218//Cellular senescence;ko04371//Apelin signaling pathway;ko04140//Autophagy - animal;ko04625//C-type lectin receptor signaling pathway;ko04137//Mitophagy - an…	K07829;K07829;K07829;K07829;K07829;K07829;K07829;K07829;K07829;K07829;K07829;K07829	-	GO:0017111//nucleoside-triphosphatase activity;GO:0032550//purine ribonucleoside binding	GO:0001525//angiogenesis;GO:0009154//purine ribonucleotide catabolic process;GO:0016477//cell migration;GO:0035556//intracellular signal transduction
6	54673001	54728500	upper	0.355556	ENSSSCG00000038807	SCAF1	PREDICTED: splicing factor, arginine/serine-rich 19 isoform X2 [Sus scrofa]	-	-	-	-	-	-	-
6	54673001	54728500	upper	0.355556	ENSSSCG00000003178	IRF3	PREDICTED: interferon regulatory factor 3 isoform X1 [Sus scrofa]	Organismal Systems;Organismal Systems;Organismal Systems;Organismal Systems	Immune system;Immune system;Immune system;Immune system	ko04621//NOD-like receptor signaling pathway;ko04620//Toll-like receptor signaling pathway;ko04622//RIG-I-like receptor signaling pathway;ko04623//Cytosolic DNA-sensing pathway	K05411;K05411;K05411;K05411	GO:0031981//nuclear lumen;GO:0043231//intracellular membrane-bounded organelle;GO:0044444//cytoplasmic part	GO:0000975//regulatory region DNA binding;GO:0000975//regulatory region DNA binding;GO:0000989//transcription factor activity, transcription factor binding;GO:0001071//nucleic acid binding transcription factor activity;GO:0046983//protein dimerization activity;GO:0046983//protein dimerization activity	GO:0001818//negative regulation of cytokine production;GO:0001961//positive regulation of cytokine-mediated signaling pathway;GO:0002756//MyD88-independent toll-like receptor signaling pathway;GO:0006351//transcription, DNA-templated;GO:0006925//inflammatory cell apoptotic process;GO:0009967//positive regulation of signal transduction;GO:0010467//gene expression;GO:0019221//cytokine-mediated sign…
6	54673001	54728500	upper	0.355556	ENSSSCG00000003177	BCL2L12	PREDICTED: bcl-2-like protein 12 isoform X1 [Sus scrofa]	-	-	-	-	GO:0043231//intracellular membrane-bounded organelle;GO:0043231//intracellular membrane-bounded organelle	-	GO:0006366//transcription from RNA polymerase II promoter;GO:0006366//transcription from RNA polymerase II promoter;GO:0043154//negative regulation of cysteine-type endopeptidase activity involved in apoptotic process;GO:0043154//negative regulation of cysteine-type endopeptidase activity involved in apoptotic process
6	54673001	54728500	upper	0.355556	ENSSSCG00000003189	PRMT1	PREDICTED: protein arginine N-methyltransferase 1 isoform X1 [Sus scrofa]	Environmental Information Processing;Organismal Systems	Signal transduction;Endocrine system	ko04068//FoxO signaling pathway;ko04922//Glucagon signaling pathway	K11434;K11434	-	-	-
6	55372801	55376800	upper	0.219231	ENSSSCG00000029960	LRRC4B	PREDICTED: leucine-rich repeat-containing protein 4B [Odobenus rosmarus divergens]	Environmental Information Processing	Signaling molecules and interaction	ko04514//Cell adhesion molecules (CAMs)	K16360	GO:0031224//intrinsic component of membrane;GO:0031224//intrinsic component of membrane;GO:0031224//intrinsic component of membrane;GO:0097060//synaptic membrane;GO:0097060//synaptic membrane;GO:0097060//synaptic membrane	GO:0005515//protein binding;GO:0005515//protein binding;GO:0005515//protein binding	GO:0007416//synapse assembly;GO:0007416//synapse assembly;GO:0007416//synapse assembly
6	56268501	56276000	upper	0.117391	ENSSSCG00000003253	MYADM	PREDICTED: myeloid-associated differentiation marker [Sus scrofa]	-	-	-	-	GO:0015629//actin cytoskeleton;GO:0015629//actin cytoskeleton;GO:0030054//cell junction;GO:0030054//cell junction;GO:0031224//intrinsic component of membrane;GO:0031224//intrinsic component of membrane;GO:0031252//cell leading edge;GO:0031252//cell leading edge	-	GO:0001885//endothelial cell development;GO:0001885//endothelial cell development;GO:0001932//regulation of protein phosphorylation;GO:0001932//regulation of protein phosphorylation;GO:0006612//protein targeting to membrane;GO:0006612//protein targeting to membrane;GO:0010467//gene expression;GO:0010467//gene expression;GO:0010770//positive regulation of cell morphogenesis involved in differentia…
6	56612701	56675600	upper	0.1373	ENSSSCG00000039638	ZNF678	PREDICTED: zinc finger protein 2 homolog isoform X1 [Sus scrofa]	-	-	-	-	-	-	-
6	58353201	58365400	upper	0.1373	ENSSSCG00000024518	SIGLEC14	PREDICTED: sialic acid-binding Ig-like lectin 14 [Sus scrofa]	-	-	-	-	-	-	-
6	58353201	58365400	upper	0.1373	ENSSSCG00000003236	SIGLEC5	PREDICTED: sialic acid-binding Ig-like lectin 5 [Sus scrofa]	-	-	-	-	-	-	-
6	59407101	59413800	upper	0.279503	ENSSSCG00000021843	SYT5	PREDICTED: synaptotagmin-5 isoform X1 [Sus scrofa]	-	-	-	-	GO:0030136//clathrin-coated vesicle;GO:0030136//clathrin-coated vesicle;GO:0030136//clathrin-coated vesicle;GO:0030141//secretory granule;GO:0030141//secretory granule;GO:0030141//secretory granule;GO:0042995//cell projection;GO:0042995//cell projection;GO:0042995//cell projection;GO:0044297//cell body;GO:0044297//cell body;GO:0044297//cell body	GO:0046983//protein dimerization activity;GO:0046983//protein dimerization activity;GO:0046983//protein dimerization activity	GO:0006887//exocytosis;GO:0006887//exocytosis;GO:0006887//exocytosis
6	59407101	59413800	upper	0.279503	ENSSSCG00000024567	PTPRH	PREDICTED: receptor-type tyrosine-protein phosphatase H, partial [Sus scrofa]	-	-	-	-	GO:0016021//integral component of membrane;GO:0044424//intracellular part	GO:0005488//binding	GO:0006470//protein dephosphorylation;GO:0012501//programmed cell death
6	59536901	59548200	upper	0.597222	ENSSSCG00000040725	IL11	PREDICTED: interleukin-11 isoform X1 [Felis catus]	Environmental Information Processing;Environmental Information Processing;Organismal Systems	Signaling molecules and interaction;Signal transduction;Immune system	ko04060//Cytokine-cytokine receptor interaction;ko04630//Jak-STAT signaling pathway;ko04640//Hematopoietic cell lineage	K05417;K05417;K05417	GO:0044424//intracellular part	GO:0005126//cytokine receptor binding	GO:0000165//MAPK cascade;GO:0001934//positive regulation of protein phosphorylation;GO:0006366//transcription from RNA polymerase II promoter;GO:0008283//cell proliferation;GO:0046879//hormone secretion
6	59706801	59796900	upper	0.1373	ENSSSCG00000033985	FIZ1	PREDICTED: LOW QUALITY PROTEIN: flt3-interacting zinc finger protein 1 [Sus scrofa]	-	-	-	-	GO:0043231//intracellular membrane-bounded organelle	GO:0019900//kinase binding;GO:0043169//cation binding;GO:0097159//organic cyclic compound binding	GO:0006351//transcription, DNA-templated
6	59706801	59796900	upper	0.1373	ENSSSCG00000024661	ZNF524	PREDICTED: zinc finger protein 524-like isoform X1 [Sus scrofa]	-	-	-	-	-	GO:0003676//nucleic acid binding;GO:0043169//cation binding	-
6	59706801	59796900	upper	0.1373	ENSSSCG00000029156	ZNF865	PREDICTED: LOW QUALITY PROTEIN: zinc finger protein 865, partial [Sus scrofa]	-	-	-	-	GO:0043231//intracellular membrane-bounded organelle	GO:0003676//nucleic acid binding;GO:0043169//cation binding	GO:0006351//transcription, DNA-templated
6	59706801	59796900	upper	0.1373	ENSSSCG00000037024	ZNF784	PREDICTED: zinc finger protein 784 [Sus scrofa]	-	-	-	-	-	GO:0043169//cation binding	-
6	59706801	59796900	upper	0.1373	ENSSSCG00000031349	ZNF580	PREDICTED: LOW QUALITY PROTEIN: zinc finger protein 580 [Sus scrofa]	-	-	-	-	GO:0043231//intracellular membrane-bounded organelle	GO:0003676//nucleic acid binding;GO:0043169//cation binding	GO:0001819//positive regulation of cytokine production;GO:0002687//positive regulation of leukocyte migration;GO:0006351//transcription, DNA-templated;GO:0006952//defense response;GO:0010594//regulation of endothelial cell migration;GO:0034614//cellular response to reactive oxygen species
6	59706801	59796900	upper	0.1373	ENSSSCG00000040721	ZNF581	PREDICTED: zinc finger protein 581 [Sus scrofa]	-	-	-	-	-	-	-
6	59706801	59796900	upper	0.1373	ENSSSCG00000035081	CCDC106	PREDICTED: coiled-coil domain-containing protein 106 [Hipposideros armiger]	-	-	-	-	-	-	-
6	59706801	59796900	upper	0.1373	ENSSSCG00000034815	U2AF2	splicing factor U2AF 65 kDa subunit isoform b [Homo sapiens]	Genetic Information Processing	Transcription	ko03040//Spliceosome	K12837	GO:0016604//nuclear body;GO:0016604//nuclear body;GO:0019028//viral capsid;GO:0019028//viral capsid;GO:0030529//intracellular ribonucleoprotein complex;GO:0030529//intracellular ribonucleoprotein complex	GO:0003723//RNA binding;GO:0003723//RNA binding;GO:0019904//protein domain specific binding;GO:0019904//protein domain specific binding	GO:0000398//mRNA splicing, via spliceosome;GO:0000398//mRNA splicing, via spliceosome;GO:0006366//transcription from RNA polymerase II promoter;GO:0006366//transcription from RNA polymerase II promoter;GO:0006405//RNA export from nucleus;GO:0006405//RNA export from nucleus;GO:0007275//multicellular organism development
6	59706801	59796900	upper	0.1373	ENSSSCG00000039670	EPN1	PREDICTED: epsin-1 isoform X1 [Camelus dromedarius]	Cellular Processes	Transport and catabolism	ko04144//Endocytosis	K12471	-	-	GO:0007166//cell surface receptor signaling pathway;GO:0007166//cell surface receptor signaling pathway;GO:0009790//embryo development;GO:0009790//embryo development;GO:0044703//multi-organism reproductive process;GO:0044703//multi-organism reproductive process
6	60503901	61144900	upper	0.355556	ENSSSCG00000034183	GALP	galanin-like peptide isoform 1 precursor [Sus scrofa]	-	-	-	-	-	-	GO:0007186//G-protein coupled receptor signaling pathway;GO:0042594//response to starvation
6	60503901	61144900	upper	0.355556	ENSSSCG00000034600	FAM32A	PREDICTED: protein FAM32A [Otolemur garnettii]	-	-	-	-	GO:0031981//nuclear lumen	GO:0003723//RNA binding	GO:0012501//programmed cell death
6	60503901	61144900	upper	0.355556	ENSSSCG00000037756	FAM32A	PREDICTED: protein FAM32A [Otolemur garnettii]	-	-	-	-	GO:0031981//nuclear lumen	GO:0003723//RNA binding	GO:0012501//programmed cell death
6	60503901	61144900	upper	0.355556	ENSSSCG00000032606	ZNF568	PREDICTED: zinc finger protein 239-like [Sus scrofa]	-	-	-	-	-	-	-
6	60503901	61144900	upper	0.355556	ENSSSCG00000024622	ZNF667	PREDICTED: zinc finger protein 667 isoform X1 [Sus scrofa]	-	-	-	-	GO:0044464//cell part;GO:0044464//cell part;GO:0044464//cell part	GO:0043169//cation binding;GO:0043169//cation binding;GO:0043169//cation binding	GO:0006351//transcription, DNA-templated;GO:0006351//transcription, DNA-templated;GO:0006351//transcription, DNA-templated
6	60503901	61144900	upper	0.355556	ENSSSCG00000024113	-	hCG2037024 [Homo sapiens]	-	-	-	-	-	-	-
6	60503901	61144900	upper	0.355556	ENSSSCG00000032086	ZNF583	PREDICTED: zinc finger protein 583 isoform X2 [Sus scrofa]	-	-	-	-	GO:0043231//intracellular membrane-bounded organelle;GO:0043231//intracellular membrane-bounded organelle;GO:0043231//intracellular membrane-bounded organelle;GO:0043231//intracellular membrane-bounded organelle	GO:0003676//nucleic acid binding;GO:0003676//nucleic acid binding;GO:0003676//nucleic acid binding;GO:0003676//nucleic acid binding;GO:0043169//cation binding;GO:0043169//cation binding;GO:0043169//cation binding;GO:0043169//cation binding	GO:0006351//transcription, DNA-templated;GO:0006351//transcription, DNA-templated;GO:0006351//transcription, DNA-templated;GO:0006351//transcription, DNA-templated
6	60503901	61144900	upper	0.355556	ENSSSCG00000003322	ZNF582	PREDICTED: LOW QUALITY PROTEIN: zinc finger protein 582 [Sus scrofa]	-	-	-	-	GO:0044464//cell part	GO:0043169//cation binding	GO:0006351//transcription, DNA-templated
6	60503901	61144900	upper	0.355556	ENSSSCG00000026045	ZNF79	PREDICTED: zinc finger protein OZF-like isoform X1 [Sus scrofa]	-	-	-	-	GO:0044464//cell part;GO:0044464//cell part	GO:0043169//cation binding;GO:0043169//cation binding	-
6	60503901	61144900	upper	0.355556	ENSSSCG00000003324	ZNF471	PREDICTED: zinc finger protein 471-like [Sus scrofa]	-	-	-	-	-	-	-
6	60503901	61144900	upper	0.355556	ENSSSCG00000035614	Rpl37	60S ribosomal protein L37 [Sus scrofa]	Genetic Information Processing	Translation	ko03010//Ribosome	K02922	GO:0015934//large ribosomal subunit	GO:0003723//RNA binding;GO:0005198//structural molecule activity	GO:0000956//nuclear-transcribed mRNA catabolic process;GO:0006412//translation;GO:0006613//cotranslational protein targeting to membrane;GO:0019080//viral gene expression
6	60503901	61144900	upper	0.355556	ENSSSCG00000035252	SMIM17	PREDICTED: small integral membrane protein 17 [Sus scrofa]	-	-	-	-	-	-	-
6	60503901	61144900	upper	0.355556	ENSSSCG00000026141	ZNF71	PREDICTED: endothelial zinc finger protein induced by tumor necrosis factor alpha isoform X1 [Sus scrofa]	-	-	-	-	-	-	-
6	60503901	61144900	upper	0.355556	ENSSSCG00000039914	ZNF470	PREDICTED: zinc finger protein 470 [Sus scrofa]	-	-	-	-	GO:0043231//intracellular membrane-bounded organelle;GO:0043231//intracellular membrane-bounded organelle	GO:0003676//nucleic acid binding;GO:0043169//cation binding;GO:0043169//cation binding	GO:0006351//transcription, DNA-templated;GO:0006351//transcription, DNA-templated
6	60503901	61144900	upper	0.355556	ENSSSCG00000027774	ZFP28	PREDICTED: zinc finger protein 28 homolog [Sus scrofa]	-	-	-	-	-	-	-
6	60503901	61144900	upper	0.355556	ENSSSCG00000040067	ZNF835	PREDICTED: zinc finger protein 835, partial [Sus scrofa]	-	-	-	-	-	GO:0043169//cation binding;GO:0043169//cation binding	-
6	60503901	61144900	upper	0.355556	ENSSSCG00000028467	OR2A5	PREDICTED: olfactory receptor 13-like [Sus scrofa]	Organismal Systems	Sensory system	ko04740//Olfactory transduction	K04257	GO:0031224//intrinsic component of membrane	GO:0004888//transmembrane signaling receptor activity	GO:0007166//cell surface receptor signaling pathway;GO:0007608//sensory perception of smell
6	60503901	61144900	upper	0.355556	ENSSSCG00000037768	OR10A7	PREDICTED: olfactory receptor 10A7-like [Sus scrofa]	Organismal Systems	Sensory system	ko04740//Olfactory transduction	K04257	GO:0031224//intrinsic component of membrane	GO:0004888//transmembrane signaling receptor activity	GO:0007166//cell surface receptor signaling pathway;GO:0007608//sensory perception of smell
6	60503901	61144900	upper	0.355556	ENSSSCG00000036167	Olfr5	PREDICTED: olfactory receptor 5-like [Sus scrofa]	Organismal Systems	Sensory system	ko04740//Olfactory transduction	K04257	GO:0031224//intrinsic component of membrane	GO:0004888//transmembrane signaling receptor activity	GO:0007166//cell surface receptor signaling pathway;GO:0007608//sensory perception of smell
6	60503901	61144900	upper	0.355556	ENSSSCG00000039565	Olfr5	PREDICTED: olfactory receptor 5-like [Sus scrofa]	Organismal Systems	Sensory system	ko04740//Olfactory transduction	K04257	GO:0031224//intrinsic component of membrane	GO:0004888//transmembrane signaling receptor activity	GO:0007166//cell surface receptor signaling pathway;GO:0007608//sensory perception of smell
6	60503901	61144900	upper	0.355556	ENSSSCG00000033565	Olfr5	PREDICTED: olfactory receptor 5-like [Sus scrofa]	Organismal Systems	Sensory system	ko04740//Olfactory transduction	K04257	GO:0031224//intrinsic component of membrane	GO:0004888//transmembrane signaling receptor activity	GO:0007166//cell surface receptor signaling pathway;GO:0007608//sensory perception of smell
6	60503901	61144900	upper	0.355556	ENSSSCG00000035329	Olfr5	PREDICTED: olfactory receptor 5-like [Sus scrofa]	Organismal Systems	Sensory system	ko04740//Olfactory transduction	K04257	GO:0031224//intrinsic component of membrane	GO:0004888//transmembrane signaling receptor activity	GO:0007166//cell surface receptor signaling pathway;GO:0007608//sensory perception of smell
6	60503901	61144900	upper	0.355556	ENSSSCG00000022529	OR10A7	PREDICTED: olfactory receptor 10A7-like [Sus scrofa]	Organismal Systems	Sensory system	ko04740//Olfactory transduction	K04257	GO:0031224//intrinsic component of membrane	GO:0004888//transmembrane signaling receptor activity	GO:0007166//cell surface receptor signaling pathway;GO:0007608//sensory perception of smell
6	60503901	61144900	upper	0.355556	ENSSSCG00000028128	Olfr1038	PREDICTED: olfactory receptor 10C1-like [Sus scrofa]	Organismal Systems	Sensory system	ko04740//Olfactory transduction	K04257	GO:0031224//intrinsic component of membrane	GO:0004888//transmembrane signaling receptor activity	GO:0007166//cell surface receptor signaling pathway;GO:0007608//sensory perception of smell
6	61172001	61176700	upper	0.219231	ENSSSCG00000032669	ZIM2	PREDICTED: zinc finger imprinted 2-like [Balaenoptera acutorostrata scammoni]	-	-	-	-	GO:0005622//intracellular	GO:0005488//binding	GO:0006351//transcription, DNA-templated
6	61772601	61855300	upper	0.369565	ENSSSCG00000037257	ZNF548	PREDICTED: LOW QUALITY PROTEIN: zinc finger protein 548-like [Tursiops truncatus]	-	-	-	-	-	-	-
6	61772601	61855300	upper	0.369565	ENSSSCG00000033232	ZNF548	PREDICTED: zinc finger protein 548-like [Physeter catodon]	-	-	-	-	-	-	-
6	61772601	61855300	upper	0.369565	ENSSSCG00000038327	ZNF548	PREDICTED: zinc finger protein 548-like isoform X1 [Orcinus orca]	-	-	-	-	-	-	-
6	61772601	61855300	upper	0.369565	ENSSSCG00000033122	-	unnamed protein product [Homo sapiens]	-	-	-	-	-	-	-
6	61772601	61855300	upper	0.369565	ENSSSCG00000032196	ZNF17	PREDICTED: zinc finger protein 548-like [Camelus ferus]	-	-	-	-	-	-	-
6	62952201	62995700	upper	0.1373	ENSSSCG00000035572	-	hCG2037024 [Homo sapiens]	-	-	-	-	-	-	-
6	63175001	63181500	upper	0.171095	ENSSSCG00000004001	A1BG	PREDICTED: alpha-1B-glycoprotein [Sus scrofa]	-	-	-	-	-	-	-
6	62952201	62995700	upper	0.1373	ENSSSCG00000004002	RPS5	PREDICTED: 40S ribosomal protein S5 isoform X2 [Rhinopithecus bieti]	Genetic Information Processing	Translation	ko03010//Ribosome	K02989	GO:0015935//small ribosomal subunit;GO:0015935//small ribosomal subunit;GO:0015935//small ribosomal subunit;GO:0031988//membrane-bounded vesicle;GO:0031988//membrane-bounded vesicle;GO:0031988//membrane-bounded vesicle	GO:0005198//structural molecule activity;GO:0005198//structural molecule activity;GO:0005198//structural molecule activity;GO:0044822//poly(A) RNA binding;GO:0044822//poly(A) RNA binding;GO:0044822//poly(A) RNA binding	GO:0000956//nuclear-transcribed mRNA catabolic process;GO:0000956//nuclear-transcribed mRNA catabolic process;GO:0006448//regulation of translational elongation;GO:0006448//regulation of translational elongation;GO:0006448//regulation of translational elongation;GO:0006613//cotranslational protein targeting to membrane;GO:0006613//cotranslational protein targeting to membrane;GO:0019080//viral ge…
6	62952201	62995700	upper	0.1373	ENSSSCG00000004004	ZNF584	PREDICTED: zinc finger protein 584 isoform X1 [Sus scrofa]	-	-	-	-	-	-	-
6	63175001	63181500	upper	0.171095	ENSSSCG00000004001	A1BG	PREDICTED: alpha-1B-glycoprotein [Sus scrofa]	-	-	-	-	-	-	-
6	63515901	63619100	upper	0.117391	ENSSSCG00000038351	TNFRSF18	PREDICTED: tumor necrosis factor receptor superfamily member 18 [Sus scrofa]	Environmental Information Processing	Signaling molecules and interaction	ko04060//Cytokine-cytokine receptor interaction	K05154	GO:0005886//plasma membrane;GO:0005886//plasma membrane;GO:0005886//plasma membrane	-	-
6	63515901	63619100	upper	0.117391	ENSSSCG00000003331	TNFRSF4	PREDICTED: tumor necrosis factor receptor superfamily member 4 [Sus scrofa]	Environmental Information Processing	Signaling molecules and interaction	ko04060//Cytokine-cytokine receptor interaction	K05142	GO:0005886//plasma membrane;GO:0005886//plasma membrane;GO:0005886//plasma membrane	-	GO:0001932//regulation of protein phosphorylation;GO:0001932//regulation of protein phosphorylation;GO:0001932//regulation of protein phosphorylation;GO:0006915//apoptotic process;GO:0006915//apoptotic process;GO:0006915//apoptotic process;GO:0006952//defense response;GO:0006952//defense response;GO:0006952//defense response;GO:0019221//cytokine-mediated signaling pathway;GO:0050663//cytokine sec…
6	63515901	63619100	upper	0.117391	ENSSSCG00000003332	SDF4	PREDICTED: LOW QUALITY PROTEIN: 45 kDa calcium-binding protein [Sus scrofa]	-	-	-	-	GO:0044431//Golgi apparatus part;GO:0044431//Golgi apparatus part;GO:0044431//Golgi apparatus part;GO:0044431//Golgi apparatus part;GO:0044431//Golgi apparatus part	GO:0043169//cation binding;GO:0043169//cation binding;GO:0043169//cation binding;GO:0043169//cation binding;GO:0043169//cation binding	GO:0030154//cell differentiation;GO:0030154//cell differentiation;GO:0030154//cell differentiation;GO:0030154//cell differentiation;GO:0030154//cell differentiation
6	63515901	63619100	upper	0.117391	ENSSSCG00000022151	B3GALT6	PREDICTED: beta-1,3-galactosyltransferase 6 [Sus scrofa]	Metabolism;Metabolism;Metabolism	Global and overview maps;Glycan biosynthesis and metabolism;Glycan biosynthesis and metabolism	ko01100//Metabolic pathways;ko00534//Glycosaminoglycan biosynthesis - heparan sulfate / heparin;ko00532//Glycosaminoglycan biosynthesis - chondroitin sulfate / dermatan sulfate	K00734;K00734;K00734	GO:0031224//intrinsic component of membrane;GO:0031985//Golgi cisterna	GO:0035250//UDP-galactosyltransferase activity	GO:0006023//aminoglycan biosynthetic process;GO:0006464//cellular protein modification process
6	63515901	63619100	upper	0.117391	ENSSSCG00000003333	C1QTNF12	PREDICTED: adipolin isoform X2 [Sus scrofa]	-	-	-	-	-	-	-
6	63515901	63619100	upper	0.117391	ENSSSCG00000003334	UBE2J2	PREDICTED: ubiquitin-conjugating enzyme E2 J2 [Sus scrofa]	Genetic Information Processing;Genetic Information Processing	Folding, sorting and degradation;Folding, sorting and degradation	ko04141//Protein processing in endoplasmic reticulum;ko04120//Ubiquitin mediated proteolysis	K04554;K04554	GO:0031224//intrinsic component of membrane;GO:0042175//nuclear outer membrane-endoplasmic reticulum membrane network	GO:0016879//ligase activity, forming carbon-nitrogen bonds;GO:0032550//purine ribonucleoside binding	GO:0035966//response to topologically incorrect protein
6	63515901	63619100	upper	0.117391	ENSSSCG00000027991	SCNN1D	PREDICTED: amiloride-sensitive sodium channel subunit delta isoform X4 [Ovis aries musimon]	-	-	-	-	GO:0031224//intrinsic component of membrane	-	-
6	63515901	63619100	upper	0.117391	ENSSSCG00000003329	ACAP3	PREDICTED: arf-GAP with coiled-coil, ANK repeat and PH domain-containing protein 3 isoform X1 [Sus scrofa]	Cellular Processes	Transport and catabolism	ko04144//Endocytosis	K12489	-	GO:0046914//transition metal ion binding	GO:0032012//regulation of ARF protein signal transduction
6	63515901	63619100	upper	0.117391	ENSSSCG00000003339	INTS11	PREDICTED: integrator complex subunit 11 isoform X4 [Sus scrofa]	-	-	-	-	GO:0043231//intracellular membrane-bounded organelle;GO:0043231//intracellular membrane-bounded organelle;GO:0043231//intracellular membrane-bounded organelle	GO:0003824//catalytic activity;GO:0003824//catalytic activity;GO:0003824//catalytic activity	-
6	63515901	63619100	upper	0.117391	ENSSSCG00000003338	PUSL1	PREDICTED: tRNA pseudouridine synthase-like 1 isoform X3 [Sus scrofa]	-	-	-	-	-	GO:0003676//nucleic acid binding;GO:0016866//intramolecular transferase activity	GO:0006399//tRNA metabolic process
6	63515901	63619100	upper	0.117391	ENSSSCG00000003341	TAS1R3	taste receptor type 1 member 3 precursor [Sus scrofa]	Organismal Systems;Organismal Systems	Sensory system;Digestive system	ko04742//Taste transduction;ko04973//Carbohydrate digestion and absorption	K04626;K04626	GO:0031224//intrinsic component of membrane;GO:0031224//intrinsic component of membrane	GO:0008527//taste receptor activity;GO:0008527//taste receptor activity	GO:0007166//cell surface receptor signaling pathway;GO:0007166//cell surface receptor signaling pathway;GO:0050909//sensory perception of taste;GO:0050909//sensory perception of taste
6	63515901	63619100	upper	0.117391	ENSSSCG00000003342	DVL1	PREDICTED: LOW QUALITY PROTEIN: segment polarity protein dishevelled homolog DVL-1 [Sus scrofa]	Environmental Information Processing;Environmental Information Processing;Cellular Processes;Environmental Information Processing;Organismal Systems;Environmental Information Processing	Signal transduction;Signal transduction;Cellular community - eukaryotes;Signal transduction;Endocrine system;Signal transduction	ko04390//Hippo signaling pathway;ko04150//mTOR signaling pathway;ko04550//Signaling pathways regulating pluripotency of stem cells;ko04310//Wnt signaling pathway;ko04916//Melanogenesis;ko04330//Notch signaling pathway	K02353;K02353;K02353;K02353;K02353;K02353	GO:0005856//cytoskeleton;GO:0005856//cytoskeleton;GO:0030135//coated vesicle;GO:0030135//coated vesicle;GO:0043005//neuron projection;GO:0043005//neuron projection;GO:0044459//plasma membrane part;GO:0044459//plasma membrane part	GO:0001664//G-protein coupled receptor binding;GO:0001664//G-protein coupled receptor binding;GO:0019900//kinase binding;GO:0019900//kinase binding	GO:0000226//microtubule cytoskeleton organization;GO:0000226//microtubule cytoskeleton organization;GO:0001505//regulation of neurotransmitter levels;GO:0001505//regulation of neurotransmitter levels;GO:0001933//negative regulation of protein phosphorylation;GO:0001933//negative regulation of protein phosphorylation;GO:0001941//postsynaptic membrane organization;GO:0001941//postsynaptic membrane …
6	63796901	63805700	upper	0.355556	ENSSSCG00000003350	MIB2	PREDICTED: E3 ubiquitin-protein ligase MIB2 isoform X1 [Sus scrofa]	-	-	-	-	GO:0005768//endosome;GO:0005768//endosome;GO:0005768//endosome	GO:0008092//cytoskeletal protein binding;GO:0008092//cytoskeletal protein binding;GO:0019787//ubiquitin-like protein transferase activity;GO:0019787//ubiquitin-like protein transferase activity;GO:0019787//ubiquitin-like protein transferase activity;GO:0046914//transition metal ion binding;GO:0046914//transition metal ion binding;GO:0046914//transition metal ion binding;GO:0060089//molecular tran…	GO:0007166//cell surface receptor signaling pathway;GO:0007166//cell surface receptor signaling pathway;GO:0007249//I-kappaB kinase/NF-kappaB signaling;GO:0007249//I-kappaB kinase/NF-kappaB signaling;GO:0007249//I-kappaB kinase/NF-kappaB signaling
6	63796901	63805700	upper	0.355556	ENSSSCG00000003351	MMP23B	PREDICTED: matrix metalloproteinase-23 [Sus scrofa]	-	-	-	-	-	GO:0004175//endopeptidase activity;GO:0046914//transition metal ion binding	GO:0016485//protein processing
6	63796901	63805700	upper	0.355556	ENSSSCG00000003352	Cdk11b	PREDICTED: cyclin-dependent kinase 11B isoform X1 [Ceratotherium simum simum]	-	-	-	-	GO:0043231//intracellular membrane-bounded organelle	GO:0004672//protein kinase activity;GO:0032550//purine ribonucleoside binding	GO:0007067//mitotic nuclear division;GO:0009968//negative regulation of signal transduction
6	67623701	67626100	upper	0.279503	ENSSSCG00000032459	Camta1	PREDICTED: calmodulin-binding transcription activator 1 isoform X2 [Odobenus rosmarus divergens]	-	-	-	-	GO:0043231//intracellular membrane-bounded organelle	-	GO:0006351//transcription, DNA-templated
6	78305401	78735100	upper	0.256087	ENSSSCG00000003494	PLA2G2A	PREDICTED: phospholipase A2, membrane associated [Camelus ferus]	Metabolism;Environmental Information Processing;Organismal Systems;Organismal Systems;Metabolism;Metabolism;Organismal Systems;Metabolism;Metabolism;Metabolism	Global and overview maps;Signal transduction;Circulatory system;Digestive system;Lipid metabolism;Lipid metabolism;Digestive system;Lipid metabolism;Lipid metabolism;Lipid metabolism	ko01100//Metabolic pathways;ko04014//Ras signaling pathway;ko04270//Vascular smooth muscle contraction;ko04972//Pancreatic secretion;ko00564//Glycerophospholipid metabolism;ko00590//Arachidonic acid metabolism;ko04975//Fat digestion and absorption;ko00565//Ether lipid metabolism;ko00591//Linoleic acid metabolism;ko00592//alpha-Linolenic acid metabolism	K01047;K01047;K01047;K01047;K01047;K01047;K01047;K01047;K01047;K01047	GO:0005576//extracellular region;GO:0042175//nuclear outer membrane-endoplasmic reticulum membrane network;GO:0043231//intracellular membrane-bounded organelle;GO:0044421//extracellular region part	GO:0004623//phospholipase A2 activity;GO:0008289//lipid binding;GO:0043167//ion binding;GO:0043167//ion binding	GO:0006644//phospholipid metabolic process;GO:0006658//phosphatidylserine metabolic process;GO:0006954//inflammatory response;GO:0010742//macrophage derived foam cell differentiation;GO:0034369//plasma lipoprotein particle remodeling;GO:0042742//defense response to bacterium;GO:0046470//phosphatidylcholine metabolic process;GO:0046471//phosphatidylglycerol metabolic process;GO:0046473//phosphatid…
6	78305401	78735100	upper	0.256087	ENSSSCG00000003495	Rps6	PREDICTED: 40S ribosomal protein S6 isoform X1 [Myotis lucifugus]	Genetic Information Processing;Environmental Information Processing;Organismal Systems;Organismal Systems;Environmental Information Processing;Environmental Information Processing;Environmental Information Processing	Translation;Signal transduction;Environmental adaptation;Endocrine system;Signal transduction;Signal transduction;Signal transduction	ko03010//Ribosome;ko04151//PI3K-Akt signaling pathway;ko04714//Thermogenesis;ko04910//Insulin signaling pathway;ko04150//mTOR signaling pathway;ko04371//Apelin signaling pathway;ko04066//HIF-1 signaling pathway	K02991;K02991;K02991;K02991;K02991;K02991;K02991	-	-	-
6	78305401	78735100	upper	0.256087	ENSSSCG00000039376	-	PREDICTED: pleckstrin homology domain-containing family F member 2 isoform X2 [Hipposideros armiger]	-	-	-	-	-	-	-
6	78305401	78735100	upper	0.256087	ENSSSCG00000034429	PLA2G5	PREDICTED: calcium-dependent phospholipase A2 isoform X1 [Sus scrofa]	Metabolism;Environmental Information Processing;Organismal Systems;Organismal Systems;Metabolism;Metabolism;Organismal Systems;Metabolism;Metabolism;Metabolism	Global and overview maps;Signal transduction;Circulatory system;Digestive system;Lipid metabolism;Lipid metabolism;Digestive system;Lipid metabolism;Lipid metabolism;Lipid metabolism	ko01100//Metabolic pathways;ko04014//Ras signaling pathway;ko04270//Vascular smooth muscle contraction;ko04972//Pancreatic secretion;ko00564//Glycerophospholipid metabolism;ko00590//Arachidonic acid metabolism;ko04975//Fat digestion and absorption;ko00565//Ether lipid metabolism;ko00591//Linoleic acid metabolism;ko00592//alpha-Linolenic acid metabolism	K01047;K01047;K01047;K01047;K01047;K01047;K01047;K01047;K01047;K01047	GO:0044464//cell part	GO:0046872//metal ion binding	GO:0006629//lipid metabolic process;GO:0006629//lipid metabolic process;GO:0006796//phosphate-containing compound metabolic process
6	78305401	78735100	upper	0.256087	ENSSSCG00000031106	PLA2G2D	group IID secretory phospholipase A2 precursor [Sus scrofa]	Metabolism;Environmental Information Processing;Organismal Systems;Organismal Systems;Metabolism;Metabolism;Organismal Systems;Metabolism;Metabolism;Metabolism	Global and overview maps;Signal transduction;Circulatory system;Digestive system;Lipid metabolism;Lipid metabolism;Digestive system;Lipid metabolism;Lipid metabolism;Lipid metabolism	ko01100//Metabolic pathways;ko04014//Ras signaling pathway;ko04270//Vascular smooth muscle contraction;ko04972//Pancreatic secretion;ko00564//Glycerophospholipid metabolism;ko00590//Arachidonic acid metabolism;ko04975//Fat digestion and absorption;ko00565//Ether lipid metabolism;ko00591//Linoleic acid metabolism;ko00592//alpha-Linolenic acid metabolism	K01047;K01047;K01047;K01047;K01047;K01047;K01047;K01047;K01047;K01047	-	GO:0046872//metal ion binding	GO:0006658//phosphatidylserine metabolic process;GO:0006952//defense response;GO:0046470//phosphatidylcholine metabolic process;GO:0046471//phosphatidylglycerol metabolic process;GO:0046473//phosphatidic acid metabolic process;GO:0046488//phosphatidylinositol metabolic process
6	78305401	78735100	upper	0.256087	ENSSSCG00000036504	PLA2G2F	group IIF secretory phospholipase A2 [Sus scrofa]	Metabolism;Environmental Information Processing;Organismal Systems;Organismal Systems;Metabolism;Metabolism;Organismal Systems;Metabolism;Metabolism;Metabolism	Global and overview maps;Signal transduction;Circulatory system;Digestive system;Lipid metabolism;Lipid metabolism;Digestive system;Lipid metabolism;Lipid metabolism;Lipid metabolism	ko01100//Metabolic pathways;ko04014//Ras signaling pathway;ko04270//Vascular smooth muscle contraction;ko04972//Pancreatic secretion;ko00564//Glycerophospholipid metabolism;ko00590//Arachidonic acid metabolism;ko04975//Fat digestion and absorption;ko00565//Ether lipid metabolism;ko00591//Linoleic acid metabolism;ko00592//alpha-Linolenic acid metabolism	K01047;K01047;K01047;K01047;K01047;K01047;K01047;K01047;K01047;K01047	-	GO:0046872//metal ion binding	GO:0006629//lipid metabolic process;GO:0006796//phosphate-containing compound metabolic process
6	78305401	78735100	upper	0.256087	ENSSSCG00000003499	PLA2G2C	Group IIC secretory phospholipase A2, partial [Bos mutus]	Metabolism;Environmental Information Processing;Organismal Systems;Organismal Systems;Metabolism;Metabolism;Organismal Systems;Metabolism;Metabolism;Metabolism	Global and overview maps;Signal transduction;Circulatory system;Digestive system;Lipid metabolism;Lipid metabolism;Digestive system;Lipid metabolism;Lipid metabolism;Lipid metabolism	ko01100//Metabolic pathways;ko04014//Ras signaling pathway;ko04270//Vascular smooth muscle contraction;ko04972//Pancreatic secretion;ko00564//Glycerophospholipid metabolism;ko00590//Arachidonic acid metabolism;ko04975//Fat digestion and absorption;ko00565//Ether lipid metabolism;ko00591//Linoleic acid metabolism;ko00592//alpha-Linolenic acid metabolism	K01047;K01047;K01047;K01047;K01047;K01047;K01047;K01047;K01047;K01047	-	-	-
6	78305401	78735100	upper	0.256087	ENSSSCG00000003498	UBXN10	PREDICTED: UBX domain-containing protein 10 [Sus scrofa]	-	-	-	-	-	-	-
6	78305401	78735100	upper	0.256087	ENSSSCG00000003503	VWA5B1	PREDICTED: LOW QUALITY PROTEIN: von Willebrand factor A domain-containing protein 5B1 [Sus scrofa]	-	-	-	-	-	-	-
6	78305401	78735100	upper	0.256087	ENSSSCG00000024009	CAMK2N1	calcium/calmodulin-dependent protein kinase II inhibitor 1 [Homo sapiens]	-	-	-	-	GO:0043005//neuron projection;GO:0044297//cell body;GO:0044430//cytoskeletal part;GO:0097060//synaptic membrane	GO:0004860//protein kinase inhibitor activity;GO:0019900//kinase binding	GO:0001933//negative regulation of protein phosphorylation;GO:0007267//cell-cell signaling
6	78305401	78735100	upper	0.256087	ENSSSCG00000039734	-	PRO1489 [Homo sapiens]	-	-	-	-	-	-	-
6	78910001	78910900	upper	0.383893	ENSSSCG00000003508	KIF17	PREDICTED: kinesin-like protein KIF17 [Orcinus orca]	-	-	-	-	GO:0005875//microtubule associated complex	GO:0003774//motor activity;GO:0015631//tubulin binding;GO:0032550//purine ribonucleoside binding	GO:0006810//transport;GO:0007017//microtubule-based process;GO:0008104//protein localization
6	81594801	81615100	upper	0.15942	ENSSSCG00000023495	PITHD1	PREDICTED: PITH domain-containing protein 1 [Sus scrofa]	-	-	-	-	-	-	-
6	81594801	81615100	upper	0.15942	ENSSSCG00000023191	LYPLA2	PREDICTED: acyl-protein thioesterase 2 isoform X2 [Sus scrofa]	Metabolism	Lipid metabolism	ko00564//Glycerophospholipid metabolism	K06130	GO:0031988//membrane-bounded vesicle;GO:0031988//membrane-bounded vesicle;GO:0044424//intracellular part;GO:0044424//intracellular part	GO:0003824//catalytic activity	GO:0032787//monocarboxylic acid metabolic process;GO:0032787//monocarboxylic acid metabolic process
6	81594801	81615100	upper	0.15942	ENSSSCG00000027827	GALE	PREDICTED: UDP-glucose 4-epimerase isoform X1 [Sus scrofa]	Metabolism;Metabolism;Metabolism	Global and overview maps;Carbohydrate metabolism;Carbohydrate metabolism	ko01100//Metabolic pathways;ko00520//Amino sugar and nucleotide sugar metabolism;ko00052//Galactose metabolism	K01784;K01784;K01784	-	GO:0016857//racemase and epimerase activity, acting on carbohydrates and derivatives;GO:0016857//racemase and epimerase activity, acting on carbohydrates and derivatives;GO:0016857//racemase and epimerase activity, acting on carbohydrates and derivatives;GO:0016857//racemase and epimerase activity, acting on carbohydrates and derivatives;GO:0016857//racemase and epimerase activity, acting on carb…	GO:0006012//galactose metabolic process;GO:0006012//galactose metabolic process;GO:0006012//galactose metabolic process;GO:0006012//galactose metabolic process;GO:0006012//galactose metabolic process
6	81594801	81615100	upper	0.15942	ENSSSCG00000026025	HMGCL	PREDICTED: hydroxymethylglutaryl-CoA lyase, mitochondrial isoform X1 [Sus scrofa]	Metabolism;Cellular Processes;Metabolism;Metabolism;Metabolism	Global and overview maps;Transport and catabolism;Amino acid metabolism;Carbohydrate metabolism;Lipid metabolism	ko01100//Metabolic pathways;ko04146//Peroxisome;ko00280//Valine, leucine and isoleucine degradation;ko00650//Butanoate metabolism;ko00072//Synthesis and degradation of ketone bodies	K01640;K01640;K01640;K01640;K01640	GO:0019866//organelle inner membrane;GO:0019866//organelle inner membrane;GO:0019866//organelle inner membrane;GO:0019866//organelle inner membrane;GO:0019866//organelle inner membrane;GO:0042579//microbody;GO:0042579//microbody;GO:0042579//microbody;GO:0042579//microbody;GO:0042579//microbody;GO:0044429//mitochondrial part;GO:0044429//mitochondrial part;GO:0044429//mitochondrial part;GO:0044429/…	GO:0016833//oxo-acid-lyase activity;GO:0016833//oxo-acid-lyase activity;GO:0016833//oxo-acid-lyase activity;GO:0016833//oxo-acid-lyase activity;GO:0016833//oxo-acid-lyase activity;GO:0046914//transition metal ion binding;GO:0046914//transition metal ion binding;GO:0046914//transition metal ion binding;GO:0046914//transition metal ion binding;GO:0046914//transition metal ion binding;GO:0046983//pr…	GO:0006996//organelle organization;GO:0006996//organelle organization;GO:0006996//organelle organization;GO:0006996//organelle organization;GO:0006996//organelle organization;GO:0007275//multicellular organism development;GO:0007275//multicellular organism development;GO:0007275//multicellular organism development;GO:0007275//multicellular organism development;GO:0007275//multicellular organism d…
6	84294701	84313100	upper	0.117391	ENSSSCG00000027325	TRNP1	TMF-regulated nuclear protein 1 [Sus scrofa]	-	-	-	-	GO:0000790//nuclear chromatin	-	GO:0007049//cell cycle;GO:0008283//cell proliferation;GO:0009653//anatomical structure morphogenesis
6	84294701	84313100	upper	0.117391	ENSSSCG00000036755	FAM46B	PREDICTED: protein FAM46B [Sus scrofa]	-	-	-	-	-	-	-
6	84563801	84575100	upper	0.15942	ENSSSCG00000003572	SYTL1	PREDICTED: synaptotagmin-like protein 1 isoform X2 [Sus scrofa]	-	-	-	-	GO:0019898//extrinsic component of membrane;GO:0019898//extrinsic component of membrane;GO:0030136//clathrin-coated vesicle;GO:0030136//clathrin-coated vesicle;GO:0048770//pigment granule;GO:0048770//pigment granule	GO:0017016//Ras GTPase binding;GO:0017016//Ras GTPase binding	GO:0015031//protein transport;GO:0015031//protein transport;GO:0016192//vesicle-mediated transport;GO:0016192//vesicle-mediated transport
6	84563801	84575100	upper	0.15942	ENSSSCG00000003573	MAP3K6	PREDICTED: mitogen-activated protein kinase kinase kinase 6 [Sus scrofa]	Environmental Information Processing	Signal transduction	ko04010//MAPK signaling pathway	K04425	-	-	-
6	91674001	91680600	upper	0.1373	ENSSSCG00000037121	KIAA0319L	PREDICTED: dyslexia-associated protein KIAA0319-like protein homolog isoform X1 [Balaenoptera acutorostrata scammoni]	-	-	-	-	-	-	-
6	93978301	93995500	upper	0.117391	ENSSSCG00000003644	FHL3	PREDICTED: four and a half LIM domains protein 3 isoform X1 [Sus scrofa]	-	-	-	-	GO:0031674//I band;GO:0031674//I band;GO:0043231//intracellular membrane-bounded organelle;GO:0043231//intracellular membrane-bounded organelle	GO:0008092//cytoskeletal protein binding;GO:0008092//cytoskeletal protein binding;GO:0046914//transition metal ion binding;GO:0046914//transition metal ion binding	GO:0007010//cytoskeleton organization;GO:0007010//cytoskeleton organization
6	93978301	93995500	upper	0.117391	ENSSSCG00000003645	UTP11	probable U3 small nucleolar RNA-associated protein 11 [Sus scrofa]	-	-	-	-	-	-	-
6	101000301	101001100	upper	0.219231	ENSSSCG00000035553	L3MBTL4	PREDICTED: lethal(3)malignant brain tumor-like protein 4 [Cebus capucinus imitator]	-	-	-	-	-	-	-
6	111769301	111772100	upper	0.3968	ENSSSCG00000039120	L1RE1	transposase [Sus scrofa]	-	-	-	-	GO:0000323//lytic vacuole;GO:0031981//nuclear lumen;GO:0035770//ribonucleoprotein granule	GO:0003723//RNA binding;GO:0005515//protein binding;GO:0043566//structure-specific DNA binding	GO:0032196//transposition
6	126004801	126008900	upper	0.117391	ENSSSCG00000003749	PIK3C3	phosphatidylinositol 3-kinase catalytic subunit type 3 [Sus scrofa]	Metabolism;Cellular Processes;Environmental Information Processing;Cellular Processes;Environmental Information Processing;Metabolism;Cellular Processes	Global and overview maps;Transport and catabolism;Signal transduction;Transport and catabolism;Signal transduction;Carbohydrate metabolism;Transport and catabolism	ko01100//Metabolic pathways;ko04145//Phagosome;ko04371//Apelin signaling pathway;ko04140//Autophagy - animal;ko04070//Phosphatidylinositol signaling system;ko00562//Inositol phosphate metabolism;ko04136//Autophagy - other eukaryotes	K00914;K00914;K00914;K00914;K00914;K00914;K00914	-	-	-
6	127960501	127969100	upper	0.138501	ENSSSCG00000005777	TXNL4A	PREDICTED: thioredoxin-like protein 4A isoform X1 [Ailuropoda melanoleuca]	Genetic Information Processing	Transcription	ko03040//Spliceosome	K12859	GO:0030529//intracellular ribonucleoprotein complex;GO:0030529//intracellular ribonucleoprotein complex;GO:0030529//intracellular ribonucleoprotein complex;GO:0031981//nuclear lumen;GO:0031981//nuclear lumen;GO:0031981//nuclear lumen	GO:0005488//binding;GO:0005488//binding;GO:0005488//binding	GO:0000278//mitotic cell cycle;GO:0000278//mitotic cell cycle;GO:0000278//mitotic cell cycle;GO:0000398//mRNA splicing, via spliceosome;GO:0000398//mRNA splicing, via spliceosome;GO:0000398//mRNA splicing, via spliceosome
6	127960501	127969100	upper	0.138501	ENSSSCG00000005778	HSBP1L1	heat shock factor-binding protein 1-like protein 1 [Sus scrofa]	-	-	-	-	-	-	-
6	144258001	144265100	upper	0.117391	ENSSSCG00000003794	RPE65	PREDICTED: retinoid isomerohydrolase isoform X2 [Sus scrofa]	Metabolism	Metabolism of cofactors and vitamins	ko00830//Retinol metabolism	K11158	GO:0016020//membrane;GO:0016020//membrane;GO:0016020//membrane;GO:0043231//intracellular membrane-bounded organelle;GO:0043231//intracellular membrane-bounded organelle;GO:0043231//intracellular membrane-bounded organelle	GO:0016859//cis-trans isomerase activity;GO:0016859//cis-trans isomerase activity;GO:0016859//cis-trans isomerase activity;GO:0043169//cation binding;GO:0043169//cation binding;GO:0043169//cation binding;GO:0052689//carboxylic ester hydrolase activity;GO:0052689//carboxylic ester hydrolase activity;GO:0052689//carboxylic ester hydrolase activity	GO:0001523//retinoid metabolic process;GO:0001523//retinoid metabolic process;GO:0001523//retinoid metabolic process;GO:0001894//tissue homeostasis;GO:0001894//tissue homeostasis;GO:0001894//tissue homeostasis;GO:0007169//transmembrane receptor protein tyrosine kinase signaling pathway;GO:0007169//transmembrane receptor protein tyrosine kinase signaling pathway;GO:0007169//transmembrane receptor …
6	144258001	144265100	upper	0.117391	ENSSSCG00000003795	WLS	PREDICTED: protein wntless homolog [Sus scrofa]	-	-	-	-	GO:0031982//vesicle;GO:0031982//vesicle;GO:0043231//intracellular membrane-bounded organelle;GO:0043231//intracellular membrane-bounded organelle	GO:0005515//protein binding;GO:0005515//protein binding	GO:0009798//axis specification;GO:0009798//axis specification;GO:0030177//positive regulation of Wnt signaling pathway;GO:0030177//positive regulation of Wnt signaling pathway
6	163414501	163420700	upper	0.184143	ENSSSCG00000040058	-	connexin [Homo sapiens]	-	-	-	-	-	-	-
6	164383701	164393700	upper	0.120727	ENSSSCG00000031778	CYP4X1	PREDICTED: cytochrome P450 4X1 [Sus scrofa]	Organismal Systems	Nervous system	ko04726//Serotonergic synapse	K07428	-	GO:0016491//oxidoreductase activity;GO:0046906//tetrapyrrole binding	-
6	164696901	164707800	upper	0.138574	ENSSSCG00000003891	CYP4A24	cytochrome P450 [Sus scrofa]	-	-	-	-	GO:0031224//intrinsic component of membrane;GO:0031224//intrinsic component of membrane;GO:0031224//intrinsic component of membrane;GO:0031224//intrinsic component of membrane;GO:0031224//intrinsic component of membrane;GO:0031224//intrinsic component of membrane;GO:0031224//intrinsic component of membrane;GO:0031224//intrinsic component of membrane;GO:0031224//intrinsic component of membrane;GO:…	GO:0016709//oxidoreductase activity, acting on paired donors, with incorporation or reduction of molecular oxygen, NAD(P)H as one donor, and incorporation of one atom of oxygen;GO:0016709//oxidoreductase activity, acting on paired donors, with incorporation or reduction of molecular oxygen, NAD(P)H as one donor, and incorporation of one atom of oxygen;GO:0016709//oxidoreductase activity, acting o…	-
6	164696901	164707800	upper	0.138574	ENSSSCG00000003891	CYP4A24	cytochrome P450 [Sus scrofa]	-	-	-	-	GO:0031224//intrinsic component of membrane;GO:0031224//intrinsic component of membrane;GO:0031224//intrinsic component of membrane;GO:0031224//intrinsic component of membrane;GO:0031224//intrinsic component of membrane;GO:0031224//intrinsic component of membrane;GO:0031224//intrinsic component of membrane;GO:0031224//intrinsic component of membrane;GO:0031224//intrinsic component of membrane;GO:…	GO:0016709//oxidoreductase activity, acting on paired donors, with incorporation or reduction of molecular oxygen, NAD(P)H as one donor, and incorporation of one atom of oxygen;GO:0016709//oxidoreductase activity, acting on paired donors, with incorporation or reduction of molecular oxygen, NAD(P)H as one donor, and incorporation of one atom of oxygen;GO:0016709//oxidoreductase activity, acting o…	-
6	164696901	164707800	upper	0.138574	ENSSSCG00000003891	CYP4A24	cytochrome P450 [Sus scrofa]	-	-	-	-	GO:0031224//intrinsic component of membrane;GO:0031224//intrinsic component of membrane;GO:0031224//intrinsic component of membrane;GO:0031224//intrinsic component of membrane;GO:0031224//intrinsic component of membrane;GO:0031224//intrinsic component of membrane;GO:0031224//intrinsic component of membrane;GO:0031224//intrinsic component of membrane;GO:0031224//intrinsic component of membrane;GO:…	GO:0016709//oxidoreductase activity, acting on paired donors, with incorporation or reduction of molecular oxygen, NAD(P)H as one donor, and incorporation of one atom of oxygen;GO:0016709//oxidoreductase activity, acting on paired donors, with incorporation or reduction of molecular oxygen, NAD(P)H as one donor, and incorporation of one atom of oxygen;GO:0016709//oxidoreductase activity, acting o…	-
6	166514201	166543300	upper	0.1373	ENSSSCG00000038681	-	-	-	-	-	-	-	-	-
6	166514201	166543300	upper	0.1373	ENSSSCG00000003926	BTBD19	PREDICTED: BTB/POZ domain-containing protein 19 isoform X1 [Sus scrofa]	-	-	-	-	-	-	-
6	166514201	166543300	upper	0.1373	ENSSSCG00000037270	TCTEX1D4	tctex1 domain-containing protein 4 [Sus scrofa]	-	-	-	-	-	-	-
6	166514201	166543300	upper	0.1373	ENSSSCG00000003928	PLK3	PREDICTED: serine/threonine-protein kinase PLK3 [Sus scrofa]	Environmental Information Processing;Organismal Systems	Signal transduction;Immune system	ko04068//FoxO signaling pathway;ko04625//C-type lectin receptor signaling pathway	K08862;K08862	GO:0005815//microtubule organizing center;GO:0031981//nuclear lumen;GO:0044431//Golgi apparatus part	GO:0004672//protein kinase activity;GO:0005515//protein binding;GO:0032550//purine ribonucleoside binding	GO:0006366//transcription from RNA polymerase II promoter;GO:0006464//cellular protein modification process;GO:0006915//apoptotic process;GO:0006979//response to oxidative stress;GO:0007030//Golgi organization;GO:0009628//response to abiotic stimulus;GO:0032436//positive regulation of proteasomal ubiquitin-dependent protein catabolic process;GO:0033554//cellular response to stress
6	166514201	166543300	upper	0.1373	ENSSSCG00000003929	BEST4	PREDICTED: bestrophin-4 [Sus scrofa]	-	-	-	-	-	-	-
6	169299501	169302500	upper	0.218417	ENSSSCG00000033628	-	-	-	-	-	-	-	-	-
7	4301901	5999600	upper	1	ENSSSCG00000001021	RREB1	PREDICTED: ras-responsive element-binding protein 1 isoform X2 [Sus scrofa]	-	-	-	-	-	GO:0001071//nucleic acid binding transcription factor activity;GO:0043169//cation binding	GO:0006351//transcription, DNA-templated
7	4301901	5999600	upper	1	ENSSSCG00000001022	SSR1	signal sequence receptor, alpha [Sus scrofa]	Genetic Information Processing	Folding, sorting and degradation	ko04141//Protein processing in endoplasmic reticulum	K13249	-	-	-
7	4301901	5999600	upper	1	ENSSSCG00000038886	CAGE1	PREDICTED: cancer-associated gene 1 protein-like, partial [Sus scrofa]	-	-	-	-	-	-	-
7	4301901	5999600	upper	1	ENSSSCG00000001024	RIOK1	serine/threonine-protein kinase RIO1 [Sus scrofa]	Genetic Information Processing	Translation	ko03008//Ribosome biogenesis in eukaryotes	K07178	-	GO:0004672//protein kinase activity;GO:0004672//protein kinase activity;GO:0032550//purine ribonucleoside binding;GO:0032550//purine ribonucleoside binding	GO:0006464//cellular protein modification process;GO:0006464//cellular protein modification process;GO:0006796//phosphate-containing compound metabolic process;GO:0006796//phosphate-containing compound metabolic process
7	4301901	5999600	upper	1	ENSSSCG00000001025	DSP	PREDICTED: LOW QUALITY PROTEIN: desmoplakin [Sus scrofa]	-	-	-	-	GO:0005681//spliceosomal complex;GO:0005886//plasma membrane;GO:0005886//plasma membrane;GO:0005913//cell-cell adherens junction;GO:0005913//cell-cell adherens junction;GO:0031988//membrane-bounded vesicle;GO:0031988//membrane-bounded vesicle;GO:0043231//intracellular membrane-bounded organelle;GO:0043231//intracellular membrane-bounded organelle;GO:0043232//intracellular non-membrane-bounded org…	GO:0003723//RNA binding;GO:0003723//RNA binding;GO:0005198//structural molecule activity;GO:0005198//structural molecule activity;GO:0019901//protein kinase binding;GO:0019901//protein kinase binding	GO:0002027//regulation of heart rate;GO:0002027//regulation of heart rate;GO:0006464//cellular protein modification process;GO:0006464//cellular protein modification process;GO:0009611//response to wounding;GO:0009611//response to wounding;GO:0009913//epidermal cell differentiation;GO:0009913//epidermal cell differentiation;GO:0012501//programmed cell death;GO:0012501//programmed cell death;GO:00…
7	4301901	5999600	upper	1	ENSSSCG00000036581	-	-	-	-	-	-	-	-	-
7	4301901	5999600	upper	1	ENSSSCG00000001027	BMP6	bone morphogenetic protein 6 precursor [Sus scrofa]	Environmental Information Processing;Environmental Information Processing;Environmental Information Processing;Organismal Systems	Signaling molecules and interaction;Signal transduction;Signal transduction;Endocrine system	ko04060//Cytokine-cytokine receptor interaction;ko04390//Hippo signaling pathway;ko04350//TGF-beta signaling pathway;ko04913//Ovarian Steroidogenesis	K16620;K16620;K16620;K16620	-	GO:0046983//protein dimerization activity;GO:0046983//protein dimerization activity;GO:0070696//transmembrane receptor protein serine/threonine kinase binding;GO:0070696//transmembrane receptor protein serine/threonine kinase binding	GO:0001649//osteoblast differentiation;GO:0001649//osteoblast differentiation;GO:0001934//positive regulation of protein phosphorylation;GO:0001934//positive regulation of protein phosphorylation;GO:0001935//endothelial cell proliferation;GO:0001935//endothelial cell proliferation;GO:0002068//glandular epithelial cell development;GO:0002068//glandular epithelial cell development;GO:0002376//immun…
7	4301901	5999600	upper	1	ENSSSCG00000034131	TXNDC5	PREDICTED: thioredoxin domain-containing protein 5 [Pan troglodytes]	Genetic Information Processing	Folding, sorting and degradation	ko04141//Protein processing in endoplasmic reticulum	K13984	-	-	-
7	4301901	5999600	upper	1	ENSSSCG00000040593	BLOC1S5	biogenesis of lysosome-related organelles complex 1 subunit 5 [Sus scrofa]	-	-	-	-	GO:0012505//endomembrane system;GO:0012505//endomembrane system;GO:0031082//BLOC complex;GO:0031082//BLOC complex	-	GO:0008088//axo-dendritic transport;GO:0008088//axo-dendritic transport;GO:0030030//cell projection organization;GO:0030030//cell projection organization;GO:0032401//establishment of melanosome localization;GO:0032401//establishment of melanosome localization;GO:0042472//inner ear morphogenesis;GO:0042472//inner ear morphogenesis;GO:0043485//endosome to pigment granule transport;GO:0043485//endos…
7	4301901	5999600	upper	1	ENSSSCG00000036257	EEF1E1	eukaryotic translation elongation factor 1 epsilon-1 [Sus scrofa]	-	-	-	-	GO:0043231//intracellular membrane-bounded organelle	-	GO:0006412//translation;GO:0006915//apoptotic process;GO:0008283//cell proliferation;GO:0009967//positive regulation of signal transduction;GO:0030330//DNA damage response, signal transduction by p53 class mediator
7	4301901	5999600	upper	1	ENSSSCG00000038403	TGas113e22.1	PREDICTED: histone H3-like centromeric protein cpar-1 [Sus scrofa]	-	-	-	-	GO:0000786//nucleosome;GO:0031981//nuclear lumen;GO:0031988//membrane-bounded vesicle	GO:0000977//RNA polymerase II regulatory region sequence-specific DNA binding;GO:0031490//chromatin DNA binding;GO:0046983//protein dimerization activity	GO:0006334//nucleosome assembly;GO:0007417//central nervous system development;GO:0007599//hemostasis;GO:0009719//response to endogenous stimulus;GO:0016049//cell growth
7	4301901	5999600	upper	1	ENSSSCG00000001033	SLC35B3	PREDICTED: adenosine 3'-phospho 5'-phosphosulfate transporter 2 isoform X1 [Sus scrofa]	-	-	-	-	GO:0031224//intrinsic component of membrane;GO:0031224//intrinsic component of membrane	-	GO:0044763//single-organism cellular process;GO:0044763//single-organism cellular process
7	21778701	21781700	upper	0.163241	ENSSSCG00000038330	OR2G6	olfactory receptor 2G6-like protein [Camelus ferus]	Organismal Systems	Sensory system	ko04740//Olfactory transduction	K04257	GO:0031224//intrinsic component of membrane	GO:0004888//transmembrane signaling receptor activity	-
7	21778701	21781700	upper	0.163241	ENSSSCG00000040500	OR2B2	PREDICTED: putative olfactory receptor 2B8 [Sus scrofa]	Organismal Systems	Sensory system	ko04740//Olfactory transduction	K04257	GO:0031224//intrinsic component of membrane	GO:0004888//transmembrane signaling receptor activity	-
7	21778701	21781700	upper	0.163241	ENSSSCG00000038432	OR2G6	PREDICTED: putative olfactory receptor 2B8 [Sus scrofa]	Organismal Systems	Sensory system	ko04740//Olfactory transduction	K04257	GO:0031224//intrinsic component of membrane	GO:0004888//transmembrane signaling receptor activity	-
7	22871801	22920500	upper	0.47529	ENSSSCG00000001229	Patr-A	PREDICTED: patr class I histocompatibility antigen, A-126 alpha chain-like isoform X1 [Sus scrofa]	Cellular Processes;Cellular Processes;Cellular Processes;Environmental Information Processing;Organismal Systems;Organismal Systems	Transport and catabolism;Transport and catabolism;Cell growth and death;Signaling molecules and interaction;Immune system;Immune system	ko04144//Endocytosis;ko04145//Phagosome;ko04218//Cellular senescence;ko04514//Cell adhesion molecules (CAMs);ko04650//Natural killer cell mediated cytotoxicity;ko04612//Antigen processing and presentation	K06751;K06751;K06751;K06751;K06751;K06751	GO:0031224//intrinsic component of membrane;GO:0031224//intrinsic component of membrane;GO:0031224//intrinsic component of membrane;GO:0031224//intrinsic component of membrane;GO:0031224//intrinsic component of membrane;GO:0031224//intrinsic component of membrane;GO:0042611//MHC protein complex;GO:0042611//MHC protein complex;GO:0042611//MHC protein complex;GO:0042611//MHC protein complex;GO:0042…	GO:0003823//antigen binding;GO:0003823//antigen binding;GO:0003823//antigen binding;GO:0003823//antigen binding;GO:0003823//antigen binding;GO:0003823//antigen binding	GO:0048002//antigen processing and presentation of peptide antigen;GO:0048002//antigen processing and presentation of peptide antigen;GO:0048002//antigen processing and presentation of peptide antigen;GO:0048002//antigen processing and presentation of peptide antigen;GO:0048002//antigen processing and presentation of peptide antigen;GO:0048002//antigen processing and presentation of peptide antig…
7	22871801	22920500	upper	0.47529	ENSSSCG00000035179	-	-	-	-	-	-	-	-	-
7	24274401	24324300	upper	0.219231	ENSSSCG00000001441	BTN3A3	novel protein similar to butyrophilin family proteins [Sus scrofa]	-	-	-	-	-	-	-
7	24274401	24324300	upper	0.219231	ENSSSCG00000030901	BTN1A1	novel protein similar to butyrophilin family proteins [Sus scrofa]	-	-	-	-	-	-	-
7	24339401	24578300	upper	0.3968	ENSSSCG00000001444	infB	PREDICTED: uncharacterized protein C6orf10-like isoform X15 [Sus scrofa]	-	-	-	-	-	-	-
7	24339401	24578300	upper	0.3968	ENSSSCG00000038570	BTN1A1	PREDICTED: butyrophilin subfamily 1 member A1-like isoform X1 [Sus scrofa]	-	-	-	-	-	-	-
7	24339401	24578300	upper	0.3968	ENSSSCG00000038892	BTN1A1	PREDICTED: butyrophilin subfamily 1 member A1-like isoform X6 [Sus scrofa]	-	-	-	-	-	-	-
7	24716201	24753700	upper	0.768	ENSSSCG00000033414	BTN1A1	PREDICTED: butyrophilin subfamily 1 member A1-like isoform X3 [Sus scrofa]	-	-	-	-	-	-	-
7	25056901	25071100	upper	0.15942	ENSSSCG00000026951	PSMB8	proteasome (prosome, macropain) subunit, beta type, 8 (large multifunctional protease 7) [Sus scrofa]	Genetic Information Processing	Folding, sorting and degradation	ko03050//Proteasome	K02740	GO:0000502//proteasome complex;GO:0000502//proteasome complex;GO:0000502//proteasome complex;GO:0000502//proteasome complex;GO:0043231//intracellular membrane-bounded organelle;GO:0043231//intracellular membrane-bounded organelle;GO:0043231//intracellular membrane-bounded organelle;GO:0043231//intracellular membrane-bounded organelle	GO:0004175//endopeptidase activity;GO:0004175//endopeptidase activity;GO:0004175//endopeptidase activity;GO:0004175//endopeptidase activity	GO:0002376//immune system process;GO:0002376//immune system process;GO:0002376//immune system process;GO:0006508//proteolysis;GO:0006508//proteolysis;GO:0006508//proteolysis;GO:0006508//proteolysis;GO:0030154//cell differentiation;GO:0030154//cell differentiation;GO:0030154//cell differentiation;GO:0030154//cell differentiation
7	25056901	25071100	upper	0.15942	ENSSSCG00000025618	TAP1	PREDICTED: antigen peptide transporter 1 [Sus scrofa]	Cellular Processes;Organismal Systems;Environmental Information Processing	Transport and catabolism;Immune system;Membrane transport	ko04145//Phagosome;ko04612//Antigen processing and presentation;ko02010//ABC transporters	K05653;K05653;K05653	GO:0031227//intrinsic component of endoplasmic reticulum membrane	GO:0015405//P-P-bond-hydrolysis-driven transmembrane transporter activity;GO:0017111//nucleoside-triphosphatase activity;GO:0022892//substrate-specific transporter activity;GO:0032550//purine ribonucleoside binding;GO:0042287//MHC protein binding	GO:0002474//antigen processing and presentation of peptide antigen via MHC class I;GO:0006950//response to stress;GO:0009154//purine ribonucleotide catabolic process;GO:0016482//cytoplasmic transport;GO:0030581//symbiont intracellular protein transport in host;GO:0042886//amide transport
7	25242401	25253400	upper	0.211957	ENSSSCG00000001474	RXRB	PREDICTED: retinoic acid receptor RXR-beta isoform X2 [Sus scrofa]	Organismal Systems;Organismal Systems;Organismal Systems;Organismal Systems;Organismal Systems	Endocrine system;Immune system;Endocrine system;Endocrine system;Endocrine system	ko04919//Thyroid hormone signaling pathway;ko04659//Th17 cell differentiation;ko04928//Parathyroid hormone synthesis, secretion and action;ko03320//PPAR signaling pathway;ko04920//Adipocytokine signaling pathway	K08525;K08525;K08525;K08525;K08525	GO:0031981//nuclear lumen;GO:0043231//intracellular membrane-bounded organelle	GO:0000975//regulatory region DNA binding;GO:0000975//regulatory region DNA binding;GO:0003708//retinoic acid receptor activity;GO:0003708//retinoic acid receptor activity;GO:0003712//transcription cofactor activity;GO:0046914//transition metal ion binding;GO:0046914//transition metal ion binding	GO:0001890//placenta development;GO:0001890//placenta development;GO:0006366//transcription from RNA polymerase II promoter;GO:0006366//transcription from RNA polymerase II promoter;GO:0009755//hormone-mediated signaling pathway;GO:0014855//striated muscle cell proliferation;GO:0014855//striated muscle cell proliferation;GO:0030522//intracellular receptor signaling pathway;GO:0032526//response to…
7	25242401	25253400	upper	0.211957	ENSSSCG00000001475	SLC39A7	PREDICTED: zinc transporter SLC39A7 isoform X1 [Sus scrofa]	-	-	-	-	GO:0031224//intrinsic component of membrane;GO:0031224//intrinsic component of membrane;GO:0042175//nuclear outer membrane-endoplasmic reticulum membrane network;GO:0042175//nuclear outer membrane-endoplasmic reticulum membrane network;GO:0043231//intracellular membrane-bounded organelle;GO:0043231//intracellular membrane-bounded organelle	GO:0022890//inorganic cation transmembrane transporter activity;GO:0022890//inorganic cation transmembrane transporter activity	GO:0000041//transition metal ion transport;GO:0000041//transition metal ion transport;GO:0044763//single-organism cellular process;GO:0044763//single-organism cellular process
7	25242401	25253400	upper	0.211957	ENSSSCG00000001476	HSD17B8	hydroxysteroid (17-beta) dehydrogenase 8 [Sus scrofa]	Metabolism;Metabolism	Global and overview maps;Lipid metabolism	ko01100//Metabolic pathways;ko00140//Steroid hormone biosynthesis	K13370;K13370	GO:0016020//membrane;GO:0016020//membrane;GO:0016020//membrane;GO:0031967//organelle envelope;GO:0031967//organelle envelope;GO:0031967//organelle envelope;GO:0044429//mitochondrial part;GO:0044429//mitochondrial part;GO:0044429//mitochondrial part	GO:0033764//steroid dehydrogenase activity, acting on the CH-OH group of donors, NAD or NADP as acceptor;GO:0033764//steroid dehydrogenase activity, acting on the CH-OH group of donors, NAD or NADP as acceptor;GO:0033764//steroid dehydrogenase activity, acting on the CH-OH group of donors, NAD or NADP as acceptor	GO:0006631//fatty acid metabolic process;GO:0006631//fatty acid metabolic process;GO:0006631//fatty acid metabolic process;GO:0006694//steroid biosynthetic process;GO:0006694//steroid biosynthetic process;GO:0006694//steroid biosynthetic process
7	25242401	25253400	upper	0.211957	ENSSSCG00000018622	-	-	-	-	-	-	-	-	-
7	25242401	25253400	upper	0.211957	ENSSSCG00000001477	RING1	E3 ubiquitin-protein ligase RING1 [Sus scrofa]	-	-	-	-	GO:0000152//nuclear ubiquitin ligase complex;GO:0000152//nuclear ubiquitin ligase complex;GO:0000803//sex chromosome;GO:0000803//sex chromosome;GO:0044451//nucleoplasm part;GO:0044451//nucleoplasm part	GO:0019787//ubiquitin-like protein transferase activity;GO:0019787//ubiquitin-like protein transferase activity;GO:0046914//transition metal ion binding;GO:0046914//transition metal ion binding	GO:0003002//regionalization;GO:0003002//regionalization;GO:0006351//transcription, DNA-templated;GO:0006351//transcription, DNA-templated;GO:0010390//histone monoubiquitination;GO:0010390//histone monoubiquitination;GO:0043010//camera-type eye development;GO:0043010//camera-type eye development
7	26687501	26688800	upper	0.355556	ENSSSCG00000001485	MLIP	PREDICTED: LOW QUALITY PROTEIN: muscular LMNA-interacting protein [Sus scrofa]	-	-	-	-	GO:0012505//endomembrane system;GO:0016604//nuclear body;GO:0016604//nuclear body;GO:0016604//nuclear body;GO:0016604//nuclear body	-	-
7	29619001	29668900	upper	0.15942	ENSSSCG00000001501	VPS52	PREDICTED: vacuolar protein sorting-associated protein 52 homolog isoform X1 [Sus scrofa]	-	-	-	-	GO:0044440//endosomal part	GO:0005488//binding	GO:0007439//ectodermal digestive tract development;GO:0007439//ectodermal digestive tract development;GO:0045184//establishment of protein localization
7	29619001	29668900	upper	0.15942	ENSSSCG00000001502	RPS18	PREDICTED: 40S ribosomal protein S18 [Nomascus leucogenys]	Genetic Information Processing	Translation	ko03010//Ribosome	K02964	-	-	-
7	29619001	29668900	upper	0.15942	ENSSSCG00000001503	B3GALT4	PREDICTED: beta-1,3-galactosyltransferase 4 [Sus scrofa]	Metabolism;Metabolism	Global and overview maps;Glycan biosynthesis and metabolism	ko01100//Metabolic pathways;ko00604//Glycosphingolipid biosynthesis - ganglio series	K00715;K00715	GO:0031224//intrinsic component of membrane	GO:0016758//transferase activity, transferring hexosyl groups	GO:0006464//cellular protein modification process
7	29619001	29668900	upper	0.15942	ENSSSCG00000001504	WDR46	PREDICTED: WD repeat-containing protein 46 isoform X2 [Sus scrofa]	-	-	-	-	-	GO:0003723//RNA binding;GO:0003723//RNA binding	-
7	29619001	29668900	upper	0.15942	ENSSSCG00000001505	PFDN6	prefoldin subunit 6 [Sus scrofa]	-	-	-	-	GO:0043234//protein complex;GO:0043234//protein complex	GO:0005515//protein binding;GO:0005515//protein binding	GO:0043623//cellular protein complex assembly;GO:0043623//cellular protein complex assembly;GO:0051084//'de novo' posttranslational protein folding;GO:0051084//'de novo' posttranslational protein folding
7	29619001	29668900	upper	0.15942	ENSSSCG00000001506	RGL2	PREDICTED: ral guanine nucleotide dissociation stimulator-like 2 isoform X4 [Sus scrofa]	Environmental Information Processing	Signal transduction	ko04014//Ras signaling pathway	K17636	GO:0044464//cell part;GO:0044464//cell part;GO:0044464//cell part;GO:0044464//cell part;GO:0044464//cell part	-	GO:0007264//small GTPase mediated signal transduction;GO:0007264//small GTPase mediated signal transduction;GO:0007264//small GTPase mediated signal transduction;GO:0007264//small GTPase mediated signal transduction;GO:0007264//small GTPase mediated signal transduction
7	29619001	29668900	upper	0.15942	ENSSSCG00000001507	TAPBP	PREDICTED: tapasin [Sus scrofa]	Organismal Systems	Immune system	ko04612//Antigen processing and presentation	K08058	-	-	GO:0002474//antigen processing and presentation of peptide antigen via MHC class I;GO:0002474//antigen processing and presentation of peptide antigen via MHC class I;GO:0006950//response to stress;GO:0006950//response to stress
7	31563901	31896800	upper	0.15942	ENSSSCG00000001549	FKBP5	FK506 binding protein 5 [Sus scrofa]	Organismal Systems	Endocrine system	ko04915//Estrogen signaling pathway	K09571	-	GO:0005515//protein binding;GO:0005515//protein binding;GO:0005515//protein binding;GO:0005515//protein binding;GO:0005515//protein binding	GO:0006457//protein folding;GO:0006457//protein folding;GO:0006457//protein folding;GO:0006457//protein folding;GO:0006457//protein folding
7	31563901	31896800	upper	0.15942	ENSSSCG00000032451	ARMC12	PREDICTED: armadillo repeat-containing protein 12 isoform X3 [Sus scrofa]	-	-	-	-	-	-	-
7	31563901	31896800	upper	0.15942	ENSSSCG00000001550	ARMC12	PREDICTED: armadillo repeat-containing protein 12 isoform X3 [Sus scrofa]	-	-	-	-	-	-	-
7	31563901	31896800	upper	0.15942	ENSSSCG00000001551	CLPSL2	PREDICTED: colipase-like protein 2 isoform X2 [Sus scrofa]	-	-	-	-	-	GO:0030234//enzyme regulator activity	GO:0006629//lipid metabolic process;GO:0044707//single-multicellular organism process
7	31563901	31896800	upper	0.15942	ENSSSCG00000033137	CLPS	PREDICTED: colipase isoform X2 [Erinaceus europaeus]	Organismal Systems	Digestive system	ko04975//Fat digestion and absorption	K14460	-	-	-
7	31563901	31896800	upper	0.15942	ENSSSCG00000001552	CLPS	colipase precursor [Sus scrofa]	Organismal Systems	Digestive system	ko04975//Fat digestion and absorption	K14460	-	GO:0030234//enzyme regulator activity	GO:0006629//lipid metabolic process;GO:0007586//digestion;GO:0007602//phototransduction;GO:0044093//positive regulation of molecular function
7	31563901	31896800	upper	0.15942	ENSSSCG00000001553	LHFPL5	PREDICTED: tetraspan membrane protein of hair cell stereocilia isoform X1 [Sus scrofa]	-	-	-	-	GO:0005886//plasma membrane;GO:0031224//intrinsic component of membrane;GO:0032421//stereocilium bundle	-	GO:0002093//auditory receptor cell morphogenesis;GO:0044765//single-organism transport;GO:0050954//sensory perception of mechanical stimulus
7	31563901	31896800	upper	0.15942	ENSSSCG00000001554	SRPK1	SRSF protein kinase 1 [Sus scrofa]	-	-	-	-	GO:0043231//intracellular membrane-bounded organelle;GO:0043231//intracellular membrane-bounded organelle;GO:0043231//intracellular membrane-bounded organelle;GO:0043231//intracellular membrane-bounded organelle;GO:0043231//intracellular membrane-bounded organelle;GO:0043231//intracellular membrane-bounded organelle;GO:0043231//intracellular membrane-bounded organelle	GO:0004672//protein kinase activity;GO:0004672//protein kinase activity;GO:0004672//protein kinase activity;GO:0004672//protein kinase activity;GO:0004672//protein kinase activity;GO:0004672//protein kinase activity;GO:0004672//protein kinase activity;GO:0032550//purine ribonucleoside binding;GO:0032550//purine ribonucleoside binding;GO:0032550//purine ribonucleoside binding;GO:0032550//purine ri…	GO:0006397//mRNA processing;GO:0006397//mRNA processing;GO:0006397//mRNA processing;GO:0006397//mRNA processing;GO:0006397//mRNA processing;GO:0006397//mRNA processing;GO:0006397//mRNA processing;GO:0006464//cellular protein modification process;GO:0006464//cellular protein modification process;GO:0006464//cellular protein modification process;GO:0006464//cellular protein modification process;GO:…
7	31563901	31896800	upper	0.15942	ENSSSCG00000001555	SLC26A8	PREDICTED: LOW QUALITY PROTEIN: testis anion transporter 1 [Sus scrofa]	-	-	-	-	GO:0031224//intrinsic component of membrane;GO:0031224//intrinsic component of membrane	GO:0005253//anion channel activity;GO:0005310//dicarboxylic acid transmembrane transporter activity;GO:0005310//dicarboxylic acid transmembrane transporter activity;GO:0015103//inorganic anion transmembrane transporter activity;GO:0015103//inorganic anion transmembrane transporter activity	GO:0044707//single-multicellular organism process;GO:0048232//male gamete generation;GO:0048869//cellular developmental process
7	31563901	31896800	upper	0.15942	ENSSSCG00000001556	MAPK14	PREDICTED: mitogen-activated protein kinase 14 isoform X2 [Sus scrofa]	Environmental Information Processing;Organismal Systems;Environmental Information Processing;Organismal Systems;Cellular Processes;Organismal Systems;Cellular Processes;Organismal Systems;Environmental Information Processing;Organismal Systems;Cellular Processes;Organismal Systems;Organismal Systems;Organismal Systems;Environmental Information Processing;Organismal Systems;Organismal Systems;Orga…	Signal transduction;Environmental adaptation;Signal transduction;Nervous system;Cell growth and death;Circulatory system;Cellular community - eukaryotes;Nervous system;Signal transduction;Immune system;Cell growth and death;Development;Endocrine system;Nervous system;Signal transduction;Immune system;Immune system;Sensory system;Signal transduction;Immune system;Immune system;Immune system;Immune…	ko04010//MAPK signaling pathway;ko04714//Thermogenesis;ko04015//Rap1 signaling pathway;ko04723//Retrograde endocannabinoid signaling;ko04218//Cellular senescence;ko04261//Adrenergic signaling in cardiomyocytes;ko04550//Signaling pathways regulating pluripotency of stem cells;ko04728//Dopaminergic synapse;ko04068//FoxO signaling pathway;ko04621//NOD-like receptor signaling pathway;ko04114//Oocyte …	K04441;K04441;K04441;K04441;K04441;K04441;K04441;K04441;K04441;K04441;K04441;K04441;K04441;K04441;K04441;K04441;K04441;K04441;K04441;K04441;K04441;K04441;K04441;K04441;K04441;K04441;K04441;K04441;K04441;K04441;K04441;K04441;K04441;K04441	GO:0005819//spindle;GO:0005819//spindle;GO:0005819//spindle;GO:0031981//nuclear lumen;GO:0031981//nuclear lumen;GO:0031981//nuclear lumen;GO:0044444//cytoplasmic part;GO:0044444//cytoplasmic part;GO:0044444//cytoplasmic part	GO:0004702//receptor signaling protein serine/threonine kinase activity;GO:0004702//receptor signaling protein serine/threonine kinase activity;GO:0004702//receptor signaling protein serine/threonine kinase activity;GO:0004712//protein serine/threonine/tyrosine kinase activity;GO:0004712//protein serine/threonine/tyrosine kinase activity;GO:0004712//protein serine/threonine/tyrosine kinase activi…	GO:0001775//cell activation;GO:0001775//cell activation;GO:0001775//cell activation;GO:0002573//myeloid leukocyte differentiation;GO:0002573//myeloid leukocyte differentiation;GO:0002573//myeloid leukocyte differentiation;GO:0002756//MyD88-independent toll-like receptor signaling pathway;GO:0002756//MyD88-independent toll-like receptor signaling pathway;GO:0002756//MyD88-independent toll-like rec…
7	31563901	31896800	upper	0.15942	ENSSSCG00000038774	MAPK13	PREDICTED: mitogen-activated protein kinase 13 isoform X3 [Erinaceus europaeus]	Environmental Information Processing;Organismal Systems;Environmental Information Processing;Organismal Systems;Cellular Processes;Organismal Systems;Cellular Processes;Organismal Systems;Environmental Information Processing;Organismal Systems;Cellular Processes;Organismal Systems;Organismal Systems;Organismal Systems;Environmental Information Processing;Organismal Systems;Organismal Systems;Orga…	Signal transduction;Environmental adaptation;Signal transduction;Nervous system;Cell growth and death;Circulatory system;Cellular community - eukaryotes;Nervous system;Signal transduction;Immune system;Cell growth and death;Development;Endocrine system;Nervous system;Signal transduction;Immune system;Immune system;Sensory system;Signal transduction;Immune system;Immune system;Immune system;Immune…	ko04010//MAPK signaling pathway;ko04714//Thermogenesis;ko04015//Rap1 signaling pathway;ko04723//Retrograde endocannabinoid signaling;ko04218//Cellular senescence;ko04261//Adrenergic signaling in cardiomyocytes;ko04550//Signaling pathways regulating pluripotency of stem cells;ko04728//Dopaminergic synapse;ko04068//FoxO signaling pathway;ko04621//NOD-like receptor signaling pathway;ko04114//Oocyte …	K04441;K04441;K04441;K04441;K04441;K04441;K04441;K04441;K04441;K04441;K04441;K04441;K04441;K04441;K04441;K04441;K04441;K04441;K04441;K04441;K04441;K04441;K04441;K04441;K04441;K04441;K04441;K04441;K04441;K04441;K04441;K04441;K04441;K04441	GO:0044444//cytoplasmic part	GO:0004702//receptor signaling protein serine/threonine kinase activity;GO:0004702//receptor signaling protein serine/threonine kinase activity;GO:0032550//purine ribonucleoside binding;GO:0032550//purine ribonucleoside binding	GO:0001819//positive regulation of cytokine production;GO:0001819//positive regulation of cytokine production;GO:0006351//transcription, DNA-templated;GO:0006351//transcription, DNA-templated;GO:0006468//protein phosphorylation;GO:0006468//protein phosphorylation;GO:0006950//response to stress;GO:0006954//inflammatory response;GO:0007165//signal transduction;GO:0007169//transmembrane receptor pro…
7	46538401	46560800	upper	0.171095	ENSSSCG00000002623	GSTA1	glutathione S-transferase A2 [Sus scrofa]	Organismal Systems;Metabolism;Metabolism;Metabolism;Metabolism	Aging;Xenobiotics biodegradation and metabolism;Xenobiotics biodegradation and metabolism;Metabolism of other amino acids;Xenobiotics biodegradation and metabolism	ko04212//Longevity regulating pathway - worm;ko00983//Drug metabolism - other enzymes;ko00980//Metabolism of xenobiotics by cytochrome P450;ko00480//Glutathione metabolism;ko00982//Drug metabolism - cytochrome P450	K00799;K00799;K00799;K00799;K00799	-	GO:0003824//catalytic activity;GO:0003824//catalytic activity;GO:0003824//catalytic activity;GO:0003824//catalytic activity;GO:0003824//catalytic activity;GO:0003824//catalytic activity;GO:0003824//catalytic activity;GO:0003824//catalytic activity;GO:0003824//catalytic activity	-
7	48082001	48098100	upper	0.184143	ENSSSCG00000001770	CTSH	pro-cathepsin H precursor [Sus scrofa]	Cellular Processes;Cellular Processes	Transport and catabolism;Cell growth and death	ko04142//Lysosome;ko04210//Apoptosis	K01366;K01366	GO:0000323//lytic vacuole;GO:0000323//lytic vacuole;GO:0042599//lamellar body;GO:0042599//lamellar body;GO:0044421//extracellular region part;GO:0044421//extracellular region part	GO:0004175//endopeptidase activity;GO:0004175//endopeptidase activity;GO:0005515//protein binding;GO:0005515//protein binding;GO:0008238//exopeptidase activity;GO:0008238//exopeptidase activity;GO:0016505//peptidase activator activity involved in apoptotic process;GO:0016505//peptidase activator activity involved in apoptotic process;GO:0032397//activating MHC class I receptor activity;GO:0032397…	GO:0000165//MAPK cascade;GO:0000165//MAPK cascade;GO:0001101//response to acid chemical;GO:0001101//response to acid chemical;GO:0001525//angiogenesis;GO:0001525//angiogenesis;GO:0001822//kidney development;GO:0001822//kidney development;GO:0001909//leukocyte mediated cytotoxicity;GO:0001909//leukocyte mediated cytotoxicity;GO:0006508//proteolysis;GO:0006508//proteolysis;GO:0006915//apoptotic pro…
7	56229901	56230800	upper	0.256087	ENSSSCG00000001860	NRG4	PREDICTED: pro-neuregulin-4, membrane-bound isoform [Sus scrofa]	Environmental Information Processing	Signal transduction	ko04012//ErbB signaling pathway	K05458	-	-	-
7	57953701	58014400	upper	0.184143	ENSSSCG00000001873	CSPG4	PREDICTED: LOW QUALITY PROTEIN: chondroitin sulfate proteoglycan 4 [Sus scrofa]	-	-	-	-	GO:0005764//lysosome;GO:0005886//plasma membrane;GO:0016021//integral component of membrane;GO:0030027//lamellipodium;GO:0044431//Golgi apparatus part	GO:0019900//kinase binding;GO:0060089//molecular transducer activity	GO:0001934//positive regulation of protein phosphorylation;GO:0006024//glycosaminoglycan biosynthetic process;GO:0006027//glycosaminoglycan catabolic process;GO:0006790//sulfur compound metabolic process;GO:0007167//enzyme linked receptor protein signaling pathway;GO:0016477//cell migration;GO:0044707//single-multicellular organism process;GO:0048646//anatomical structure formation involved in mo…
7	57953701	58014400	upper	0.184143	ENSSSCG00000001875	SNX33	PREDICTED: LOW QUALITY PROTEIN: sorting nexin-33 [Sus scrofa]	-	-	-	-	GO:0012506//vesicle membrane;GO:0012506//vesicle membrane;GO:0043231//intracellular membrane-bounded organelle;GO:0043231//intracellular membrane-bounded organelle;GO:0044425//membrane part;GO:0044425//membrane part	GO:0005515//protein binding;GO:0005515//protein binding;GO:0005543//phospholipid binding;GO:0005543//phospholipid binding	GO:0000278//mitotic cell cycle;GO:0000278//mitotic cell cycle;GO:0006907//pinocytosis;GO:0006907//pinocytosis;GO:0006996//organelle organization;GO:0006996//organelle organization;GO:0007009//plasma membrane organization;GO:0007009//plasma membrane organization;GO:0032506//cytokinetic process;GO:0032506//cytokinetic process;GO:0045184//establishment of protein localization;GO:0045184//establishme…
7	61185701	61192700	upper	1	ENSSSCG00000001934	SEC23A	PREDICTED: protein transport protein Sec23A [Manis javanica]	Genetic Information Processing	Folding, sorting and degradation	ko04141//Protein processing in endoplasmic reticulum	K14006	GO:0012507//ER to Golgi transport vesicle membrane;GO:0012507//ER to Golgi transport vesicle membrane	GO:0046914//transition metal ion binding;GO:0046914//transition metal ion binding	GO:0015031//protein transport;GO:0015031//protein transport;GO:0016482//cytoplasmic transport;GO:0016482//cytoplasmic transport
7	64762301	64770900	upper	0.1373	ENSSSCG00000001950	KIAA0391	PREDICTED: mitochondrial ribonuclease P protein 3 isoform X1 [Balaenoptera acutorostrata scammoni]	-	-	-	-	-	-	-
7	64762301	64770900	upper	0.1373	ENSSSCG00000031498	PPP2R3C	protein FAM177A1 [Sus scrofa]	Environmental Information Processing;Organismal Systems;Organismal Systems;Environmental Information Processing;Environmental Information Processing;Genetic Information Processing	Signal transduction;Circulatory system;Nervous system;Signal transduction;Signal transduction;Translation	ko04151//PI3K-Akt signaling pathway;ko04261//Adrenergic signaling in cardiomyocytes;ko04728//Dopaminergic synapse;ko04152//AMPK signaling pathway;ko04071//Sphingolipid signaling pathway;ko03015//mRNA surveillance pathway	K11583;K11583;K11583;K11583;K11583;K11583	GO:0005815//microtubule organizing center;GO:0043231//intracellular membrane-bounded organelle	GO:0046872//metal ion binding	GO:0002260//lymphocyte homeostasis;GO:0002831//regulation of response to biotic stimulus;GO:0003254//regulation of membrane depolarization;GO:0030183//B cell differentiation;GO:0045860//positive regulation of protein kinase activity;GO:0048534//hematopoietic or lymphoid organ development
7	69602601	69648000	upper	0.243478	ENSSSCG00000001975	PRKD1	PREDICTED: serine/threonine-protein kinase D1 isoform X2 [Bos indicus]	Environmental Information Processing;Organismal Systems	Signal transduction;Endocrine system	ko04015//Rap1 signaling pathway;ko04925//Aldosterone synthesis and secretion	K06070;K06070	GO:0016020//membrane;GO:0016020//membrane;GO:0030054//cell junction;GO:0030054//cell junction;GO:0043231//intracellular membrane-bounded organelle;GO:0043231//intracellular membrane-bounded organelle;GO:0044444//cytoplasmic part;GO:0044444//cytoplasmic part	GO:0004674//protein serine/threonine kinase activity;GO:0004674//protein serine/threonine kinase activity;GO:0005515//protein binding;GO:0005515//protein binding;GO:0032550//purine ribonucleoside binding;GO:0032550//purine ribonucleoside binding;GO:0043169//cation binding;GO:0043169//cation binding	GO:0001525//angiogenesis;GO:0001525//angiogenesis;GO:0001649//osteoblast differentiation;GO:0001649//osteoblast differentiation;GO:0001934//positive regulation of protein phosphorylation;GO:0001934//positive regulation of protein phosphorylation;GO:0001935//endothelial cell proliferation;GO:0001935//endothelial cell proliferation;GO:0006366//transcription from RNA polymerase II promoter;GO:000636…
7	76896001	76904900	upper	0.219231	ENSSSCG00000040308	-	-	-	-	-	-	-	-	-
7	76967001	76979500	upper	0.120727	ENSSSCG00000033104	TCRA	T cell receptor delta-chain, partial [Sus scrofa]	-	-	-	-	-	-	-
7	76967001	76979500	upper	0.120727	ENSSSCG00000039621	-	-	-	-	-	-	-	-	-
7	76967001	76979500	upper	0.120727	ENSSSCG00000032286	-	-	-	-	-	-	-	-	-
7	76967001	76979500	upper	0.120727	ENSSSCG00000002081	TCRA	T cell receptor alpha chain, partial [Sus scrofa]	-	-	-	-	-	-	-
7	77329901	77358900	upper	0.120727	ENSSSCG00000040548	TCRA	T cell receptor alpha chain [Sus scrofa]	-	-	-	-	-	-	-
7	77329901	77358900	upper	0.120727	ENSSSCG00000023790	TCRA	T cell receptor alpha chain [Sus scrofa]	-	-	-	-	-	-	-
7	77329901	77358900	upper	0.120727	ENSSSCG00000032371	-	-	-	-	-	-	-	-	-
7	77329901	77358900	upper	0.120727	ENSSSCG00000035870	-	T cell receptor alpha chain, partial [Sus scrofa]	-	-	-	-	-	-	-
7	77329901	77358900	upper	0.120727	ENSSSCG00000036918	TCRA	T cell receptor alpha chain, partial [Sus scrofa]	-	-	-	-	-	-	-
7	77400201	77415200	upper	0.1373	ENSSSCG00000002097	-	-	-	-	-	-	-	-	-
7	77400201	77415200	upper	0.1373	ENSSSCG00000034169	-	-	-	-	-	-	-	-	-
7	78771701	78782400	upper	0.553846	ENSSSCG00000034962	L1RE1	transposase [Sus scrofa]	-	-	-	-	GO:0000323//lytic vacuole;GO:0031981//nuclear lumen;GO:0035770//ribonucleoprotein granule	GO:0003723//RNA binding;GO:0005515//protein binding;GO:0043566//structure-specific DNA binding	GO:0032196//transposition
7	79215101	79224000	upper	0.110637	ENSSSCG00000035754	OR4F3	PREDICTED: olfactory receptor 4F3/4F16/4F29-like [Sus scrofa]	Organismal Systems	Sensory system	ko04740//Olfactory transduction	K04257	GO:0031224//intrinsic component of membrane	GO:0004888//transmembrane signaling receptor activity	-
7	79215101	79224000	upper	0.110637	ENSSSCG00000037122	OR4F3	PREDICTED: olfactory receptor 4F3/4F16/4F29-like [Sus scrofa]	Organismal Systems	Sensory system	ko04740//Olfactory transduction	K04257	GO:0031224//intrinsic component of membrane	GO:0004888//transmembrane signaling receptor activity	-
7	79341901	79347700	upper	0.117391	ENSSSCG00000002187	OR4K17	PREDICTED: LOW QUALITY PROTEIN: olfactory receptor 4K17-like [Sus scrofa]	Organismal Systems	Sensory system	ko04740//Olfactory transduction	K04257	GO:0031224//intrinsic component of membrane	GO:0004888//transmembrane signaling receptor activity	GO:0007166//cell surface receptor signaling pathway;GO:0007608//sensory perception of smell
7	80882701	80883700	upper	0.553846	ENSSSCG00000033958	RYR3	PREDICTED: ryanodine receptor 3 [Bos taurus]	Environmental Information Processing;Organismal Systems;Environmental Information Processing;Organismal Systems;Organismal Systems	Signal transduction;Endocrine system;Signal transduction;Environmental adaptation;Digestive system	ko04020//Calcium signaling pathway;ko04921//Oxytocin signaling pathway;ko04371//Apelin signaling pathway;ko04713//Circadian entrainment;ko04970//Salivary secretion	K04963;K04963;K04963;K04963;K04963	GO:0005789//endoplasmic reticulum membrane;GO:0016528//sarcoplasm;GO:0031224//intrinsic component of membrane	GO:0046872//metal ion binding	GO:0006816//calcium ion transport;GO:0006875//cellular metal ion homeostasis;GO:0006936//muscle contraction
7	88999701	89027400	upper	0.1373	ENSSSCG00000022147	CHURC1	PREDICTED: protein Churchill isoform X1 [Sus scrofa]	-	-	-	-	-	GO:0046914//transition metal ion binding	GO:0006351//transcription, DNA-templated;GO:0044707//single-multicellular organism process
7	88999701	89027400	upper	0.1373	ENSSSCG00000002279	GPX2	glutathione peroxidase 2 [Sus scrofa]	Metabolism;Organismal Systems;Metabolism	Lipid metabolism;Endocrine system;Metabolism of other amino acids	ko00590//Arachidonic acid metabolism;ko04918//Thyroid hormone synthesis;ko00480//Glutathione metabolism	K00432;K00432;K00432	GO:0043231//intracellular membrane-bounded organelle	GO:0004601//peroxidase activity	GO:0002437//inflammatory response to antigenic stimulus;GO:0009608//response to symbiont;GO:0044403//symbiosis, encompassing mutualism through parasitism
7	88999701	89027400	upper	0.1373	ENSSSCG00000002280	RAB15	PREDICTED: ras-related protein Rab-15 [Sus scrofa]	-	-	-	-	GO:0016020//membrane;GO:0016020//membrane	-	GO:0035556//intracellular signal transduction;GO:0035556//intracellular signal transduction;GO:0045184//establishment of protein localization;GO:0045184//establishment of protein localization
7	96569601	96591800	upper	0.184143	ENSSSCG00000002341	PAPLN	PREDICTED: papilin [Sus scrofa]	-	-	-	-	-	-	-
7	100684301	100688300	upper	1	ENSSSCG00000025906	ALKBH1	PREDICTED: alkylated DNA repair protein alkB homolog 1 isoform X1 [Physeter catodon]	-	-	-	-	GO:0000790//nuclear chromatin	GO:0004520//endodeoxyribonuclease activity;GO:0005506//iron ion binding;GO:0016706//oxidoreductase activity, acting on paired donors, with incorporation or reduction of molecular oxygen, 2-oxoglutarate as one donor, and incorporation of one atom each of oxygen into both donors	GO:0006281//DNA repair;GO:0006935//chemotaxis;GO:0010467//gene expression;GO:0016070//RNA metabolic process;GO:0016477//cell migration;GO:0030030//cell projection organization;GO:0035510//DNA dealkylation;GO:0040007//growth;GO:0043009//chordate embryonic development;GO:0043066//negative regulation of apoptotic process;GO:0048869//cellular developmental process;GO:0055114//oxidation-reduction proc…
7	120845401	120846300	upper	0.355556	ENSSSCG00000027667	EML1	PREDICTED: echinoderm microtubule-associated protein-like 1 isoform X6 [Balaenoptera acutorostrata scammoni]	-	-	-	-	GO:0015630//microtubule cytoskeleton;GO:0015630//microtubule cytoskeleton;GO:0015630//microtubule cytoskeleton	GO:0005488//binding;GO:0005488//binding;GO:0005488//binding	-
7	121565501	121577400	upper	0.120727	ENSSSCG00000035805	DLK1	PREDICTED: protein delta homolog 1 isoform X4 [Sus scrofa]	-	-	-	-	GO:0005886//plasma membrane;GO:0005886//plasma membrane;GO:0005886//plasma membrane	-	GO:0001501//skeletal system development;GO:0001501//skeletal system development;GO:0001501//skeletal system development;GO:0007219//Notch signaling pathway;GO:0007219//Notch signaling pathway;GO:0007219//Notch signaling pathway
8	120201	138900	upper	0.117391	ENSSSCG00000027502	MYL5	PREDICTED: myosin light chain 5 [Sus scrofa]	Cellular Processes;Cellular Processes;Organismal Systems	Cell motility;Cellular community - eukaryotes;Immune system	ko04810//Regulation of actin cytoskeleton;ko04510//Focal adhesion;ko04670//Leukocyte transendothelial migration	K12753;K12753;K12753	GO:0016460//myosin II complex	GO:0005198//structural molecule activity	GO:0006936//muscle contraction
8	120201	138900	upper	0.117391	ENSSSCG00000026084	MFSD7	PREDICTED: major facilitator superfamily domain-containing protein 7 [Sus scrofa]	-	-	-	-	-	-	GO:0044763//single-organism cellular process
8	120201	138900	upper	0.117391	ENSSSCG00000019544	-	-	-	-	-	-	-	-	-
8	1060301	1065000	upper	0.355556	ENSSSCG00000033541	NAT8L	PREDICTED: N-acetylaspartate synthetase [Tursiops truncatus]	Metabolism;Metabolism	Global and overview maps;Amino acid metabolism	ko01100//Metabolic pathways;ko00250//Alanine, aspartate and glutamate metabolism	K18309;K18309	GO:0005740//mitochondrial envelope;GO:0005789//endoplasmic reticulum membrane;GO:0031224//intrinsic component of membrane	GO:0008080//N-acetyltransferase activity	GO:0043270//positive regulation of ion transport
8	2086801	2091600	upper	0.3968	ENSSSCG00000008702	DOK7	PREDICTED: protein Dok-7 [Sus scrofa]	-	-	-	-	GO:0016020//membrane;GO:0045202//synapse;GO:0045202//synapse	GO:0005102//receptor binding;GO:0005102//receptor binding;GO:0005543//phospholipid binding;GO:0005543//phospholipid binding;GO:0019900//kinase binding;GO:0019900//kinase binding	GO:0045860//positive regulation of protein kinase activity;GO:0045860//positive regulation of protein kinase activity;GO:0050808//synapse organization;GO:0050808//synapse organization;GO:0072657//protein localization to membrane;GO:0072657//protein localization to membrane
8	2892801	2912400	upper	0.184143	ENSSSCG00000008722	SH3TC1	PREDICTED: SH3 domain and tetratricopeptide repeat-containing protein 1 [Orcinus orca]	-	-	-	-	-	-	-
8	6350601	6359100	upper	0.3968	ENSSSCG00000031700	SLC2A9	solute carrier family 2, facilitated glucose transporter member 9 [Canis lupus familiaris]	-	-	-	-	GO:0012505//endomembrane system;GO:0012505//endomembrane system;GO:0016021//integral component of membrane;GO:0016021//integral component of membrane	GO:0015149//hexose transmembrane transporter activity;GO:0015149//hexose transmembrane transporter activity	GO:0006082//organic acid metabolic process;GO:0006082//organic acid metabolic process;GO:0008645//hexose transport;GO:0008645//hexose transport
8	31865501	31874000	upper	0.57971	ENSSSCG00000024496	NSUN7	PREDICTED: putative methyltransferase NSUN7 [Sus scrofa]	-	-	-	-	-	-	-
8	34844201	34850300	upper	0.184143	ENSSSCG00000035712	KCTD8	PREDICTED: BTB/POZ domain-containing protein KCTD8 [Sus scrofa]	-	-	-	-	GO:0043234//protein complex	-	GO:0051259//protein oligomerization
8	41212001	42096200	upper	0.171095	ENSSSCG00000023774	-	-	-	-	-	-	-	-	-
8	41212001	42096200	upper	0.171095	ENSSSCG00000008842	KIT	mast/stem cell growth factor receptor [Sus scrofa]	Environmental Information Processing;Environmental Information Processing;Environmental Information Processing;Environmental Information Processing;Environmental Information Processing;Organismal Systems;Organismal Systems	Signal transduction;Signal transduction;Signal transduction;Signal transduction;Signal transduction;Immune system;Endocrine system	ko04151//PI3K-Akt signaling pathway;ko04010//MAPK signaling pathway;ko04014//Ras signaling pathway;ko04015//Rap1 signaling pathway;ko04072//Phospholipase D signaling pathway;ko04640//Hematopoietic cell lineage;ko04916//Melanogenesis	K05091;K05091;K05091;K05091;K05091;K05091;K05091	GO:0005764//lysosome;GO:0005764//lysosome;GO:0005886//plasma membrane;GO:0005886//plasma membrane;GO:0031224//intrinsic component of membrane;GO:0031224//intrinsic component of membrane;GO:0044421//extracellular region part;GO:0044421//extracellular region part	GO:0004714//transmembrane receptor protein tyrosine kinase activity;GO:0004714//transmembrane receptor protein tyrosine kinase activity;GO:0019899//enzyme binding;GO:0019899//enzyme binding;GO:0032550//purine ribonucleoside binding;GO:0032550//purine ribonucleoside binding;GO:0043169//cation binding;GO:0043169//cation binding;GO:0046983//protein dimerization activity;GO:0046983//protein dimerizat…	GO:0002279//mast cell activation involved in immune response;GO:0002279//mast cell activation involved in immune response;GO:0002573//myeloid leukocyte differentiation;GO:0002573//myeloid leukocyte differentiation;GO:0002768//immune response-regulating cell surface receptor signaling pathway;GO:0002768//immune response-regulating cell surface receptor signaling pathway;GO:0006664//glycolipid meta…
8	41212001	42096200	upper	0.171095	ENSSSCG00000020497	-	-	-	-	-	-	-	-	-
8	41212001	42096200	upper	0.171095	ENSSSCG00000008844	KDR	PREDICTED: vascular endothelial growth factor receptor 2 isoform X1 [Sus scrofa]	Environmental Information Processing;Environmental Information Processing;Environmental Information Processing;Environmental Information Processing;Cellular Processes;Environmental Information Processing	Signal transduction;Signal transduction;Signal transduction;Signal transduction;Cellular community - eukaryotes;Signal transduction	ko04151//PI3K-Akt signaling pathway;ko04010//MAPK signaling pathway;ko04014//Ras signaling pathway;ko04015//Rap1 signaling pathway;ko04510//Focal adhesion;ko04370//VEGF signaling pathway	K05098;K05098;K05098;K05098;K05098;K05098	GO:0005886//plasma membrane;GO:0005886//plasma membrane;GO:0016021//integral component of membrane;GO:0016021//integral component of membrane;GO:0043231//intracellular membrane-bounded organelle;GO:0043231//intracellular membrane-bounded organelle	GO:0004714//transmembrane receptor protein tyrosine kinase activity;GO:0004714//transmembrane receptor protein tyrosine kinase activity;GO:0005102//receptor binding;GO:0005102//receptor binding;GO:0019838//growth factor binding;GO:0019838//growth factor binding;GO:0032550//purine ribonucleoside binding;GO:0032550//purine ribonucleoside binding	GO:0001525//angiogenesis;GO:0001525//angiogenesis;GO:0001932//regulation of protein phosphorylation;GO:0001932//regulation of protein phosphorylation;GO:0001935//endothelial cell proliferation;GO:0001935//endothelial cell proliferation;GO:0001954//positive regulation of cell-matrix adhesion;GO:0001954//positive regulation of cell-matrix adhesion;GO:0003158//endothelium development;GO:0003158//end…
8	41212001	42096200	upper	0.171095	ENSSSCG00000036188	SNAPC3	PREDICTED: snRNA-activating protein complex subunit 3 isoform X2 [Sus scrofa]	-	-	-	-	-	-	-
8	41212001	42096200	upper	0.171095	ENSSSCG00000034254	SRD5A3	PREDICTED: polyprenol reductase isoform X2 [Sus scrofa]	Metabolism	Lipid metabolism	ko00140//Steroid hormone biosynthesis	K12345	-	-	GO:0044710//single-organism metabolic process
8	41212001	42096200	upper	0.171095	ENSSSCG00000008845	SRD5A3	PREDICTED: polyprenol reductase isoform X2 [Sus scrofa]	Metabolism	Lipid metabolism	ko00140//Steroid hormone biosynthesis	K12345	GO:0031224//intrinsic component of membrane;GO:0031224//intrinsic component of membrane;GO:0042175//nuclear outer membrane-endoplasmic reticulum membrane network;GO:0043231//intracellular membrane-bounded organelle;GO:0043231//intracellular membrane-bounded organelle	GO:0016627//oxidoreductase activity, acting on the CH-CH group of donors;GO:0033765//steroid dehydrogenase activity, acting on the CH-CH group of donors;GO:0035671//enone reductase activity	GO:0006487//protein N-linked glycosylation;GO:0006488//dolichol-linked oligosaccharide biosynthetic process;GO:0006694//steroid biosynthetic process;GO:0008300//isoprenoid catabolic process;GO:0008300//isoprenoid catabolic process;GO:0016093//polyprenol metabolic process;GO:0016093//polyprenol metabolic process;GO:1901137//carbohydrate derivative biosynthetic process
8	53336801	53340800	upper	0.110637	ENSSSCG00000039158	env	PREDICTED: endogenous retrovirus group K member 19 Env polyprotein-like [Equus asinus]	-	-	-	-	-	-	-
8	55894901	55896200	upper	0.1373	ENSSSCG00000008898	HOPX	homeodomain-only protein [Sus scrofa]	-	-	-	-	GO:0043231//intracellular membrane-bounded organelle;GO:0043231//intracellular membrane-bounded organelle;GO:0043231//intracellular membrane-bounded organelle;GO:0043231//intracellular membrane-bounded organelle;GO:0043231//intracellular membrane-bounded organelle;GO:0043231//intracellular membrane-bounded organelle	GO:0001071//nucleic acid binding transcription factor activity;GO:0001071//nucleic acid binding transcription factor activity;GO:0001071//nucleic acid binding transcription factor activity;GO:0001071//nucleic acid binding transcription factor activity;GO:0001071//nucleic acid binding transcription factor activity;GO:0001071//nucleic acid binding transcription factor activity;GO:0003677//DNA bindi…	GO:0001825//blastocyst formation;GO:0001825//blastocyst formation;GO:0001825//blastocyst formation;GO:0001825//blastocyst formation;GO:0001825//blastocyst formation;GO:0001825//blastocyst formation;GO:0010467//gene expression;GO:0010467//gene expression;GO:0010467//gene expression;GO:0010467//gene expression;GO:0010467//gene expression;GO:0010467//gene expression;GO:0016570//histone modification;…
8	56153401	56159000	upper	0.1373	ENSSSCG00000023357	REST	PREDICTED: RE1-silencing transcription factor isoform X1 [Sus scrofa]	Cellular Processes	Cellular community - eukaryotes	ko04550//Signaling pathways regulating pluripotency of stem cells	K09222	-	GO:0005488//binding;GO:0005488//binding;GO:0005488//binding;GO:0005488//binding;GO:0005488//binding	GO:0006366//transcription from RNA polymerase II promoter;GO:0006366//transcription from RNA polymerase II promoter;GO:0006366//transcription from RNA polymerase II promoter;GO:0006366//transcription from RNA polymerase II promoter;GO:0006366//transcription from RNA polymerase II promoter;GO:0045596//negative regulation of cell differentiation;GO:0045596//negative regulation of cell differentiati…
8	66542801	66604100	upper	0.768	ENSSSCG00000034442	UGT2C1	PREDICTED: UDP-glucuronosyltransferase 2C1-like isoform X1 [Sus scrofa]	Metabolism;Organismal Systems;Metabolism;Metabolism;Metabolism;Metabolism;Metabolism;Metabolism;Metabolism;Metabolism	Global and overview maps;Digestive system;Xenobiotics biodegradation and metabolism;Metabolism of cofactors and vitamins;Lipid metabolism;Xenobiotics biodegradation and metabolism;Xenobiotics biodegradation and metabolism;Metabolism of cofactors and vitamins;Carbohydrate metabolism;Carbohydrate metabolism	ko01100//Metabolic pathways;ko04976//Bile secretion;ko00983//Drug metabolism - other enzymes;ko00830//Retinol metabolism;ko00140//Steroid hormone biosynthesis;ko00980//Metabolism of xenobiotics by cytochrome P450;ko00982//Drug metabolism - cytochrome P450;ko00860//Porphyrin and chlorophyll metabolism;ko00040//Pentose and glucuronate interconversions;ko00053//Ascorbate and aldarate metabolism	K00699;K00699;K00699;K00699;K00699;K00699;K00699;K00699;K00699;K00699	-	GO:0016757//transferase activity, transferring glycosyl groups;GO:0016757//transferase activity, transferring glycosyl groups;GO:0016757//transferase activity, transferring glycosyl groups;GO:0016757//transferase activity, transferring glycosyl groups;GO:0016757//transferase activity, transferring glycosyl groups;GO:0016757//transferase activity, transferring glycosyl groups;GO:0016757//transfera…	-
8	66542801	66604100	upper	0.768	ENSSSCG00000034442	UGT2C1	PREDICTED: UDP-glucuronosyltransferase 2C1-like isoform X1 [Sus scrofa]	Metabolism;Organismal Systems;Metabolism;Metabolism;Metabolism;Metabolism;Metabolism;Metabolism;Metabolism;Metabolism	Global and overview maps;Digestive system;Xenobiotics biodegradation and metabolism;Metabolism of cofactors and vitamins;Lipid metabolism;Xenobiotics biodegradation and metabolism;Xenobiotics biodegradation and metabolism;Metabolism of cofactors and vitamins;Carbohydrate metabolism;Carbohydrate metabolism	ko01100//Metabolic pathways;ko04976//Bile secretion;ko00983//Drug metabolism - other enzymes;ko00830//Retinol metabolism;ko00140//Steroid hormone biosynthesis;ko00980//Metabolism of xenobiotics by cytochrome P450;ko00982//Drug metabolism - cytochrome P450;ko00860//Porphyrin and chlorophyll metabolism;ko00040//Pentose and glucuronate interconversions;ko00053//Ascorbate and aldarate metabolism	K00699;K00699;K00699;K00699;K00699;K00699;K00699;K00699;K00699;K00699	-	GO:0016757//transferase activity, transferring glycosyl groups;GO:0016757//transferase activity, transferring glycosyl groups;GO:0016757//transferase activity, transferring glycosyl groups;GO:0016757//transferase activity, transferring glycosyl groups;GO:0016757//transferase activity, transferring glycosyl groups;GO:0016757//transferase activity, transferring glycosyl groups;GO:0016757//transfera…	-
8	66542801	66604100	upper	0.768	ENSSSCG00000034442	UGT2C1	PREDICTED: UDP-glucuronosyltransferase 2C1-like isoform X1 [Sus scrofa]	Metabolism;Organismal Systems;Metabolism;Metabolism;Metabolism;Metabolism;Metabolism;Metabolism;Metabolism;Metabolism	Global and overview maps;Digestive system;Xenobiotics biodegradation and metabolism;Metabolism of cofactors and vitamins;Lipid metabolism;Xenobiotics biodegradation and metabolism;Xenobiotics biodegradation and metabolism;Metabolism of cofactors and vitamins;Carbohydrate metabolism;Carbohydrate metabolism	ko01100//Metabolic pathways;ko04976//Bile secretion;ko00983//Drug metabolism - other enzymes;ko00830//Retinol metabolism;ko00140//Steroid hormone biosynthesis;ko00980//Metabolism of xenobiotics by cytochrome P450;ko00982//Drug metabolism - cytochrome P450;ko00860//Porphyrin and chlorophyll metabolism;ko00040//Pentose and glucuronate interconversions;ko00053//Ascorbate and aldarate metabolism	K00699;K00699;K00699;K00699;K00699;K00699;K00699;K00699;K00699;K00699	-	GO:0016757//transferase activity, transferring glycosyl groups;GO:0016757//transferase activity, transferring glycosyl groups;GO:0016757//transferase activity, transferring glycosyl groups;GO:0016757//transferase activity, transferring glycosyl groups;GO:0016757//transferase activity, transferring glycosyl groups;GO:0016757//transferase activity, transferring glycosyl groups;GO:0016757//transfera…	-
8	74829001	74833000	upper	0.219231	ENSSSCG00000026886	DCHS1	PREDICTED: protocadherin-23, partial [Balaenoptera acutorostrata scammoni]	-	-	-	-	-	-	-
8	96811701	96813100	upper	0.243478	ENSSSCG00000034280	LARP1B	PREDICTED: la-related protein 1B isoform X2 [Sus scrofa]	-	-	-	-	-	-	-
8	104553001	104558500	upper	0.355556	ENSSSCG00000023174	USP53	PREDICTED: inactive ubiquitin carboxyl-terminal hydrolase 53 [Sus scrofa]	-	-	-	-	-	-	-
8	104553001	104558500	upper	0.355556	ENSSSCG00000027086	TMEM41A	PREDICTED: transmembrane protein 41A [Orcinus orca]	-	-	-	-	-	-	-
8	112167701	112169500	upper	0.553846	ENSSSCG00000036236	ELOVL6	elongation of long chain fatty acids, partial [Sus scrofa]	Metabolism;Metabolism;Metabolism;Metabolism	Global and overview maps;Global and overview maps;Lipid metabolism;Lipid metabolism	ko01100//Metabolic pathways;ko01212//Fatty acid metabolism;ko00062//Fatty acid elongation;ko01040//Biosynthesis of unsaturated fatty acids	K10203;K10203;K10203;K10203	GO:0031227//intrinsic component of endoplasmic reticulum membrane;GO:0031227//intrinsic component of endoplasmic reticulum membrane;GO:0031227//intrinsic component of endoplasmic reticulum membrane;GO:0031227//intrinsic component of endoplasmic reticulum membrane;GO:0031227//intrinsic component of endoplasmic reticulum membrane	GO:0005488//binding;GO:0005488//binding;GO:0005488//binding;GO:0005488//binding;GO:0005488//binding;GO:0016746//transferase activity, transferring acyl groups;GO:0016746//transferase activity, transferring acyl groups;GO:0016746//transferase activity, transferring acyl groups;GO:0016746//transferase activity, transferring acyl groups;GO:0016746//transferase activity, transferring acyl groups	GO:0001676//long-chain fatty acid metabolic process;GO:0001676//long-chain fatty acid metabolic process;GO:0001676//long-chain fatty acid metabolic process;GO:0001676//long-chain fatty acid metabolic process;GO:0001676//long-chain fatty acid metabolic process;GO:0006641//triglyceride metabolic process;GO:0006641//triglyceride metabolic process;GO:0006641//triglyceride metabolic process;GO:0006641…
8	113286201	113289100	upper	0.426877	ENSSSCG00000039813	COL25A1	PREDICTED: collagen alpha-1(XXV) chain isoform X8 [Vicugna pacos]	-	-	-	-	GO:0016021//integral component of membrane;GO:0016021//integral component of membrane;GO:0016021//integral component of membrane;GO:0016021//integral component of membrane;GO:0044421//extracellular region part;GO:0044421//extracellular region part;GO:0044421//extracellular region part;GO:0044421//extracellular region part;GO:0044432//endoplasmic reticulum part;GO:0044432//endoplasmic reticulum pa…	GO:0005539//glycosaminoglycan binding;GO:0005539//glycosaminoglycan binding;GO:0005539//glycosaminoglycan binding;GO:0005539//glycosaminoglycan binding	GO:0022411//cellular component disassembly;GO:0022411//cellular component disassembly;GO:0022411//cellular component disassembly;GO:0022411//cellular component disassembly;GO:0032963//collagen metabolic process;GO:0032963//collagen metabolic process;GO:0032963//collagen metabolic process;GO:0032963//collagen metabolic process;GO:0043062//extracellular structure organization;GO:0043062//extracellu…
8	121420301	121421300	upper	0.15942	ENSSSCG00000028420	EIF4E	PREDICTED: eukaryotic translation initiation factor 4E isoform X2 [Sus scrofa]	Environmental Information Processing;Genetic Information Processing;Organismal Systems;Environmental Information Processing;Environmental Information Processing;Organismal Systems	Signal transduction;Translation;Endocrine system;Signal transduction;Signal transduction;Aging	ko04151//PI3K-Akt signaling pathway;ko03013//RNA transport;ko04910//Insulin signaling pathway;ko04150//mTOR signaling pathway;ko04066//HIF-1 signaling pathway;ko04211//Longevity regulating pathway - mammal	K03259;K03259;K03259;K03259;K03259;K03259	GO:0031332//RNAi effector complex;GO:0031988//membrane-bounded vesicle;GO:0034518//RNA cap binding complex;GO:0035770//ribonucleoprotein granule;GO:0044444//cytoplasmic part	GO:0008135//translation factor activity, RNA binding;GO:0031369//translation initiation factor binding	GO:0000288//nuclear-transcribed mRNA catabolic process, deadenylation-dependent decay;GO:0006405//RNA export from nucleus;GO:0006412//translation;GO:0007169//transmembrane receptor protein tyrosine kinase signaling pathway;GO:0030323//respiratory tube development;GO:0044403//symbiosis, encompassing mutualism through parasitism;GO:0044772//mitotic cell cycle phase transition
8	128839001	128846100	upper	1	ENSSSCG00000022986	CCSER1	PREDICTED: serine-rich coiled-coil domain-containing protein 1 isoform X3 [Felis catus]	-	-	-	-	-	-	-
8	135843701	135845800	upper	0.292512	ENSSSCG00000009249	HNRNPD	PREDICTED: heterogeneous nuclear ribonucleoprotein D0 [Sus scrofa]	-	-	-	-	GO:0019028//viral capsid;GO:0019028//viral capsid;GO:0019028//viral capsid;GO:0031981//nuclear lumen;GO:0031981//nuclear lumen;GO:0031981//nuclear lumen;GO:0032991//macromolecular complex;GO:0032991//macromolecular complex;GO:0032991//macromolecular complex;GO:0032991//macromolecular complex;GO:0032991//macromolecular complex;GO:0043231//intracellular membrane-bounded organelle;GO:0043231//intrac…	GO:0003723//RNA binding;GO:0003723//RNA binding;GO:0003723//RNA binding;GO:0043565//sequence-specific DNA binding;GO:0043565//sequence-specific DNA binding;GO:0043565//sequence-specific DNA binding;GO:0043565//sequence-specific DNA binding;GO:0043565//sequence-specific DNA binding	GO:0000377//RNA splicing, via transesterification reactions with bulged adenosine as nucleophile;GO:0000377//RNA splicing, via transesterification reactions with bulged adenosine as nucleophile;GO:0000377//RNA splicing, via transesterification reactions with bulged adenosine as nucleophile;GO:0006351//transcription, DNA-templated;GO:0006351//transcription, DNA-templated;GO:0006351//transcription,…
9	235701	237500	upper	0.312859	ENSSSCG00000014579	TMEM41B	PREDICTED: transmembrane protein 41B [Sus scrofa]	-	-	-	-	-	-	-
9	1474401	1519200	upper	0.292512	ENSSSCG00000039567	Olfr478	PREDICTED: olfactory receptor 478-like [Sus scrofa]	Organismal Systems	Sensory system	ko04740//Olfactory transduction	K04257	GO:0031224//intrinsic component of membrane	GO:0004888//transmembrane signaling receptor activity	-
9	1474401	1519200	upper	0.292512	ENSSSCG00000031202	OR10R2	PREDICTED: olfactory receptor 10R2-like [Sus scrofa]	Organismal Systems	Sensory system	ko04740//Olfactory transduction	K04257	GO:0031224//intrinsic component of membrane	GO:0004888//transmembrane signaling receptor activity	GO:0007166//cell surface receptor signaling pathway;GO:0007608//sensory perception of smell
9	1474401	1519200	upper	0.292512	ENSSSCG00000035389	Rpl11	PREDICTED: 60S ribosomal protein L11-like [Elephantulus edwardii]	Genetic Information Processing	Translation	ko03010//Ribosome	K02868	GO:0015934//large ribosomal subunit;GO:0031981//nuclear lumen;GO:0031988//membrane-bounded vesicle	GO:0003723//RNA binding	GO:0006886//intracellular protein transport;GO:0010467//gene expression;GO:0033365//protein localization to organelle;GO:0042254//ribosome biogenesis
9	1474401	1519200	upper	0.292512	ENSSSCG00000035773	-	-	-	-	-	-	-	-	-
9	1700501	1774300	upper	0.138501	ENSSSCG00000040667	Olfr478	PREDICTED: olfactory receptor 502-like isoform X2 [Sus scrofa]	Organismal Systems	Sensory system	ko04740//Olfactory transduction	K04257	GO:0031224//intrinsic component of membrane	GO:0004888//transmembrane signaling receptor activity	GO:0007166//cell surface receptor signaling pathway;GO:0007608//sensory perception of smell
9	1700501	1774300	upper	0.138501	ENSSSCG00000040310	Olfr502	PREDICTED: olfactory receptor 502-like isoform X2 [Sus scrofa]	Organismal Systems	Sensory system	ko04740//Olfactory transduction	K04257	GO:0031224//intrinsic component of membrane	GO:0004888//transmembrane signaling receptor activity	-
9	1700501	1774300	upper	0.138501	ENSSSCG00000039369	Olfr491	PREDICTED: olfactory receptor 491-like [Sus scrofa]	Organismal Systems	Sensory system	ko04740//Olfactory transduction	K04257	GO:0031224//intrinsic component of membrane	GO:0004888//transmembrane signaling receptor activity	GO:0007165//signal transduction;GO:0007608//sensory perception of smell
9	2342301	2350600	upper	0.768	ENSSSCG00000014599	SYT9	PREDICTED: synaptotagmin-9 isoform X2 [Sus scrofa]	-	-	-	-	GO:0030136//clathrin-coated vesicle;GO:0030141//secretory granule	GO:0005515//protein binding	-
9	3022201	3027500	upper	0.120727	ENSSSCG00000014618	GVINP1	PREDICTED: interferon-induced very large GTPase 1 [Sus scrofa]	-	-	-	-	-	-	-
9	3302801	3304800	upper	0.138574	ENSSSCG00000014628	APBB1	PREDICTED: amyloid beta A4 precursor protein-binding family B member 1 isoform X1 [Sus scrofa]	-	-	-	-	GO:0016020//membrane;GO:0016020//membrane;GO:0016020//membrane;GO:0016020//membrane;GO:0016020//membrane;GO:0031252//cell leading edge;GO:0031252//cell leading edge;GO:0031252//cell leading edge;GO:0031252//cell leading edge;GO:0031252//cell leading edge;GO:0043005//neuron projection;GO:0043005//neuron projection;GO:0043005//neuron projection;GO:0043005//neuron projection;GO:0043005//neuron proje…	GO:0005515//protein binding;GO:0005515//protein binding;GO:0005515//protein binding;GO:0005515//protein binding;GO:0005515//protein binding	GO:0006281//DNA repair;GO:0006281//DNA repair;GO:0006281//DNA repair;GO:0006281//DNA repair;GO:0006281//DNA repair;GO:0006366//transcription from RNA polymerase II promoter;GO:0006366//transcription from RNA polymerase II promoter;GO:0006366//transcription from RNA polymerase II promoter;GO:0006366//transcription from RNA polymerase II promoter;GO:0006366//transcription from RNA polymerase II pro…
9	4311201	4319300	upper	0.355556	ENSSSCG00000029107	OR52D1	PREDICTED: olfactory receptor 52D1-like [Sus scrofa]	Organismal Systems	Sensory system	ko04740//Olfactory transduction	K04257	GO:0031224//intrinsic component of membrane	GO:0004888//transmembrane signaling receptor activity	-
9	4311201	4319300	upper	0.355556	ENSSSCG00000024612	OR52D1	PREDICTED: olfactory receptor 52D1-like [Sus scrofa]	Organismal Systems	Sensory system	ko04740//Olfactory transduction	K04257	GO:0031224//intrinsic component of membrane	GO:0004888//transmembrane signaling receptor activity	-
9	6298401	6351000	upper	0.1373	ENSSSCG00000035653	PGAP2	PREDICTED: post-GPI attachment to proteins factor 2 isoform X4 [Otolemur garnettii]	-	-	-	-	-	-	GO:1902229//regulation of intrinsic apoptotic signaling pathway in response to DNA damage;GO:1902229//regulation of intrinsic apoptotic signaling pathway in response to DNA damage;GO:1902229//regulation of intrinsic apoptotic signaling pathway in response to DNA damage;GO:1902229//regulation of intrinsic apoptotic signaling pathway in response to DNA damage;GO:1902229//regulation of intrinsic apo…
9	6298401	6351000	upper	0.1373	ENSSSCG00000014794	NUP98	PREDICTED: nuclear pore complex protein Nup98-Nup96 [Sus scrofa]	Genetic Information Processing	Translation	ko03013//RNA transport	K14297	GO:0005635//nuclear envelope;GO:0005643//nuclear pore;GO:0005643//nuclear pore;GO:0005643//nuclear pore;GO:0016020//membrane;GO:0016234//inclusion body;GO:0016234//inclusion body;GO:0016234//inclusion body;GO:0031981//nuclear lumen;GO:0031981//nuclear lumen;GO:0031981//nuclear lumen	GO:0005198//structural molecule activity;GO:0005198//structural molecule activity;GO:0005198//structural molecule activity	GO:0006259//DNA metabolic process;GO:0006259//DNA metabolic process;GO:0006259//DNA metabolic process;GO:0006999//nuclear pore organization;GO:0006999//nuclear pore organization;GO:0006999//nuclear pore organization;GO:0009987//cellular process;GO:0051234//establishment of localization;GO:0051234//establishment of localization;GO:0051234//establishment of localization
9	7269901	7353300	upper	0.1373	ENSSSCG00000014817	ARAP1	PREDICTED: arf-GAP with Rho-GAP domain, ANK repeat and PH domain-containing protein 1 isoform X1 [Sus scrofa]	Cellular Processes	Transport and catabolism	ko04144//Endocytosis	K18439	-	-	-
9	7269901	7353300	upper	0.1373	ENSSSCG00000014818	STARD10	PCTP-like protein [Sus scrofa]	-	-	-	-	-	-	-
9	7269901	7353300	upper	0.1373	ENSSSCG00000014819	ATG16L2	PREDICTED: autophagy-related protein 16-2 isoform X1 [Sus scrofa]	Organismal Systems;Cellular Processes;Cellular Processes	Immune system;Transport and catabolism;Transport and catabolism	ko04621//NOD-like receptor signaling pathway;ko04140//Autophagy - animal;ko04136//Autophagy - other eukaryotes	K17890;K17890;K17890	-	-	-
9	9213301	9227800	upper	0.209694	ENSSSCG00000021702	XRRA1	PREDICTED: X-ray radiation resistance-associated protein 1 [Sus scrofa]	-	-	-	-	GO:0043231//intracellular membrane-bounded organelle	-	GO:0010212//response to ionizing radiation
9	12443601	12479200	upper	0.171095	ENSSSCG00000031979	KCTD14	PREDICTED: BTB/POZ domain-containing protein KCTD14 [Sus scrofa]	-	-	-	-	-	-	-
9	33989801	33991200	upper	0.292512	ENSSSCG00000014993	Dync2h1	PREDICTED: cytoplasmic dynein 2 heavy chain 1-like [Sus scrofa]	Cellular Processes;Organismal Systems	Transport and catabolism;Excretory system	ko04145//Phagosome;ko04962//Vasopressin-regulated water reabsorption	K10414;K10414	GO:0005875//microtubule associated complex	GO:0003774//motor activity;GO:0032550//purine ribonucleoside binding	GO:0007017//microtubule-based process;GO:0009154//purine ribonucleotide catabolic process;GO:0022607//cellular component assembly;GO:0048870//cell motility
9	36514901	36527000	upper	0.110637	ENSSSCG00000026153	ACAT1	PREDICTED: acetyl-CoA acetyltransferase, mitochondrial isoform X2 [Sus scrofa]	Metabolism;Metabolism;Metabolism;Organismal Systems;Metabolism;Metabolism;Metabolism;Metabolism;Metabolism;Metabolism;Metabolism;Metabolism;Metabolism;Metabolism	Global and overview maps;Global and overview maps;Amino acid metabolism;Digestive system;Amino acid metabolism;Global and overview maps;Amino acid metabolism;Carbohydrate metabolism;Carbohydrate metabolism;Lipid metabolism;Carbohydrate metabolism;Carbohydrate metabolism;Metabolism of terpenoids and polyketides;Lipid metabolism	ko01100//Metabolic pathways;ko01200//Carbon metabolism;ko00280//Valine, leucine and isoleucine degradation;ko04975//Fat digestion and absorption;ko00310//Lysine degradation;ko01212//Fatty acid metabolism;ko00380//Tryptophan metabolism;ko00620//Pyruvate metabolism;ko00630//Glyoxylate and dicarboxylate metabolism;ko00071//Fatty acid degradation;ko00640//Propanoate metabolism;ko00650//Butanoate meta…	K00626;K00626;K00626;K00626;K00626;K00626;K00626;K00626;K00626;K00626;K00626;K00626;K00626;K00626	GO:0019866//organelle inner membrane;GO:0019866//organelle inner membrane;GO:0031988//membrane-bounded vesicle;GO:0044429//mitochondrial part	GO:0003988//acetyl-CoA C-acyltransferase activity;GO:0043169//cation binding;GO:0046983//protein dimerization activity;GO:0048037//cofactor binding	GO:0006629//lipid metabolic process;GO:0006950//response to stress;GO:0007417//central nervous system development;GO:0009063//cellular amino acid catabolic process;GO:0009719//response to endogenous stimulus;GO:0010033//response to organic substance;GO:0044249//cellular biosynthetic process;GO:0051259//protein oligomerization;GO:0072019//proximal convoluted tubule development
9	41731001	41744000	upper	0.15942	ENSSSCG00000030095	ZBTB16	PREDICTED: zinc finger and BTB domain-containing protein 16 isoform X2 [Balaenoptera acutorostrata scammoni]	-	-	-	-	GO:0016604//nuclear body;GO:0016604//nuclear body;GO:0043234//protein complex;GO:0043234//protein complex	GO:0003676//nucleic acid binding;GO:0003676//nucleic acid binding;GO:0043169//cation binding;GO:0043169//cation binding;GO:0046983//protein dimerization activity;GO:0046983//protein dimerization activity	GO:0001503//ossification;GO:0001503//ossification;GO:0001822//kidney development;GO:0001822//kidney development;GO:0002062//chondrocyte differentiation;GO:0002062//chondrocyte differentiation;GO:0003002//regionalization;GO:0003002//regionalization;GO:0006351//transcription, DNA-templated;GO:0006351//transcription, DNA-templated;GO:0006915//apoptotic process;GO:0006915//apoptotic process;GO:000728…
9	45387501	45411000	upper	0.1373	ENSSSCG00000015086	TMPRSS4	PREDICTED: transmembrane protease serine 4 isoform X1 [Sus scrofa]	-	-	-	-	GO:0031224//intrinsic component of membrane;GO:0031224//intrinsic component of membrane	GO:0004175//endopeptidase activity;GO:0004175//endopeptidase activity;GO:0038024//cargo receptor activity;GO:0038024//cargo receptor activity	GO:0006897//endocytosis;GO:0006897//endocytosis;GO:0016485//protein processing;GO:0016485//protein processing
9	45949001	45978300	upper	0.117391	ENSSSCG00000024578	PHLDB1	PREDICTED: pleckstrin homology-like domain family B member 1 isoform X5 [Ceratotherium simum simum]	-	-	-	-	-	-	-
9	45949001	45978300	upper	0.117391	ENSSSCG00000028204	TREH	PREDICTED: trehalase-like [Sus scrofa]	Metabolism;Metabolism	Global and overview maps;Carbohydrate metabolism	ko01100//Metabolic pathways;ko00500//Starch and sucrose metabolism	K01194;K01194	-	GO:0015927//trehalase activity	GO:0005984//disaccharide metabolic process
9	48361001	48366500	upper	0.553846	ENSSSCG00000028517	SC5D	PREDICTED: lathosterol oxidase [Sus scrofa]	Metabolism;Metabolism	Global and overview maps;Lipid metabolism	ko01100//Metabolic pathways;ko00100//Steroid biosynthesis	K00227;K00227	GO:0031224//intrinsic component of membrane	GO:0003824//catalytic activity	GO:0006631//fatty acid metabolic process
9	51420701	51434000	upper	0.171429	ENSSSCG00000039814	-	zinc finger protein 277 isoform 1 [Mus musculus]	Organismal Systems	Sensory system	ko04740//Olfactory transduction	K04257	GO:0005746//mitochondrial respiratory chain;GO:0005746//mitochondrial respiratory chain;GO:0005746//mitochondrial respiratory chain	GO:0005488//binding;GO:0005488//binding;GO:0005488//binding	GO:0022904//respiratory electron transport chain;GO:0022904//respiratory electron transport chain;GO:0022904//respiratory electron transport chain;GO:0034614//cellular response to reactive oxygen species;GO:0034614//cellular response to reactive oxygen species;GO:0034614//cellular response to reactive oxygen species;GO:0080135//regulation of cellular response to stress;GO:0080135//regulation of c…
9	51761501	51770600	upper	0.312859	ENSSSCG00000024455	OR8A1	PREDICTED: olfactory receptor 151-like [Sus scrofa]	Organismal Systems	Sensory system	ko04740//Olfactory transduction	K04257	GO:0031224//intrinsic component of membrane	GO:0004888//transmembrane signaling receptor activity	GO:0007166//cell surface receptor signaling pathway;GO:0007608//sensory perception of smell
9	52961601	52964500	upper	0.138574	ENSSSCG00000033649	-	PREDICTED: prostate and testis expressed protein 2 isoform X1 [Rhinopithecus bieti]	-	-	-	-	-	-	-
9	55520501	56041300	upper	0.3968	ENSSSCG00000015237	FLI1	PREDICTED: Friend leukemia integration 1 transcription factor isoform X1 [Capra hircus]	-	-	-	-	-	-	-
9	55520501	56041300	upper	0.3968	ENSSSCG00000015236	KCNJ1	PREDICTED: ATP-sensitive inward rectifier potassium channel 1 isoform X1 [Sus scrofa]	Organismal Systems;Organismal Systems	Digestive system;Excretory system	ko04971//Gastric acid secretion;ko04960//Aldosterone-regulated sodium reabsorption	K04995;K04995	GO:0005887//integral component of plasma membrane	GO:0005249//voltage-gated potassium channel activity;GO:0032550//purine ribonucleoside binding;GO:1902936//phosphatidylinositol bisphosphate binding	GO:0003096//renal sodium ion transport;GO:0007267//cell-cell signaling;GO:0048731//system development;GO:0048871//multicellular organismal homeostasis;GO:1901979//regulation of inward rectifier potassium channel activity
9	55520501	56041300	upper	0.3968	ENSSSCG00000021573	KCNJ5	G protein-activated inward rectifier potassium channel 4 [Sus scrofa]	Organismal Systems;Organismal Systems;Organismal Systems;Organismal Systems;Organismal Systems;Organismal Systems;Organismal Systems	Nervous system;Endocrine system;Nervous system;Nervous system;Endocrine system;Environmental adaptation;Endocrine system	ko04723//Retrograde endocannabinoid signaling;ko04921//Oxytocin signaling pathway;ko04728//Dopaminergic synapse;ko04726//Serotonergic synapse;ko04915//Estrogen signaling pathway;ko04713//Circadian entrainment;ko04925//Aldosterone synthesis and secretion	K04999;K04999;K04999;K04999;K04999;K04999;K04999	GO:0031224//intrinsic component of membrane	GO:0005242//inward rectifier potassium channel activity	GO:0030001//metal ion transport;GO:0034220//ion transmembrane transport
9	55520501	56041300	upper	0.3968	ENSSSCG00000015238	ARHGAP32	PREDICTED: rho GTPase-activating protein 32 isoform X2 [Canis lupus familiaris]	-	-	-	-	GO:0005856//cytoskeleton;GO:0005856//cytoskeleton;GO:0005856//cytoskeleton;GO:0005856//cytoskeleton;GO:0005856//cytoskeleton;GO:0005856//cytoskeleton;GO:0005856//cytoskeleton;GO:0044444//cytoplasmic part;GO:0044444//cytoplasmic part;GO:0044444//cytoplasmic part;GO:0044444//cytoplasmic part;GO:0044444//cytoplasmic part	GO:0005543//phospholipid binding;GO:0005543//phospholipid binding;GO:0005543//phospholipid binding;GO:0005543//phospholipid binding;GO:0005543//phospholipid binding;GO:0005543//phospholipid binding;GO:0005543//phospholipid binding	GO:0007154//cell communication;GO:0007154//cell communication;GO:0007154//cell communication;GO:0007154//cell communication;GO:0007154//cell communication;GO:0007154//cell communication;GO:0007154//cell communication
9	60812901	60815300	upper	0.597222	ENSSSCG00000028123	VPS26B	vacuolar protein sorting-associated protein 26B [Sus scrofa]	Metabolism;Metabolism	Global and overview maps;Amino acid metabolism	ko01100//Metabolic pathways;ko00280//Valine, leucine and isoleucine degradation	K11538;K11538	GO:0012505//endomembrane system;GO:0043231//intracellular membrane-bounded organelle;GO:0043231//intracellular membrane-bounded organelle;GO:0043231//intracellular membrane-bounded organelle;GO:0043231//intracellular membrane-bounded organelle;GO:0043231//intracellular membrane-bounded organelle;GO:0043231//intracellular membrane-bounded organelle;GO:0043231//intracellular membrane-bounded organe…	GO:0000166//nucleotide binding;GO:0000166//nucleotide binding;GO:0000166//nucleotide binding;GO:0000166//nucleotide binding;GO:0000166//nucleotide binding;GO:0000166//nucleotide binding;GO:0000166//nucleotide binding;GO:0016491//oxidoreductase activity;GO:0016491//oxidoreductase activity;GO:0016491//oxidoreductase activity;GO:0016491//oxidoreductase activity;GO:0016491//oxidoreductase activity;GO…	GO:0044710//single-organism metabolic process;GO:0044710//single-organism metabolic process;GO:0044710//single-organism metabolic process;GO:0044710//single-organism metabolic process;GO:0044710//single-organism metabolic process;GO:0044710//single-organism metabolic process;GO:0044710//single-organism metabolic process;GO:0045184//establishment of protein localization;GO:0045184//establishment o…
9	64011001	65255100	upper	0.219231	ENSSSCG00000028322	BTG2	B cell translocation protein 2 [Sus scrofa]	Genetic Information Processing	Folding, sorting and degradation	ko03018//RNA degradation	K14443	-	-	GO:0000289//nuclear-transcribed mRNA poly(A) tail shortening;GO:0003002//regionalization;GO:0006412//translation;GO:0007519//skeletal muscle tissue development;GO:0007612//learning;GO:0008285//negative regulation of cell proliferation;GO:0021766//hippocampus development;GO:0021953//central nervous system neuron differentiation;GO:0030030//cell projection organization;GO:0033554//cellular response…
9	64011001	65255100	upper	0.219231	ENSSSCG00000015270	FMOD	PREDICTED: fibromodulin [Sus scrofa]	-	-	-	-	GO:0044421//extracellular region part	-	-
9	64011001	65255100	upper	0.219231	ENSSSCG00000015271	PRELP	PREDICTED: prolargin [Sus scrofa]	-	-	-	-	GO:0031012//extracellular matrix;GO:0031012//extracellular matrix;GO:0031988//membrane-bounded vesicle;GO:0031988//membrane-bounded vesicle	GO:0005198//structural molecule activity;GO:0005198//structural molecule activity;GO:0005539//glycosaminoglycan binding;GO:0005539//glycosaminoglycan binding	GO:0007568//aging;GO:0007568//aging
9	64011001	65255100	upper	0.219231	ENSSSCG00000015272	OPTC	opticin precursor [Sus scrofa]	-	-	-	-	-	-	-
9	64011001	65255100	upper	0.219231	ENSSSCG00000015273	ATP2B4	PREDICTED: plasma membrane calcium-transporting ATPase 4 isoform X1 [Sus scrofa]	Environmental Information Processing;Environmental Information Processing;Environmental Information Processing;Organismal Systems;Organismal Systems;Organismal Systems;Organismal Systems;Organismal Systems;Organismal Systems	Signal transduction;Signal transduction;Signal transduction;Circulatory system;Endocrine system;Digestive system;Digestive system;Digestive system;Excretory system	ko04024//cAMP signaling pathway;ko04020//Calcium signaling pathway;ko04022//cGMP - PKG signaling pathway;ko04261//Adrenergic signaling in cardiomyocytes;ko04925//Aldosterone synthesis and secretion;ko04972//Pancreatic secretion;ko04970//Salivary secretion;ko04978//Mineral absorption;ko04961//Endocrine and other factor-regulated calcium reabsorption	K05850;K05850;K05850;K05850;K05850;K05850;K05850;K05850;K05850	GO:0031224//intrinsic component of membrane;GO:0031224//intrinsic component of membrane;GO:0031224//intrinsic component of membrane;GO:0031224//intrinsic component of membrane	GO:0019829//cation-transporting ATPase activity;GO:0032550//purine ribonucleoside binding;GO:0032550//purine ribonucleoside binding;GO:0032550//purine ribonucleoside binding;GO:0032550//purine ribonucleoside binding;GO:0043169//cation binding;GO:0043169//cation binding;GO:0043169//cation binding;GO:0043169//cation binding	GO:0006816//calcium ion transport
9	64011001	65255100	upper	0.219231	ENSSSCG00000033768	LAX1	PREDICTED: lymphocyte transmembrane adapter 1 [Sus scrofa]	-	-	-	-	GO:0031224//intrinsic component of membrane;GO:0031224//intrinsic component of membrane;GO:0031224//intrinsic component of membrane;GO:0043231//intracellular membrane-bounded organelle;GO:0043231//intracellular membrane-bounded organelle;GO:0043231//intracellular membrane-bounded organelle	GO:0019900//kinase binding;GO:0019900//kinase binding;GO:0019900//kinase binding;GO:0019904//protein domain specific binding;GO:0019904//protein domain specific binding;GO:0019904//protein domain specific binding	GO:0002377//immunoglobulin production;GO:0002377//immunoglobulin production;GO:0002377//immunoglobulin production;GO:0002429//immune response-activating cell surface receptor signaling pathway;GO:0002429//immune response-activating cell surface receptor signaling pathway;GO:0002429//immune response-activating cell surface receptor signaling pathway;GO:0042110//T cell activation;GO:0042110//T cell…
9	64011001	65255100	upper	0.219231	ENSSSCG00000028035	ZC3H11A	PREDICTED: zinc finger CCCH domain-containing protein 11A [Sus scrofa]	-	-	-	-	-	GO:0043169//cation binding;GO:0043169//cation binding;GO:0043169//cation binding;GO:0043169//cation binding;GO:0043169//cation binding	GO:0006406//mRNA export from nucleus;GO:0006406//mRNA export from nucleus;GO:0006406//mRNA export from nucleus;GO:0006406//mRNA export from nucleus;GO:0006406//mRNA export from nucleus
9	64011001	65255100	upper	0.219231	ENSSSCG00000023562	SNRPE	small nuclear ribonucleoprotein E [Sus scrofa]	Genetic Information Processing	Transcription	ko03040//Spliceosome	K11097	GO:0005681//spliceosomal complex;GO:0005681//spliceosomal complex;GO:0005681//spliceosomal complex;GO:0019028//viral capsid;GO:0030532//small nuclear ribonucleoprotein complex;GO:0030532//small nuclear ribonucleoprotein complex;GO:0030532//small nuclear ribonucleoprotein complex;GO:0031981//nuclear lumen;GO:0031981//nuclear lumen;GO:0031981//nuclear lumen;GO:0034708//methyltransferase complex;GO:…	GO:0003676//nucleic acid binding;GO:0003676//nucleic acid binding;GO:0003676//nucleic acid binding	GO:0000398//mRNA splicing, via spliceosome;GO:0000398//mRNA splicing, via spliceosome;GO:0000398//mRNA splicing, via spliceosome;GO:0006366//transcription from RNA polymerase II promoter;GO:0006366//transcription from RNA polymerase II promoter;GO:0006366//transcription from RNA polymerase II promoter;GO:0042303//molting cycle;GO:0042303//molting cycle;GO:0042303//molting cycle
9	64011001	65255100	upper	0.219231	ENSSSCG00000015277	SOX13	PREDICTED: transcription factor SOX-13 isoform X1 [Balaenoptera acutorostrata scammoni]	-	-	-	-	-	-	-
9	64011001	65255100	upper	0.219231	ENSSSCG00000015276	ETNK2	PREDICTED: ethanolamine kinase 2 isoform X2 [Sus scrofa]	Metabolism;Metabolism	Global and overview maps;Lipid metabolism	ko01100//Metabolic pathways;ko00564//Glycerophospholipid metabolism	K00894;K00894	GO:0044444//cytoplasmic part	GO:0016301//kinase activity;GO:0032550//purine ribonucleoside binding	GO:0040007//growth;GO:0043009//chordate embryonic development;GO:0046337//phosphatidylethanolamine metabolic process
9	64011001	65255100	upper	0.219231	ENSSSCG00000040190	-	-	-	-	-	-	-	-	-
9	64011001	65255100	upper	0.219231	ENSSSCG00000031235	REN	PREDICTED: renin [Galeopterus variegatus]	Organismal Systems;Organismal Systems	Endocrine system;Endocrine system	ko04924//Renin secretion;ko04614//Renin-angiotensin system	K01380;K01380	-	GO:0016787//hydrolase activity;GO:0016787//hydrolase activity	GO:0016485//protein processing;GO:0016485//protein processing
9	64011001	65255100	upper	0.219231	ENSSSCG00000038350	KISS1	metastasis-suppressor KiSS-1 precursor [Sus scrofa]	-	-	-	-	-	-	-
9	64011001	65255100	upper	0.219231	ENSSSCG00000015279	GOLT1A	PREDICTED: vesicle transport protein GOT1A [Sus scrofa]	-	-	-	-	GO:0031224//intrinsic component of membrane	-	GO:0006810//transport;GO:0045184//establishment of protein localization
9	64011001	65255100	upper	0.219231	ENSSSCG00000015281	PLEKHA6	PREDICTED: pleckstrin homology domain-containing family A member 6 isoform X9 [Sus scrofa]	-	-	-	-	-	-	-
9	64011001	65255100	upper	0.219231	ENSSSCG00000020589	-	-	-	-	-	-	-	-	-
9	64011001	65255100	upper	0.219231	ENSSSCG00000015282	PPP1R15B	PREDICTED: protein phosphatase 1 regulatory subunit 15B isoform X1 [Sus scrofa]	-	-	-	-	-	GO:0004721//phosphoprotein phosphatase activity	GO:0000302//response to reactive oxygen species;GO:0006796//phosphate-containing compound metabolic process;GO:0006984//ER-nucleus signaling pathway;GO:0033554//cellular response to stress
9	64011001	65255100	upper	0.219231	ENSSSCG00000040625	-	hypothetical protein [Pongo abelii]	-	-	-	-	-	-	GO:0006950//response to stress
9	64011001	65255100	upper	0.219231	ENSSSCG00000015283	PIK3C2B	PREDICTED: phosphatidylinositol 4-phosphate 3-kinase C2 domain-containing subunit beta isoform X1 [Sus scrofa]	Metabolism;Environmental Information Processing;Metabolism	Global and overview maps;Signal transduction;Carbohydrate metabolism	ko01100//Metabolic pathways;ko04070//Phosphatidylinositol signaling system;ko00562//Inositol phosphate metabolism	K00923;K00923;K00923	GO:0016023//cytoplasmic, membrane-bounded vesicle;GO:0016023//cytoplasmic, membrane-bounded vesicle;GO:0016023//cytoplasmic, membrane-bounded vesicle	GO:0005543//phospholipid binding;GO:0005543//phospholipid binding;GO:0005543//phospholipid binding;GO:0016301//kinase activity;GO:0016772//transferase activity, transferring phosphorus-containing groups;GO:0016772//transferase activity, transferring phosphorus-containing groups;GO:0032550//purine ribonucleoside binding;GO:0032550//purine ribonucleoside binding;GO:0032550//purine ribonucleoside bi…	GO:0046488//phosphatidylinositol metabolic process;GO:0046488//phosphatidylinositol metabolic process;GO:0046488//phosphatidylinositol metabolic process;GO:0048017//inositol lipid-mediated signaling;GO:0048017//inositol lipid-mediated signaling;GO:0048017//inositol lipid-mediated signaling
9	64011001	65255100	upper	0.219231	ENSSSCG00000015284	MDM4	PREDICTED: LOW QUALITY PROTEIN: protein Mdm4 [Sus scrofa]	Cellular Processes	Cell growth and death	ko04115//p53 signaling pathway	K10127	GO:0043231//intracellular membrane-bounded organelle;GO:0043231//intracellular membrane-bounded organelle;GO:0043231//intracellular membrane-bounded organelle	GO:0005515//protein binding;GO:0005515//protein binding;GO:0005515//protein binding;GO:0046914//transition metal ion binding;GO:0046914//transition metal ion binding;GO:0046914//transition metal ion binding	GO:0001666//response to hypoxia;GO:0001666//response to hypoxia;GO:0001666//response to hypoxia;GO:0006915//apoptotic process;GO:0006915//apoptotic process;GO:0006915//apoptotic process;GO:0007050//cell cycle arrest;GO:0007050//cell cycle arrest;GO:0007050//cell cycle arrest;GO:0008283//cell proliferation;GO:0008283//cell proliferation;GO:0008283//cell proliferation;GO:0009895//negative regulatio…
9	64011001	65255100	upper	0.219231	ENSSSCG00000034803	SDHD	PREDICTED: succinate dehydrogenase [ubiquinone] cytochrome b small subunit, mitochondrial isoform X2 [Tursiops truncatus]	Metabolism;Organismal Systems;Metabolism;Metabolism;Metabolism	Global and overview maps;Environmental adaptation;Energy metabolism;Global and overview maps;Carbohydrate metabolism	ko01100//Metabolic pathways;ko04714//Thermogenesis;ko00190//Oxidative phosphorylation;ko01200//Carbon metabolism;ko00020//Citrate cycle (TCA cycle)	K00237;K00237;K00237;K00237;K00237	GO:0005743//mitochondrial inner membrane;GO:0044425//membrane part	GO:0005488//binding;GO:0016627//oxidoreductase activity, acting on the CH-CH group of donors	GO:0009060//aerobic respiration;GO:0022900//electron transport chain
9	66726201	66738100	upper	0.32107	ENSSSCG00000015638	C1orf186	PREDICTED: uncharacterized protein C1orf186 homolog isoform X2 [Sus scrofa]	-	-	-	-	-	-	-
9	75168001	75174500	upper	0.219231	ENSSSCG00000015333	ASB4	PREDICTED: ankyrin repeat and SOCS box protein 4 isoform X1 [Sus scrofa]	-	-	-	-	GO:0031461//cullin-RING ubiquitin ligase complex	GO:0044389//ubiquitin-like protein ligase binding	GO:0007165//signal transduction;GO:0016567//protein ubiquitination;GO:0045597//positive regulation of cell differentiation
9	76623801	76626100	upper	0.138574	ENSSSCG00000033314	DLX6	PREDICTED: homeobox protein DLX-6 [Ictidomys tridecemlineatus]	-	-	-	-	GO:0043231//intracellular membrane-bounded organelle;GO:0043231//intracellular membrane-bounded organelle	GO:0001071//nucleic acid binding transcription factor activity;GO:0001071//nucleic acid binding transcription factor activity;GO:0003677//DNA binding;GO:0003677//DNA binding	GO:0006351//transcription, DNA-templated;GO:0006351//transcription, DNA-templated;GO:0008284//positive regulation of cell proliferation;GO:0008284//positive regulation of cell proliferation;GO:0030154//cell differentiation;GO:0030154//cell differentiation;GO:0035108//limb morphogenesis;GO:0035108//limb morphogenesis;GO:0042471//ear morphogenesis;GO:0042471//ear morphogenesis
9	77495301	77570900	upper	0.553846	ENSSSCG00000038187	C1GALT1	PREDICTED: glycoprotein-N-acetylgalactosamine 3-beta-galactosyltransferase 1 isoform X1 [Sus scrofa]	Metabolism;Metabolism	Global and overview maps;Glycan biosynthesis and metabolism	ko01100//Metabolic pathways;ko00512//Mucin type O-glycan biosynthesis	K00731;K00731	GO:0031224//intrinsic component of membrane	GO:0043169//cation binding;GO:0048531//beta-1,3-galactosyltransferase activity	GO:0006464//cellular protein modification process;GO:0048869//cellular developmental process
9	81960401	81963600	upper	0.292512	ENSSSCG00000022543	VWDE	PREDICTED: von Willebrand factor D and EGF domain-containing protein isoform X3 [Sus scrofa]	-	-	-	-	-	-	-
9	89409801	89414000	upper	0.138574	ENSSSCG00000015375	ITGB8	integrin beta 8 [Sus scrofa]	Environmental Information Processing;Cellular Processes;Cellular Processes;Environmental Information Processing;Environmental Information Processing	Signal transduction;Cell motility;Cellular community - eukaryotes;Signaling molecules and interaction;Signaling molecules and interaction	ko04151//PI3K-Akt signaling pathway;ko04810//Regulation of actin cytoskeleton;ko04510//Focal adhesion;ko04514//Cell adhesion molecules (CAMs);ko04512//ECM-receptor interaction	K06591;K06591;K06591;K06591;K06591	GO:0005887//integral component of plasma membrane;GO:0005887//integral component of plasma membrane;GO:0005887//integral component of plasma membrane	-	GO:0007166//cell surface receptor signaling pathway;GO:0007166//cell surface receptor signaling pathway;GO:0007166//cell surface receptor signaling pathway;GO:0031589//cell-substrate adhesion;GO:0031589//cell-substrate adhesion;GO:0031589//cell-substrate adhesion;GO:0044707//single-multicellular organism process;GO:0044707//single-multicellular organism process;GO:0044707//single-multicellular or…
9	95239401	95591900	upper	0.218417	ENSSSCG00000015396	SEMA3D	PREDICTED: semaphorin-3D isoform X1 [Balaenoptera acutorostrata scammoni]	Organismal Systems	Development	ko04360//Axon guidance	K06840	-	-	GO:0044707//single-multicellular organism process;GO:0044707//single-multicellular organism process;GO:0044707//single-multicellular organism process;GO:0044707//single-multicellular organism process
9	99719301	99727700	upper	0.553846	ENSSSCG00000015405	CD36	platelet glycoprotein 4 [Sus scrofa]	Cellular Processes;Environmental Information Processing;Organismal Systems;Environmental Information Processing;Organismal Systems;Organismal Systems;Organismal Systems;Organismal Systems	Transport and catabolism;Signal transduction;Immune system;Signaling molecules and interaction;Endocrine system;Endocrine system;Digestive system;Digestive system	ko04145//Phagosome;ko04152//AMPK signaling pathway;ko04640//Hematopoietic cell lineage;ko04512//ECM-receptor interaction;ko03320//PPAR signaling pathway;ko04920//Adipocytokine signaling pathway;ko04975//Fat digestion and absorption;ko04979//Cholesterol metabolism	K06259;K06259;K06259;K06259;K06259;K06259;K06259;K06259	GO:0005886//plasma membrane;GO:0016021//integral component of membrane;GO:0030139//endocytic vesicle;GO:0030667//secretory granule membrane;GO:0031224//intrinsic component of membrane;GO:0031224//intrinsic component of membrane;GO:0031224//intrinsic component of membrane;GO:0031224//intrinsic component of membrane;GO:0031224//intrinsic component of membrane;GO:0031224//intrinsic component of memb…	GO:0008329//signaling pattern recognition receptor activity;GO:0019838//growth factor binding;GO:0030228//lipoprotein particle receptor activity;GO:0071813//lipoprotein particle binding	GO:0000165//MAPK cascade;GO:0001775//cell activation;GO:0001819//positive regulation of cytokine production;GO:0001934//positive regulation of protein phosphorylation;GO:0001952//regulation of cell-matrix adhesion;GO:0002224//toll-like receptor signaling pathway;GO:0006366//transcription from RNA polymerase II promoter;GO:0006629//lipid metabolic process;GO:0006887//exocytosis;GO:0006911//phagocy…
9	111946001	111948000	upper	0.120727	ENSSSCG00000035172	-	-	-	-	-	-	-	-	-
9	121993501	122681100	upper	0.120727	ENSSSCG00000015534	ACBD6	PREDICTED: acyl-CoA-binding domain-containing protein 6 isoform X3 [Sus scrofa]	-	-	-	-	GO:0043231//intracellular membrane-bounded organelle	GO:0005488//binding	-
9	121993501	122681100	upper	0.120727	ENSSSCG00000015537	XPR1	PREDICTED: xenotropic and polytropic retrovirus receptor 1 [Sus scrofa]	-	-	-	-	GO:0031224//intrinsic component of membrane;GO:0031224//intrinsic component of membrane;GO:0031224//intrinsic component of membrane	-	GO:0051707//response to other organism;GO:0051707//response to other organism;GO:0051707//response to other organism
9	121993501	122681100	upper	0.120727	ENSSSCG00000015538	KIAA1614	PREDICTED: uncharacterized protein KIAA1614 homolog isoform X1 [Physeter catodon]	-	-	-	-	-	-	-
9	121993501	122681100	upper	0.120727	ENSSSCG00000015539	STX6	syntaxin-6 [Sus scrofa]	Genetic Information Processing	Folding, sorting and degradation	ko04130//SNARE interactions in vesicular transport	K08498	-	-	-
9	121993501	122681100	upper	0.120727	ENSSSCG00000015540	MR1	PREDICTED: major histocompatibility complex class I-related gene protein [Sus scrofa]	-	-	-	-	-	-	-
9	121993501	122681100	upper	0.120727	ENSSSCG00000015541	IER5	immediate early response gene 5 protein [Sus scrofa]	-	-	-	-	-	-	-
9	127738801	127754700	upper	0.163241	ENSSSCG00000039898	INTS10	PREDICTED: integrator complex subunit 10 isoform X4 [Sus scrofa]	-	-	-	-	GO:0016591//DNA-directed RNA polymerase II, holoenzyme	-	GO:0016073//snRNA metabolic process
9	132922001	132929800	upper	0.15942	ENSSSCG00000015610	SYT14	PREDICTED: synaptotagmin-14 isoform X2 [Nomascus leucogenys]	-	-	-	-	GO:0031224//intrinsic component of membrane;GO:0031224//intrinsic component of membrane;GO:0031224//intrinsic component of membrane	GO:0046983//protein dimerization activity;GO:0046983//protein dimerization activity;GO:0046983//protein dimerization activity	GO:0016265//death;GO:0016265//death;GO:0016265//death
10	12528601	12589000	upper	0.117391	ENSSSCG00000025290	ZNF596	PREDICTED: zinc finger protein 596 isoform X2 [Sus scrofa]	-	-	-	-	GO:0043231//intracellular membrane-bounded organelle;GO:0043231//intracellular membrane-bounded organelle;GO:0043231//intracellular membrane-bounded organelle;GO:0043231//intracellular membrane-bounded organelle	GO:0043169//cation binding;GO:0043169//cation binding;GO:0043169//cation binding;GO:0043169//cation binding	GO:0006351//transcription, DNA-templated;GO:0006351//transcription, DNA-templated;GO:0006351//transcription, DNA-templated;GO:0006351//transcription, DNA-templated
10	12528601	12589000	upper	0.117391	ENSSSCG00000024484	DEGS1	sphingolipid delta(4)-desaturase DES1 [Sus scrofa]	Metabolism;Environmental Information Processing;Metabolism	Global and overview maps;Signal transduction;Lipid metabolism	ko01100//Metabolic pathways;ko04071//Sphingolipid signaling pathway;ko00600//Sphingolipid metabolism	K04712;K04712;K04712	GO:0031224//intrinsic component of membrane;GO:0031224//intrinsic component of membrane;GO:0042175//nuclear outer membrane-endoplasmic reticulum membrane network;GO:0042175//nuclear outer membrane-endoplasmic reticulum membrane network;GO:0043231//intracellular membrane-bounded organelle;GO:0043231//intracellular membrane-bounded organelle	GO:0016491//oxidoreductase activity;GO:0016491//oxidoreductase activity	GO:0006631//fatty acid metabolic process;GO:0006631//fatty acid metabolic process
10	12528601	12589000	upper	0.117391	ENSSSCG00000026705	NVL	PREDICTED: nuclear valosin-containing protein-like isoform X1 [Camelus ferus]	Genetic Information Processing	Translation	ko03008//Ribosome biogenesis in eukaryotes	K14571	GO:0016234//inclusion body;GO:0031981//nuclear lumen	GO:0016462//pyrophosphatase activity;GO:0032550//purine ribonucleoside binding	-
10	14354301	14439500	upper	0.15942	ENSSSCG00000040100	ITPKB	PREDICTED: inositol-trisphosphate 3-kinase B [Balaenoptera acutorostrata scammoni]	Metabolism;Environmental Information Processing;Environmental Information Processing;Metabolism	Global and overview maps;Signal transduction;Signal transduction;Carbohydrate metabolism	ko01100//Metabolic pathways;ko04020//Calcium signaling pathway;ko04070//Phosphatidylinositol signaling system;ko00562//Inositol phosphate metabolism	K00911;K00911;K00911;K00911	-	-	-
10	15283101	15290600	upper	0.292512	ENSSSCG00000031683	-	-	-	-	-	-	-	-	-
10	16912501	16922600	upper	0.219231	ENSSSCG00000035213	ZBTB18	PREDICTED: zinc finger and BTB domain-containing protein 18 [Sus scrofa]	-	-	-	-	GO:0005694//chromosome;GO:0043231//intracellular membrane-bounded organelle	GO:0001071//nucleic acid binding transcription factor activity;GO:0003677//DNA binding;GO:0043169//cation binding	GO:0006366//transcription from RNA polymerase II promoter;GO:0014706//striated muscle tissue development;GO:0021543//pallium development;GO:0022037//metencephalon development;GO:0030182//neuron differentiation;GO:0042592//homeostatic process;GO:0043009//chordate embryonic development;GO:0050794//regulation of cellular process
10	17596401	17626100	upper	0.219231	ENSSSCG00000010878	EFCAB2	PREDICTED: EF-hand calcium-binding domain-containing protein 2 isoform X2 [Sus scrofa]	-	-	-	-	-	-	-
10	18286701	18297200	upper	0.355556	ENSSSCG00000022034	SMYD3	histone-lysine N-methyltransferase SMYD3 [Sus scrofa]	-	-	-	-	GO:0043231//intracellular membrane-bounded organelle	GO:0000977//RNA polymerase II regulatory region sequence-specific DNA binding;GO:0001099//basal RNA polymerase II transcription machinery binding;GO:0016279//protein-lysine N-methyltransferase activity;GO:0043169//cation binding	GO:0001933//negative regulation of protein phosphorylation;GO:0001934//positive regulation of protein phosphorylation;GO:0006366//transcription from RNA polymerase II promoter;GO:0008104//protein localization;GO:0014902//myotube differentiation;GO:0016571//histone methylation;GO:0034728//nucleosome organization;GO:0071385//cellular response to glucocorticoid stimulus
10	29438601	29450500	upper	0.219231	ENSSSCG00000010957	AGTPBP1	PREDICTED: cytosolic carboxypeptidase 1 isoform X1 [Sus scrofa]	-	-	-	-	GO:0043231//intracellular membrane-bounded organelle;GO:0043231//intracellular membrane-bounded organelle;GO:0043231//intracellular membrane-bounded organelle;GO:0044444//cytoplasmic part;GO:0044444//cytoplasmic part;GO:0044444//cytoplasmic part	GO:0008092//cytoskeletal protein binding;GO:0008092//cytoskeletal protein binding;GO:0008092//cytoskeletal protein binding;GO:0008235//metalloexopeptidase activity;GO:0008235//metalloexopeptidase activity;GO:0008235//metalloexopeptidase activity;GO:0046914//transition metal ion binding;GO:0046914//transition metal ion binding;GO:0046914//transition metal ion binding	GO:0001505//regulation of neurotransmitter levels;GO:0001505//regulation of neurotransmitter levels;GO:0001505//regulation of neurotransmitter levels;GO:0006996//organelle organization;GO:0006996//organelle organization;GO:0006996//organelle organization;GO:0008344//adult locomotory behavior;GO:0008344//adult locomotory behavior;GO:0008344//adult locomotory behavior;GO:0016485//protein processing…
10	42974701	42988800	upper	0.138574	ENSSSCG00000037173	Marcksl1	PREDICTED: MARCKS-related protein isoform X2 [Sus scrofa]	Organismal Systems	Immune system	ko04666//Fc gamma R-mediated phagocytosis	K13536	GO:0016020//membrane	-	GO:0006810//transport;GO:0008283//cell proliferation
10	42974701	42988800	upper	0.138574	ENSSSCG00000022045	PTCHD3	PREDICTED: patched domain-containing protein 3 [Physeter catodon]	-	-	-	-	GO:0031224//intrinsic component of membrane	GO:0004888//transmembrane signaling receptor activity	-
10	49485901	49491700	upper	0.355556	ENSSSCG00000011059	MYO3A	PREDICTED: myosin-IIIa [Sus scrofa]	-	-	-	-	GO:0005884//actin filament;GO:0030175//filopodium;GO:0032421//stereocilium bundle;GO:0097458//neuron part	GO:0000146//microfilament motor activity;GO:0003779//actin binding;GO:0004672//protein kinase activity;GO:0032550//purine ribonucleoside binding;GO:0042623//ATPase activity, coupled	GO:0006468//protein phosphorylation;GO:0009154//purine ribonucleotide catabolic process;GO:0031346//positive regulation of cell projection organization;GO:0043583//ear development;GO:0050954//sensory perception of mechanical stimulus
10	65576001	65635800	upper	0.768	ENSSSCG00000011147	AKR1C3	prostaglandin F synthase [Sus scrofa]	Metabolism;Metabolism;Metabolism;Organismal Systems;Metabolism	Global and overview maps;Lipid metabolism;Lipid metabolism;Endocrine system;Metabolism of cofactors and vitamins	ko01100//Metabolic pathways;ko00590//Arachidonic acid metabolism;ko00140//Steroid hormone biosynthesis;ko04913//Ovarian Steroidogenesis;ko00790//Folate biosynthesis	K04119;K04119;K04119;K04119;K04119	-	-	GO:0044710//single-organism metabolic process;GO:0044710//single-organism metabolic process;GO:0044710//single-organism metabolic process;GO:0044710//single-organism metabolic process;GO:0044710//single-organism metabolic process;GO:0044710//single-organism metabolic process;GO:0044710//single-organism metabolic process;GO:0044710//single-organism metabolic process;GO:0044710//single-organism met…
11	1386001	1387800	upper	0.355556	ENSSSCG00000026744	ZDHHC20	PREDICTED: probable palmitoyltransferase ZDHHC20 [Sus scrofa]	-	-	-	-	GO:0031224//intrinsic component of membrane;GO:0031224//intrinsic component of membrane;GO:0031224//intrinsic component of membrane;GO:0031224//intrinsic component of membrane	GO:0016409//palmitoyltransferase activity;GO:0016409//palmitoyltransferase activity;GO:0016409//palmitoyltransferase activity;GO:0016409//palmitoyltransferase activity	-
11	64484801	64663700	upper	0.768	ENSSSCG00000009497	ABCC4	PREDICTED: multidrug resistance-associated protein 4-like, partial [Sus scrofa]	Environmental Information Processing;Organismal Systems;Environmental Information Processing	Signal transduction;Digestive system;Membrane transport	ko04024//cAMP signaling pathway;ko04976//Bile secretion;ko02010//ABC transporters	K05673;K05673;K05673	GO:0030667//secretory granule membrane;GO:0031224//intrinsic component of membrane	GO:0015405//P-P-bond-hydrolysis-driven transmembrane transporter activity	-
11	64765501	64978500	upper	0.279503	ENSSSCG00000009498	ABCC4	PREDICTED: multidrug resistance-associated protein 4-like [Sus scrofa]	Environmental Information Processing;Organismal Systems;Environmental Information Processing	Signal transduction;Digestive system;Membrane transport	ko04024//cAMP signaling pathway;ko04976//Bile secretion;ko02010//ABC transporters	K05673;K05673;K05673	-	-	-
11	76062601	76064500	upper	0.768	ENSSSCG00000009543	MYO16	PREDICTED: unconventional myosin-XVI [Orcinus orca]	-	-	-	-	-	-	-
11	77974301	77988300	upper	0.163241	ENSSSCG00000038835	SOX1	PREDICTED: transcription factor SOX-1 [Propithecus coquereli]	-	-	-	-	GO:0043231//intracellular membrane-bounded organelle	GO:0001071//nucleic acid binding transcription factor activity;GO:0003677//DNA binding	GO:0002088//lens development in camera-type eye;GO:0006351//transcription, DNA-templated;GO:0016477//cell migration;GO:0021879//forebrain neuron differentiation;GO:0048665//neuron fate specification;GO:0051276//chromosome organization
12	164601	259400	upper	0.184143	ENSSSCG00000017137	METRNL	PREDICTED: meteorin-like protein, partial [Sus scrofa]	-	-	-	-	-	-	-
12	3548101	3552600	upper	0.110637	ENSSSCG00000036056	DNAH17	PREDICTED: dynein heavy chain 17, axonemal [Bubalus bubalis]	-	-	-	-	GO:0005875//microtubule associated complex	GO:0017111//nucleoside-triphosphatase activity;GO:0032550//purine ribonucleoside binding	GO:0007017//microtubule-based process;GO:0009154//purine ribonucleotide catabolic process
12	3548101	3552600	upper	0.110637	ENSSSCG00000036056	DNAH17	PREDICTED: dynein heavy chain 17, axonemal [Bubalus bubalis]	-	-	-	-	GO:0005875//microtubule associated complex	GO:0017111//nucleoside-triphosphatase activity;GO:0032550//purine ribonucleoside binding	GO:0007017//microtubule-based process;GO:0009154//purine ribonucleotide catabolic process
12	5546601	5646200	upper	0.15942	ENSSSCG00000021672	WBP2	PREDICTED: WW domain-binding protein 2 isoform X3 [Sus scrofa]	-	-	-	-	-	-	-
12	5546601	5646200	upper	0.15942	ENSSSCG00000017200	UNC13D	PREDICTED: protein unc-13 homolog D isoform X1 [Sus scrofa]	-	-	-	-	GO:0000323//lytic vacuole;GO:0000323//lytic vacuole;GO:0000323//lytic vacuole;GO:0030133//transport vesicle;GO:0030133//transport vesicle;GO:0030133//transport vesicle	-	GO:0002323//natural killer cell activation involved in immune response;GO:0002323//natural killer cell activation involved in immune response;GO:0002323//natural killer cell activation involved in immune response;GO:0002460//adaptive immune response based on somatic recombination of immune receptors built from immunoglobulin superfamily domains;GO:0002460//adaptive immune response based on somati…
12	5546601	5646200	upper	0.15942	ENSSSCG00000017201	UNK	PREDICTED: RING finger protein unkempt homolog isoform X5 [Sus scrofa]	-	-	-	-	-	GO:0003723//RNA binding;GO:0003723//RNA binding;GO:0043169//cation binding;GO:0046914//transition metal ion binding;GO:0046914//transition metal ion binding	-
12	5546601	5646200	upper	0.15942	ENSSSCG00000017202	H3F3A	Histone H3.3 [Myotis davidii]	-	-	-	-	GO:0000786//nucleosome;GO:0031981//nuclear lumen;GO:0031988//membrane-bounded vesicle;GO:0043231//intracellular membrane-bounded organelle;GO:0043232//intracellular non-membrane-bounded organelle	GO:0000977//RNA polymerase II regulatory region sequence-specific DNA binding;GO:0003676//nucleic acid binding;GO:0031490//chromatin DNA binding;GO:0046983//protein dimerization activity;GO:0046983//protein dimerization activity	GO:0006334//nucleosome assembly;GO:0007417//central nervous system development;GO:0007599//hemostasis;GO:0009719//response to endogenous stimulus;GO:0016049//cell growth;GO:0034728//nucleosome organization
12	5546601	5646200	upper	0.15942	ENSSSCG00000017203	GALK1	PREDICTED: galactokinase [Sus scrofa]	Metabolism;Metabolism;Metabolism	Global and overview maps;Carbohydrate metabolism;Carbohydrate metabolism	ko01100//Metabolic pathways;ko00520//Amino sugar and nucleotide sugar metabolism;ko00052//Galactose metabolism	K00849;K00849;K00849	GO:0044424//intracellular part	GO:0016773//phosphotransferase activity, alcohol group as acceptor;GO:0032550//purine ribonucleoside binding;GO:0048029//monosaccharide binding	GO:0006059//hexitol metabolic process;GO:0016310//phosphorylation;GO:0019318//hexose metabolic process
12	5779101	5781600	upper	0.219231	ENSSSCG00000023978	RECQL5	PREDICTED: ATP-dependent DNA helicase Q5 isoform X1 [Ceratotherium simum simum]	-	-	-	-	GO:0005635//nuclear envelope;GO:0044451//nucleoplasm part	GO:0032550//purine ribonucleoside binding;GO:0042623//ATPase activity, coupled	GO:0000278//mitotic cell cycle;GO:0006259//DNA metabolic process;GO:0006368//transcription elongation from RNA polymerase II promoter;GO:0007059//chromosome segregation;GO:0009154//purine ribonucleotide catabolic process
12	5779101	5781600	upper	0.219231	ENSSSCG00000036248	MYO15A	PREDICTED: LOW QUALITY PROTEIN: unconventional myosin-XV-like [Vicugna pacos]	-	-	-	-	-	-	-
12	19082001	19100000	upper	0.1373	ENSSSCG00000017366	HDAC5	PREDICTED: histone deacetylase 5 [Sus scrofa]	-	-	-	-	GO:0044444//cytoplasmic part;GO:0044444//cytoplasmic part;GO:0044444//cytoplasmic part;GO:0044451//nucleoplasm part;GO:0044451//nucleoplasm part;GO:0044451//nucleoplasm part	GO:0000975//regulatory region DNA binding;GO:0000975//regulatory region DNA binding;GO:0000975//regulatory region DNA binding;GO:0003712//transcription cofactor activity;GO:0003712//transcription cofactor activity;GO:0003712//transcription cofactor activity;GO:0008134//transcription factor binding;GO:0008134//transcription factor binding;GO:0008134//transcription factor binding;GO:0016811//hydrol…	GO:0001649//osteoblast differentiation;GO:0001649//osteoblast differentiation;GO:0001649//osteoblast differentiation;GO:0006366//transcription from RNA polymerase II promoter;GO:0006366//transcription from RNA polymerase II promoter;GO:0006366//transcription from RNA polymerase II promoter;GO:0006950//response to stress;GO:0006950//response to stress;GO:0006950//response to stress;GO:0010830//reg…
12	19880201	19912800	upper	0.117391	ENSSSCG00000029763	IFI35	PREDICTED: interferon-induced 35 kDa protein [Sus scrofa]	-	-	-	-	-	-	-
12	19880201	19912800	upper	0.117391	ENSSSCG00000025507	RPL27	60S ribosomal protein L27 [Homo sapiens]	Genetic Information Processing	Translation	ko03010//Ribosome	K02901	GO:0015934//large ribosomal subunit;GO:0015934//large ribosomal subunit;GO:0031988//membrane-bounded vesicle;GO:0031988//membrane-bounded vesicle;GO:0043231//intracellular membrane-bounded organelle;GO:0043231//intracellular membrane-bounded organelle	GO:0003723//RNA binding;GO:0003723//RNA binding;GO:0005198//structural molecule activity;GO:0005198//structural molecule activity	GO:0000956//nuclear-transcribed mRNA catabolic process;GO:0000956//nuclear-transcribed mRNA catabolic process;GO:0006412//translation;GO:0006412//translation;GO:0006613//cotranslational protein targeting to membrane;GO:0006613//cotranslational protein targeting to membrane;GO:0019080//viral gene expression;GO:0019080//viral gene expression
12	19880201	19912800	upper	0.117391	ENSSSCG00000035057	RUNDC1	PREDICTED: RUN domain-containing protein 1 [Miniopterus natalensis]	-	-	-	-	-	-	-
12	19880201	19912800	upper	0.117391	ENSSSCG00000035199	PTGES3	alanyl-tRNA editing protein Aarsd1 isoform 2 [Bos taurus]	-	-	-	-	GO:0044424//intracellular part	GO:0004812//aminoacyl-tRNA ligase activity;GO:0032550//purine ribonucleoside binding;GO:0043169//cation binding	GO:0006418//tRNA aminoacylation for protein translation
12	22254201	22268600	upper	0.117391	ENSSSCG00000036933	NR1D1	PREDICTED: nuclear receptor subfamily 1 group D member 1 [Dasypus novemcinctus]	Organismal Systems	Environmental adaptation	ko04710//Circadian rhythm	K03728	GO:0000785//chromatin;GO:0000785//chromatin;GO:0030425//dendrite;GO:0030425//dendrite;GO:0031981//nuclear lumen;GO:0043231//intracellular membrane-bounded organelle	GO:0000976//transcription regulatory region sequence-specific DNA binding;GO:0000976//transcription regulatory region sequence-specific DNA binding;GO:0000981//RNA polymerase II transcription factor activity, sequence-specific DNA binding;GO:0001071//nucleic acid binding transcription factor activity;GO:0001221//transcription cofactor binding;GO:0001221//transcription cofactor binding;GO:0003712/…	GO:0001659//temperature homeostasis;GO:0001659//temperature homeostasis;GO:0006111//regulation of gluconeogenesis;GO:0006111//regulation of gluconeogenesis;GO:0006351//transcription, DNA-templated;GO:0006366//transcription from RNA polymerase II promoter;GO:0006699//bile acid biosynthetic process;GO:0006699//bile acid biosynthetic process;GO:0007623//circadian rhythm;GO:0007623//circadian rhythm;…
12	22254201	22268600	upper	0.117391	ENSSSCG00000035969	THRA	thyroid hormone receptor alpha 2 [Sus scrofa]	Environmental Information Processing;Organismal Systems	Signaling molecules and interaction;Endocrine system	ko04080//Neuroactive ligand-receptor interaction;ko04919//Thyroid hormone signaling pathway	K05547;K05547	GO:0031981//nuclear lumen;GO:0031981//nuclear lumen;GO:0031981//nuclear lumen;GO:0044444//cytoplasmic part;GO:0044444//cytoplasmic part;GO:0044444//cytoplasmic part	GO:0003682//chromatin binding;GO:0003682//chromatin binding;GO:0003682//chromatin binding;GO:0003727//single-stranded RNA binding;GO:0003727//single-stranded RNA binding;GO:0003727//single-stranded RNA binding;GO:0004879//RNA polymerase II transcription factor activity, ligand-activated sequence-specific DNA binding;GO:0004879//RNA polymerase II transcription factor activity, ligand-activated seq…	GO:0000122//negative regulation of transcription from RNA polymerase II promoter;GO:0000122//negative regulation of transcription from RNA polymerase II promoter;GO:0000122//negative regulation of transcription from RNA polymerase II promoter;GO:0002154//thyroid hormone mediated signaling pathway;GO:0002154//thyroid hormone mediated signaling pathway;GO:0002154//thyroid hormone mediated signaling…
12	25264501	25293800	upper	0.138574	ENSSSCG00000030269	B4GALNT2	beta-1,4 N-acetylgalactosaminyltransferase 2 [Sus scrofa]	-	-	-	-	GO:0031228//intrinsic component of Golgi membrane;GO:0031228//intrinsic component of Golgi membrane	GO:0008194//UDP-glycosyltransferase activity;GO:0008194//UDP-glycosyltransferase activity	GO:0006040//amino sugar metabolic process;GO:0006040//amino sugar metabolic process;GO:0007162//negative regulation of cell adhesion;GO:0007162//negative regulation of cell adhesion;GO:0030258//lipid modification;GO:0030258//lipid modification
12	25389001	25395100	upper	0.279503	ENSSSCG00000040942	B4GALNT2	beta-1,4 N-acetylgalactosaminyltransferase 2 [Sus scrofa]	-	-	-	-	GO:0031228//intrinsic component of Golgi membrane	GO:0008194//UDP-glycosyltransferase activity	GO:0006040//amino sugar metabolic process;GO:0007162//negative regulation of cell adhesion;GO:0030258//lipid modification
12	25448901	25458000	upper	0.138574	ENSSSCG00000026701	PHOSPHO1	PREDICTED: phosphoethanolamine/phosphocholine phosphatase isoform X1 [Sus scrofa]	Metabolism;Metabolism	Global and overview maps;Lipid metabolism	ko01100//Metabolic pathways;ko00564//Glycerophospholipid metabolism	K06124;K06124	GO:0044444//cytoplasmic part	GO:0016791//phosphatase activity;GO:0016818//hydrolase activity, acting on acid anhydrides, in phosphorus-containing anhydrides;GO:0043169//cation binding	GO:0030278//regulation of ossification;GO:0030282//bone mineralization;GO:0036075//replacement ossification;GO:0046165//alcohol biosynthetic process;GO:0046337//phosphatidylethanolamine metabolic process
12	26749301	26767900	upper	0.495652	ENSSSCG00000017566	ACSF2	PREDICTED: acyl-CoA synthetase family member 2, mitochondrial [Sus scrofa]	-	-	-	-	GO:0043231//intracellular membrane-bounded organelle;GO:0043231//intracellular membrane-bounded organelle;GO:0043231//intracellular membrane-bounded organelle;GO:0043231//intracellular membrane-bounded organelle;GO:0043231//intracellular membrane-bounded organelle;GO:0043231//intracellular membrane-bounded organelle	GO:0003824//catalytic activity;GO:0003824//catalytic activity;GO:0003824//catalytic activity;GO:0003824//catalytic activity;GO:0003824//catalytic activity;GO:0003824//catalytic activity;GO:0032550//purine ribonucleoside binding;GO:0032550//purine ribonucleoside binding;GO:0032550//purine ribonucleoside binding;GO:0032550//purine ribonucleoside binding;GO:0032550//purine ribonucleoside binding;GO:…	GO:0032787//monocarboxylic acid metabolic process;GO:0032787//monocarboxylic acid metabolic process;GO:0032787//monocarboxylic acid metabolic process;GO:0032787//monocarboxylic acid metabolic process;GO:0032787//monocarboxylic acid metabolic process;GO:0032787//monocarboxylic acid metabolic process
12	26749301	26767900	upper	0.495652	ENSSSCG00000017567	RSAD1	PREDICTED: radical S-adenosyl methionine domain-containing protein 1, mitochondrial isoform X1 [Sus scrofa]	-	-	-	-	GO:0043231//intracellular membrane-bounded organelle	GO:0043169//cation binding;GO:0051536//iron-sulfur cluster binding	GO:0006778//porphyrin-containing compound metabolic process
12	34442701	34458800	upper	0.120727	ENSSSCG00000036869	OR4D2	PREDICTED: olfactory receptor 4D2-like [Sus scrofa]	Organismal Systems	Sensory system	ko04740//Olfactory transduction	K04257	GO:0031224//intrinsic component of membrane	GO:0004888//transmembrane signaling receptor activity	GO:0007166//cell surface receptor signaling pathway;GO:0007608//sensory perception of smell
12	34442701	34458800	upper	0.120727	ENSSSCG00000036200	OR4D2	PREDICTED: olfactory receptor 4D2-like [Sus scrofa]	Organismal Systems	Sensory system	ko04740//Olfactory transduction	K04257	GO:0031224//intrinsic component of membrane	GO:0004888//transmembrane signaling receptor activity	GO:0007166//cell surface receptor signaling pathway;GO:0007608//sensory perception of smell
12	34769001	34777800	upper	0.117391	ENSSSCG00000017642	MTMR4	PREDICTED: myotubularin-related protein 4 [Sus scrofa]	Metabolism;Cellular Processes;Environmental Information Processing;Metabolism	Global and overview maps;Transport and catabolism;Signal transduction;Carbohydrate metabolism	ko01100//Metabolic pathways;ko04140//Autophagy - animal;ko04070//Phosphatidylinositol signaling system;ko00562//Inositol phosphate metabolism	K18082;K18082;K18082;K18082	-	GO:0042578//phosphoric ester hydrolase activity;GO:0042578//phosphoric ester hydrolase activity;GO:0043169//cation binding;GO:0043169//cation binding	GO:0006470//protein dephosphorylation;GO:0006470//protein dephosphorylation
12	34769001	34777800	upper	0.117391	ENSSSCG00000017643	2022-09-04	PREDICTED: septin-4 isoform X5 [Sus scrofa]	-	-	-	-	GO:0005929//cilium;GO:0005929//cilium;GO:0032156//septin cytoskeleton;GO:0032156//septin cytoskeleton;GO:0032156//septin cytoskeleton;GO:0043231//intracellular membrane-bounded organelle;GO:0043231//intracellular membrane-bounded organelle	GO:0032550//purine ribonucleoside binding	GO:0003006//developmental process involved in reproduction;GO:0003006//developmental process involved in reproduction;GO:0006915//apoptotic process;GO:0006915//apoptotic process;GO:0007005//mitochondrion organization;GO:0007005//mitochondrion organization;GO:0007417//central nervous system development;GO:0007417//central nervous system development;GO:0016567//protein ubiquitination;GO:0016567//pr…
12	39416701	39473300	upper	0.47529	ENSSSCG00000039685	L1RE1	transposase [Sus scrofa]	-	-	-	-	GO:0000323//lytic vacuole;GO:0031981//nuclear lumen;GO:0035770//ribonucleoprotein granule	GO:0003723//RNA binding;GO:0005515//protein binding;GO:0043566//structure-specific DNA binding	GO:0032196//transposition
12	44613101	44629000	upper	0.117391	ENSSSCG00000023719	IFT20	PREDICTED: intraflagellar transport protein 20 homolog isoform X1 [Sus scrofa]	-	-	-	-	GO:0005813//centrosome;GO:0005813//centrosome;GO:0030425//dendrite;GO:0030425//dendrite;GO:0030990//intraciliary transport particle;GO:0030990//intraciliary transport particle	GO:0005488//binding;GO:0005488//binding	GO:0016241//regulation of macroautophagy;GO:0016241//regulation of macroautophagy;GO:0033365//protein localization to organelle;GO:0033365//protein localization to organelle;GO:0042384//cilium assembly;GO:0042384//cilium assembly;GO:0051640//organelle localization;GO:0051640//organelle localization
12	44613101	44629000	upper	0.117391	ENSSSCG00000024626	TNFAIP1	PREDICTED: BTB/POZ domain-containing adapter for CUL3-mediated RhoA degradation protein 2 [Sus scrofa]	-	-	-	-	GO:0031461//cullin-RING ubiquitin ligase complex;GO:0031461//cullin-RING ubiquitin ligase complex;GO:0031461//cullin-RING ubiquitin ligase complex;GO:0043231//intracellular membrane-bounded organelle;GO:0043231//intracellular membrane-bounded organelle;GO:0043231//intracellular membrane-bounded organelle	GO:0017048//Rho GTPase binding;GO:0017048//Rho GTPase binding;GO:0017048//Rho GTPase binding;GO:0019787//ubiquitin-like protein transferase activity;GO:0019787//ubiquitin-like protein transferase activity;GO:0019787//ubiquitin-like protein transferase activity	GO:0002376//immune system process;GO:0002376//immune system process;GO:0002376//immune system process;GO:0006260//DNA replication;GO:0006260//DNA replication;GO:0006260//DNA replication;GO:0006511//ubiquitin-dependent protein catabolic process;GO:0006511//ubiquitin-dependent protein catabolic process;GO:0006511//ubiquitin-dependent protein catabolic process;GO:0007266//Rho protein signal transduc…
12	44613101	44629000	upper	0.117391	ENSSSCG00000028920	POLDIP2	PREDICTED: polymerase delta-interacting protein 2 [Sus scrofa]	-	-	-	-	GO:0043231//intracellular membrane-bounded organelle	-	GO:0007005//mitochondrion organization
12	44947701	44978100	upper	0.355556	ENSSSCG00000017770	PROCA1	PREDICTED: protein PROCA1 isoform X4 [Sus scrofa]	-	-	-	-	-	GO:0046872//metal ion binding;GO:0046872//metal ion binding	GO:0006629//lipid metabolic process;GO:0006629//lipid metabolic process
12	44947701	44978100	upper	0.355556	ENSSSCG00000017769	RAB34	ras-related protein Rab-34 [Sus scrofa]	-	-	-	-	GO:0005768//endosome;GO:0005768//endosome;GO:0030666//endocytic vesicle membrane;GO:0030666//endocytic vesicle membrane;GO:0031252//cell leading edge;GO:0031252//cell leading edge	GO:0017076//purine nucleotide binding;GO:0017076//purine nucleotide binding;GO:0017111//nucleoside-triphosphatase activity;GO:0017111//nucleoside-triphosphatase activity;GO:0032550//purine ribonucleoside binding;GO:0032550//purine ribonucleoside binding	GO:0006906//vesicle fusion;GO:0006906//vesicle fusion;GO:0009154//purine ribonucleotide catabolic process;GO:0009154//purine ribonucleotide catabolic process;GO:0035556//intracellular signal transduction;GO:0035556//intracellular signal transduction;GO:0045184//establishment of protein localization;GO:0045184//establishment of protein localization
12	44947701	44978100	upper	0.355556	ENSSSCG00000035080	Rpl23a	PREDICTED: 60S ribosomal protein L23a [Carlito syrichta]	Genetic Information Processing	Translation	ko03010//Ribosome	K02893	GO:0015934//large ribosomal subunit;GO:0031988//membrane-bounded vesicle;GO:0038201//TOR complex;GO:0043231//intracellular membrane-bounded organelle	GO:0003723//RNA binding;GO:0005198//structural molecule activity	GO:0000956//nuclear-transcribed mRNA catabolic process;GO:0006412//translation;GO:0006613//cotranslational protein targeting to membrane;GO:0019080//viral gene expression
12	44947701	44978100	upper	0.355556	ENSSSCG00000019783	-	-	-	-	-	-	-	-	-
12	44947701	44978100	upper	0.355556	ENSSSCG00000038650	TLCD1	PREDICTED: calfacilitin isoform X2 [Sus scrofa]	-	-	-	-	GO:0031224//intrinsic component of membrane	-	-
12	44947701	44978100	upper	0.355556	ENSSSCG00000020020	-	-	-	-	-	-	-	-	-
12	44947701	44978100	upper	0.355556	ENSSSCG00000038123	-	-	-	-	-	-	-	-	-
12	44947701	44978100	upper	0.355556	ENSSSCG00000027915	-	-	-	-	-	-	-	-	-
12	44947701	44978100	upper	0.355556	ENSSSCG00000017766	NEK8	PREDICTED: serine/threonine-protein kinase Nek8 [Sus scrofa]	-	-	-	-	GO:0005929//cilium;GO:0005929//cilium;GO:0043232//intracellular non-membrane-bounded organelle;GO:0043232//intracellular non-membrane-bounded organelle	GO:0004672//protein kinase activity;GO:0004672//protein kinase activity;GO:0032550//purine ribonucleoside binding;GO:0032550//purine ribonucleoside binding;GO:0043169//cation binding;GO:0043169//cation binding	GO:0006464//cellular protein modification process;GO:0006464//cellular protein modification process;GO:0009653//anatomical structure morphogenesis;GO:0009653//anatomical structure morphogenesis;GO:0035329//hippo signaling;GO:0035329//hippo signaling
12	44947701	44978100	upper	0.355556	ENSSSCG00000032658	TRAF4	PREDICTED: TNF receptor-associated factor 4 [Ceratotherium simum simum]	-	-	-	-	GO:0043231//intracellular membrane-bounded organelle	GO:0019900//kinase binding;GO:0019904//protein domain specific binding;GO:0044389//ubiquitin-like protein ligase binding;GO:0046914//transition metal ion binding	GO:0001934//positive regulation of protein phosphorylation;GO:0006915//apoptotic process;GO:0007254//JNK cascade;GO:0032092//positive regulation of protein binding;GO:0032446//protein modification by small protein conjugation;GO:0035295//tube development
12	45763901	45782900	upper	0.117391	ENSSSCG00000017788	TP53I13	PREDICTED: tumor protein p53-inducible protein 13 isoform X1 [Sus scrofa]	-	-	-	-	-	-	-
12	45763901	45782900	upper	0.117391	ENSSSCG00000017787	GIT1	PREDICTED: LOW QUALITY PROTEIN: ARF GTPase-activating protein GIT1 [Sus scrofa]	Cellular Processes;Cellular Processes	Transport and catabolism;Cell motility	ko04144//Endocytosis;ko04810//Regulation of actin cytoskeleton	K05737;K05737	GO:0005924//cell-substrate adherens junction;GO:0005924//cell-substrate adherens junction;GO:0005924//cell-substrate adherens junction;GO:0044424//intracellular part	GO:0016772//transferase activity, transferring phosphorus-containing groups;GO:0046914//transition metal ion binding;GO:0046914//transition metal ion binding;GO:0046914//transition metal ion binding	GO:0007186//G-protein coupled receptor signaling pathway;GO:0007186//G-protein coupled receptor signaling pathway;GO:0007186//G-protein coupled receptor signaling pathway;GO:0032012//regulation of ARF protein signal transduction;GO:0032012//regulation of ARF protein signal transduction;GO:0032012//regulation of ARF protein signal transduction;GO:0043087//regulation of GTPase activity
12	48166101	48213000	upper	0.553846	ENSSSCG00000025717	HIC1	PREDICTED: hypermethylated in cancer 1 protein isoform X1 [Sus scrofa]	-	-	-	-	GO:0043231//intracellular membrane-bounded organelle;GO:0044427//chromosomal part	GO:0001071//nucleic acid binding transcription factor activity;GO:0003677//DNA binding;GO:0019899//enzyme binding;GO:0043169//cation binding	GO:0006366//transcription from RNA polymerase II promoter;GO:0016055//Wnt signaling pathway;GO:0030330//DNA damage response, signal transduction by p53 class mediator;GO:0044707//single-multicellular organism process
12	48166101	48213000	upper	0.553846	ENSSSCG00000017826	SMG6	PREDICTED: telomerase-binding protein EST1A isoform X1 [Mustela putorius furo]	Genetic Information Processing	Translation	ko03015//mRNA surveillance pathway	K11124	GO:0031981//nuclear lumen;GO:0031981//nuclear lumen;GO:0043234//protein complex;GO:0043234//protein complex;GO:0044444//cytoplasmic part;GO:0044444//cytoplasmic part	GO:0004519//endonuclease activity;GO:0004519//endonuclease activity;GO:0043565//sequence-specific DNA binding;GO:0043565//sequence-specific DNA binding	GO:0090501//RNA phosphodiester bond hydrolysis;GO:0090501//RNA phosphodiester bond hydrolysis
12	48507701	48508800	upper	0.138574	ENSSSCG00000017832	METTL16	PREDICTED: methyltransferase-like protein 16 [Orcinus orca]	-	-	-	-	-	-	GO:0008152//metabolic process;GO:0008152//metabolic process
12	49241301	49282900	upper	0.3968	ENSSSCG00000017843	OR1A1	PREDICTED: olfactory receptor 1A1-like [Sus scrofa]	-	-	-	-	GO:0031224//intrinsic component of membrane	GO:0004888//transmembrane signaling receptor activity	GO:0007166//cell surface receptor signaling pathway;GO:0007608//sensory perception of smell
12	49241301	49282900	upper	0.3968	ENSSSCG00000034780	OR1A1	PREDICTED: olfactory receptor 1A1-like [Sus scrofa]	-	-	-	-	GO:0031224//intrinsic component of membrane	GO:0004888//transmembrane signaling receptor activity	-
12	49241301	49282900	upper	0.3968	ENSSSCG00000032683	OR1A1	PREDICTED: olfactory receptor 1A1-like [Sus scrofa]	Organismal Systems	Sensory system	ko04740//Olfactory transduction	K04257	GO:0031224//intrinsic component of membrane	GO:0004888//transmembrane signaling receptor activity	-
12	50337501	50345300	upper	0.355556	ENSSSCG00000017878	UBE2G1	PREDICTED: LOW QUALITY PROTEIN: ubiquitin-conjugating enzyme E2 G1 [Echinops telfairi]	Genetic Information Processing;Genetic Information Processing	Folding, sorting and degradation;Folding, sorting and degradation	ko04141//Protein processing in endoplasmic reticulum;ko04120//Ubiquitin mediated proteolysis	K10575;K10575	GO:0031988//membrane-bounded vesicle	GO:0019787//ubiquitin-like protein transferase activity;GO:0032550//purine ribonucleoside binding;GO:0044389//ubiquitin-like protein ligase binding	GO:0000209//protein polyubiquitination;GO:0019941//modification-dependent protein catabolic process
12	52203201	52217600	upper	0.355556	ENSSSCG00000017924	PELP1	PREDICTED: proline-, glutamic acid- and leucine-rich protein 1 [Loxodonta africana]	-	-	-	-	GO:0044665//MLL1/2 complex	GO:0003723//RNA binding	GO:0010467//gene expression
12	59448501	59565600	upper	0.383893	ENSSSCG00000035051	ADORA2B	PREDICTED: adenosine receptor A2b [Sus scrofa]	Environmental Information Processing;Environmental Information Processing;Environmental Information Processing;Organismal Systems	Signaling molecules and interaction;Signal transduction;Signal transduction;Circulatory system	ko04080//Neuroactive ligand-receptor interaction;ko04015//Rap1 signaling pathway;ko04020//Calcium signaling pathway;ko04270//Vascular smooth muscle contraction	K04267;K04267;K04267;K04267	GO:0031224//intrinsic component of membrane;GO:0031224//intrinsic component of membrane	GO:0004888//transmembrane signaling receptor activity;GO:0004888//transmembrane signaling receptor activity	GO:0001819//positive regulation of cytokine production;GO:0001819//positive regulation of cytokine production;GO:0002545//chronic inflammatory response to non-antigenic stimulus;GO:0002545//chronic inflammatory response to non-antigenic stimulus;GO:0006171//cAMP biosynthetic process;GO:0006171//cAMP biosynthetic process;GO:0006182//cGMP biosynthetic process;GO:0006182//cGMP biosynthetic process;G…
12	59448501	59565600	upper	0.383893	ENSSSCG00000034364	SPECC1	PREDICTED: cytospin-B [Sus scrofa]	-	-	-	-	-	-	GO:0022610//biological adhesion
12	60357701	60358900	upper	0.120727	ENSSSCG00000018049	SLC5A10	PREDICTED: sodium/glucose cotransporter 5 [Sus scrofa]	-	-	-	-	GO:0031224//intrinsic component of membrane;GO:1990234//transferase complex;GO:1990234//transferase complex;GO:1990234//transferase complex;GO:1990234//transferase complex;GO:1990234//transferase complex;GO:1990234//transferase complex;GO:1990234//transferase complex	GO:0016778//diphosphotransferase activity;GO:0016778//diphosphotransferase activity;GO:0016778//diphosphotransferase activity;GO:0016778//diphosphotransferase activity;GO:0016778//diphosphotransferase activity;GO:0016778//diphosphotransferase activity;GO:0016778//diphosphotransferase activity;GO:0046872//metal ion binding;GO:0046872//metal ion binding;GO:0046872//metal ion binding;GO:0046872//met…	GO:0001501//skeletal system development;GO:0001501//skeletal system development;GO:0001501//skeletal system development;GO:0001501//skeletal system development;GO:0001501//skeletal system development;GO:0001501//skeletal system development;GO:0001501//skeletal system development;GO:0009117//nucleotide metabolic process;GO:0009117//nucleotide metabolic process;GO:0009117//nucleotide metabolic proc…
13	531201	539100	upper	0.292512	ENSSSCG00000011178	CPNE4	PREDICTED: copine-4 isoform X2 [Pteropus alecto]	-	-	-	-	-	-	-
13	6827701	6836400	upper	0.768	ENSSSCG00000011205	EFHB	PREDICTED: EF-hand domain-containing family member B [Sus scrofa]	-	-	-	-	-	-	-
13	6827701	6836400	upper	0.768	ENSSSCG00000036134	L1RE1	transposase [Sus scrofa]	-	-	-	-	GO:0000323//lytic vacuole;GO:0031981//nuclear lumen;GO:0035770//ribonucleoprotein granule	GO:0003723//RNA binding;GO:0005515//protein binding;GO:0043566//structure-specific DNA binding	GO:0032196//transposition
[truncated: 253 more rows]
