# Supplementary material for: Copy Number Variation Analysis Revealed the Evolutionary Difference between Chinese Indigenous Pigs and Asian Wild Boars
Source: Genes (Basel). 2023 Feb 12;14(2):472. doi: 10.3390/genes14020472 (PMC9957247; doi:10.3390/genes14020472)
Supplement: Supplementary file 1 [file genes-14-00472-s001.zip › Table S7.xlsx]

## Sheet: Table S7
Chr	Start	End	Size	Type	Number of methods detecting this CNV	List of methods detecting this CNV	QTL_chr	QTL_start	QTL_end	QTL_ID	overlap_length
1	81818501	81827500	9000	DEL	2	CNVnator:DEL:1:81818501-81827500, CNVnator:DEL:1:81819001-81827500	1	80685450	88574694	Carcass weight (cold) QTL (12708)	8999
1	125790901	125797300	6400	DEL	4	CNVnator:DEL:1:125790201-125794300, CNVnator:DEL:1:125790301-125796400, CNVnator:DEL:1:125790801-125793100, CNVnator:DEL:1:125790901-125797300	1	121207475	125869302	Marbling QTL (78)	6399
1	189794301	189803100	8800	DEL	17	CNVnator:DEL:1:189794101-189803100, CNVnator:DEL:1:189794101-189803300, CNVnator:DEL:1:189794301-189803000, CNVnator:DEL:1:189794301-189803100, CNVnator:DEL:1:189794801-189803100, CNVnator:DEL:1:189794801-189803200, CNVnator:DEL:1:189794801-189803400, CNVnator:DEL:1:189794901-189803100, CNVnator:DEL:1:189794901-189803200, CNVnator:DEL:1:189795001-189803100, CNVnator:DEL:1:189795001-189803200, CNV…	1	187369545	190955565	Musculus biceps femoris and ham ratio QTL (1273)	8799
1	189794301	189803100	8800	DEL	17	CNVnator:DEL:1:189794101-189803100, CNVnator:DEL:1:189794101-189803300, CNVnator:DEL:1:189794301-189803000, CNVnator:DEL:1:189794301-189803100, CNVnator:DEL:1:189794801-189803100, CNVnator:DEL:1:189794801-189803200, CNVnator:DEL:1:189794801-189803400, CNVnator:DEL:1:189794901-189803100, CNVnator:DEL:1:189794901-189803200, CNVnator:DEL:1:189795001-189803100, CNVnator:DEL:1:189795001-189803200, CNV…	1	189019114	189861828	Drip loss QTL (7783)	8799
1	189794301	189803100	8800	DEL	17	CNVnator:DEL:1:189794101-189803100, CNVnator:DEL:1:189794101-189803300, CNVnator:DEL:1:189794301-189803000, CNVnator:DEL:1:189794301-189803100, CNVnator:DEL:1:189794801-189803100, CNVnator:DEL:1:189794801-189803200, CNVnator:DEL:1:189794801-189803400, CNVnator:DEL:1:189794901-189803100, CNVnator:DEL:1:189794901-189803200, CNVnator:DEL:1:189795001-189803100, CNVnator:DEL:1:189795001-189803200, CNV…	1	189019114	189861828	Drip loss QTL (7920)	8799
1	189794301	189803100	8800	DEL	17	CNVnator:DEL:1:189794101-189803100, CNVnator:DEL:1:189794101-189803300, CNVnator:DEL:1:189794301-189803000, CNVnator:DEL:1:189794301-189803100, CNVnator:DEL:1:189794801-189803100, CNVnator:DEL:1:189794801-189803200, CNVnator:DEL:1:189794801-189803400, CNVnator:DEL:1:189794901-189803100, CNVnator:DEL:1:189794901-189803200, CNVnator:DEL:1:189795001-189803100, CNVnator:DEL:1:189795001-189803200, CNV…	1	189019114	189861828	Drip loss QTL (8038)	8799
1	189794301	189803100	8800	DEL	17	CNVnator:DEL:1:189794101-189803100, CNVnator:DEL:1:189794101-189803300, CNVnator:DEL:1:189794301-189803000, CNVnator:DEL:1:189794301-189803100, CNVnator:DEL:1:189794801-189803100, CNVnator:DEL:1:189794801-189803200, CNVnator:DEL:1:189794801-189803400, CNVnator:DEL:1:189794901-189803100, CNVnator:DEL:1:189794901-189803200, CNVnator:DEL:1:189795001-189803100, CNVnator:DEL:1:189795001-189803200, CNV…	1	189019114	189861828	Drip loss QTL (8049)	8799
1	189794301	189803100	8800	DEL	17	CNVnator:DEL:1:189794101-189803100, CNVnator:DEL:1:189794101-189803300, CNVnator:DEL:1:189794301-189803000, CNVnator:DEL:1:189794301-189803100, CNVnator:DEL:1:189794801-189803100, CNVnator:DEL:1:189794801-189803200, CNVnator:DEL:1:189794801-189803400, CNVnator:DEL:1:189794901-189803100, CNVnator:DEL:1:189794901-189803200, CNVnator:DEL:1:189795001-189803100, CNVnator:DEL:1:189795001-189803200, CNV…	1	189019114	189861828	Drip loss QTL (8082)	8799
1	189794301	189803100	8800	DEL	17	CNVnator:DEL:1:189794101-189803100, CNVnator:DEL:1:189794101-189803300, CNVnator:DEL:1:189794301-189803000, CNVnator:DEL:1:189794301-189803100, CNVnator:DEL:1:189794801-189803100, CNVnator:DEL:1:189794801-189803200, CNVnator:DEL:1:189794801-189803400, CNVnator:DEL:1:189794901-189803100, CNVnator:DEL:1:189794901-189803200, CNVnator:DEL:1:189795001-189803100, CNVnator:DEL:1:189795001-189803200, CNV…	1	189019114	189861828	Drip loss QTL (8090)	8799
1	189794301	189803100	8800	DEL	17	CNVnator:DEL:1:189794101-189803100, CNVnator:DEL:1:189794101-189803300, CNVnator:DEL:1:189794301-189803000, CNVnator:DEL:1:189794301-189803100, CNVnator:DEL:1:189794801-189803100, CNVnator:DEL:1:189794801-189803200, CNVnator:DEL:1:189794801-189803400, CNVnator:DEL:1:189794901-189803100, CNVnator:DEL:1:189794901-189803200, CNVnator:DEL:1:189795001-189803100, CNVnator:DEL:1:189795001-189803200, CNV…	1	189019114	189861828	Drip loss QTL (8333)	8799
1	189794301	189803100	8800	DEL	17	CNVnator:DEL:1:189794101-189803100, CNVnator:DEL:1:189794101-189803300, CNVnator:DEL:1:189794301-189803000, CNVnator:DEL:1:189794301-189803100, CNVnator:DEL:1:189794801-189803100, CNVnator:DEL:1:189794801-189803200, CNVnator:DEL:1:189794801-189803400, CNVnator:DEL:1:189794901-189803100, CNVnator:DEL:1:189794901-189803200, CNVnator:DEL:1:189795001-189803100, CNVnator:DEL:1:189795001-189803200, CNV…	1	189019114	189861828	Drip loss QTL (8512)	8799
1	216745301	216747200	1900	DEL	4	CNVnator:DEL:1:216745301-216747100, CNVnator:DEL:1:216745301-216747200, CNVnator:DEL:1:216745301-216747500, CNVnator:DEL:1:216745401-216747300	1	216721118	217438322	Drip loss QTL (8006)	1899
1	232695201	232704900	9700	DUP	4	CNVnator:DUP:1:232693401-232701300, CNVnator:DUP:1:232695201-232700800, CNVnator:DUP:1:232695201-232701700, CNVnator:DUP:1:232695201-232704900	1	232643047	232858208	Drip loss QTL (7978)	9699
1	232695201	232704900	9700	DUP	4	CNVnator:DUP:1:232693401-232701300, CNVnator:DUP:1:232695201-232700800, CNVnator:DUP:1:232695201-232701700, CNVnator:DUP:1:232695201-232704900	1	232643047	232858208	Drip loss QTL (8202)	9699
1	232695201	232704900	9700	DUP	4	CNVnator:DUP:1:232693401-232701300, CNVnator:DUP:1:232695201-232700800, CNVnator:DUP:1:232695201-232701700, CNVnator:DUP:1:232695201-232704900	1	232643047	232858208	Drip loss QTL (8529)	9699
1	232695201	232704900	9700	DUP	4	CNVnator:DUP:1:232693401-232701300, CNVnator:DUP:1:232695201-232700800, CNVnator:DUP:1:232695201-232701700, CNVnator:DUP:1:232695201-232704900	1	232643047	232858208	Drip loss QTL (8558)	9699
1	232695201	232704900	9700	DUP	4	CNVnator:DUP:1:232693401-232701300, CNVnator:DUP:1:232695201-232700800, CNVnator:DUP:1:232695201-232701700, CNVnator:DUP:1:232695201-232704900	1	232643047	232858208	Drip loss QTL (8585)	9699
2	17993401	17994600	1200	DEL	2	CNVnator:DEL:2:17993401-17994600, CNVnator:DEL:2:17993401-17994600	2	16907322	23578239	Body weight (weaning) QTL (17549)	1199
2	17993401	17994600	1200	DEL	2	CNVnator:DEL:2:17993401-17994600, CNVnator:DEL:2:17993401-17994600	2	11271548	19207638	Melanoma susceptibility QTL (7569)	1199
2	19534501	19539200	4700	DEL	4	CNVnator:DEL:2:19534501-19539100, CNVnator:DEL:2:19534501-19539200, CNVnator:DEL:2:19535001-19539900, CNVnator:DEL:2:19535101-19540000	2	16907322	23578239	Body weight (weaning) QTL (17549)	4699
2	33854901	33859600	4700	DEL	6	CNVnator:DEL:2:33854901-33859600, CNVnator:DEL:2:33855001-33859300, CNVnator:DEL:2:33855001-33859400, CNVnator:DEL:2:33855001-33859600, CNVnator:DEL:2:33855001-33861200, CNVnator:DEL:2:33855001-33862700	2	33837648	33987168	tenderness score QTL (7393)	4699
2	56832201	56835100	2900	DEL	5	CNVnator:DEL:2:56829801-56834900, CNVnator:DEL:2:56832001-56834900, CNVnator:DEL:2:56832101-56834900, CNVnator:DEL:2:56832201-56835000, CNVnator:DEL:2:56832201-56835100	2	51527078	57496398	Muscle moisture percentage QTL (3851)	2899
2	56832201	56835100	2900	DEL	5	CNVnator:DEL:2:56829801-56834900, CNVnator:DEL:2:56832001-56834900, CNVnator:DEL:2:56832101-56834900, CNVnator:DEL:2:56832201-56835000, CNVnator:DEL:2:56832201-56835100	2	53907905	58888089	Body weight (21 weeks) QTL (6254)	2899
2	63820201	63836300	16100	DEL	4	CNVnator:DEL:2:63820201-63836300, CNVnator:DEL:2:63820301-63836500, CNVnator:DEL:2:63820401-63836400, CNVnator:DEL:2:63823901-63836200	2	63327699	65041434	Scrotal/inguinal hernia QTL (8770)	16099
2	63820201	63836300	16100	DEL	4	CNVnator:DEL:2:63820201-63836300, CNVnator:DEL:2:63820301-63836500, CNVnator:DEL:2:63820401-63836400, CNVnator:DEL:2:63823901-63836200	2	63327699	65041434	Umbilical hernia QTL (8745)	16099
2	63820201	63836300	16100	DEL	4	CNVnator:DEL:2:63820201-63836300, CNVnator:DEL:2:63820301-63836500, CNVnator:DEL:2:63820401-63836400, CNVnator:DEL:2:63823901-63836200	2	61533453	68434401	Melting point QTL (3116)	16099
2	68481201	68507100	25900	DUP	6	CNVnator:DUP:2:68481001-68490500, CNVnator:DUP:2:68481201-68507100, CNVnator:DUP:2:68481301-68495000, CNVnator:DUP:2:68485801-68494400, CNVnator:DUP:2:68486901-68506400, CNVnator:DUP:2:68487101-68501500	2	68434401	69699574	Juiciness score QTL (3224)	25899
2	68481201	68507100	25900	DUP	6	CNVnator:DUP:2:68481001-68490500, CNVnator:DUP:2:68481201-68507100, CNVnator:DUP:2:68481301-68495000, CNVnator:DUP:2:68485801-68494400, CNVnator:DUP:2:68486901-68506400, CNVnator:DUP:2:68487101-68501500	2	68434401	69699574	Juiciness score QTL (21354)	25899
2	68481201	68507100	25900	DUP	6	CNVnator:DUP:2:68481001-68490500, CNVnator:DUP:2:68481201-68507100, CNVnator:DUP:2:68481301-68495000, CNVnator:DUP:2:68485801-68494400, CNVnator:DUP:2:68486901-68506400, CNVnator:DUP:2:68487101-68501500	2	65674021	73955159	Nonfunctional nipples QTL (7471)	25899
2	68481201	68507100	25900	DUP	6	CNVnator:DUP:2:68481001-68490500, CNVnator:DUP:2:68481201-68507100, CNVnator:DUP:2:68481301-68495000, CNVnator:DUP:2:68485801-68494400, CNVnator:DUP:2:68486901-68506400, CNVnator:DUP:2:68487101-68501500	2	66019069	73380080	Carcass weight (hot) QTL (16893)	25899
3	10694901	10697200	2300	DEL	4	CNVnator:DEL:3:10693601-10697200, CNVnator:DEL:3:10694801-10697100, CNVnator:DEL:3:10694901-10697100, CNVnator:DEL:3:10694901-10697200	3	8014086	12740342	Body weight (birth) QTL (48)	2299
3	57109101	57116000	6900	DEL	3	CNVnator:DEL:3:57108701-57116000, CNVnator:DEL:3:57109001-57116800, CNVnator:DEL:3:57109101-57116000	3	52194307	62160543	Mean corpuscular volume QTL (12286)	6899
4	60163101	60171100	8000	DEL	6	CNVnator:DEL:4:60163101-60169900, CNVnator:DEL:4:60163101-60170300, CNVnator:DEL:4:60163101-60170400, CNVnator:DEL:4:60163101-60171100, CNVnator:DEL:4:60163201-60169900, CNVnator:DEL:4:60166401-60169900	4	51165132	60558731	Backfat at first rib QTL (4888)	7999
4	60163101	60171100	8000	DEL	6	CNVnator:DEL:4:60163101-60169900, CNVnator:DEL:4:60163101-60170300, CNVnator:DEL:4:60163101-60170400, CNVnator:DEL:4:60163101-60171100, CNVnator:DEL:4:60163201-60169900, CNVnator:DEL:4:60166401-60169900	4	55861932	62257573	Average daily gain QTL (3670)	7999
4	60163101	60171100	8000	DEL	6	CNVnator:DEL:4:60163101-60169900, CNVnator:DEL:4:60163101-60170300, CNVnator:DEL:4:60163101-60170400, CNVnator:DEL:4:60163101-60171100, CNVnator:DEL:4:60163201-60169900, CNVnator:DEL:4:60166401-60169900	4	55861932	62257573	Average daily gain QTL (4125)	7999
4	60163101	60171100	8000	DEL	6	CNVnator:DEL:4:60163101-60169900, CNVnator:DEL:4:60163101-60170300, CNVnator:DEL:4:60163101-60170400, CNVnator:DEL:4:60163101-60171100, CNVnator:DEL:4:60163201-60169900, CNVnator:DEL:4:60166401-60169900	4	55861932	62257573	Backfat at last rib QTL (3669)	7999
4	60163101	60171100	8000	DEL	6	CNVnator:DEL:4:60163101-60169900, CNVnator:DEL:4:60163101-60170300, CNVnator:DEL:4:60163101-60170400, CNVnator:DEL:4:60163101-60171100, CNVnator:DEL:4:60163201-60169900, CNVnator:DEL:4:60166401-60169900	4	55861932	62257573	Carcass length QTL (3681)	7999
4	60163101	60171100	8000	DEL	6	CNVnator:DEL:4:60163101-60169900, CNVnator:DEL:4:60163101-60170300, CNVnator:DEL:4:60163101-60170400, CNVnator:DEL:4:60163101-60171100, CNVnator:DEL:4:60163201-60169900, CNVnator:DEL:4:60166401-60169900	4	55861932	62257573	Carcass weight (hot) QTL (3682)	7999
4	60163101	60171100	8000	DEL	6	CNVnator:DEL:4:60163101-60169900, CNVnator:DEL:4:60163101-60170300, CNVnator:DEL:4:60163101-60170400, CNVnator:DEL:4:60163101-60171100, CNVnator:DEL:4:60163201-60169900, CNVnator:DEL:4:60166401-60169900	4	55861932	62257573	Carcass weight (hot) QTL (4246)	7999
4	60163101	60171100	8000	DEL	6	CNVnator:DEL:4:60163101-60169900, CNVnator:DEL:4:60163101-60170300, CNVnator:DEL:4:60163101-60170400, CNVnator:DEL:4:60163101-60171100, CNVnator:DEL:4:60163201-60169900, CNVnator:DEL:4:60166401-60169900	4	55861932	62257573	Conductivity 24 hours postmortem (ham) QTL (4179)	7999
4	60163101	60171100	8000	DEL	6	CNVnator:DEL:4:60163101-60169900, CNVnator:DEL:4:60163101-60170300, CNVnator:DEL:4:60163101-60170400, CNVnator:DEL:4:60163101-60171100, CNVnator:DEL:4:60163201-60169900, CNVnator:DEL:4:60166401-60169900	4	55861932	62257573	Lean meat percentage QTL (4129)	7999
4	60163101	60171100	8000	DEL	6	CNVnator:DEL:4:60163101-60169900, CNVnator:DEL:4:60163101-60170300, CNVnator:DEL:4:60163101-60170400, CNVnator:DEL:4:60163101-60171100, CNVnator:DEL:4:60163201-60169900, CNVnator:DEL:4:60166401-60169900	4	55861932	62257573	backfat at P2 position QTL (4126)	7999
4	60163101	60171100	8000	DEL	6	CNVnator:DEL:4:60163101-60169900, CNVnator:DEL:4:60163101-60170300, CNVnator:DEL:4:60163101-60170400, CNVnator:DEL:4:60163101-60171100, CNVnator:DEL:4:60163201-60169900, CNVnator:DEL:4:60166401-60169900	4	55861932	62257573	backfat at P2 position QTL (4127)	7999
4	60163101	60171100	8000	DEL	6	CNVnator:DEL:4:60163101-60169900, CNVnator:DEL:4:60163101-60170300, CNVnator:DEL:4:60163101-60170400, CNVnator:DEL:4:60163101-60171100, CNVnator:DEL:4:60163201-60169900, CNVnator:DEL:4:60166401-60169900	4	55861932	62257573	backfat at P2 position QTL (4128)	7999
4	60163101	60171100	8000	DEL	6	CNVnator:DEL:4:60163101-60169900, CNVnator:DEL:4:60163101-60170300, CNVnator:DEL:4:60163101-60170400, CNVnator:DEL:4:60163101-60171100, CNVnator:DEL:4:60163201-60169900, CNVnator:DEL:4:60166401-60169900	4	55861932	62257573	pH for Semimembranosus QTL (3683)	7999
4	60163101	60171100	8000	DEL	6	CNVnator:DEL:4:60163101-60169900, CNVnator:DEL:4:60163101-60170300, CNVnator:DEL:4:60163101-60170400, CNVnator:DEL:4:60163101-60171100, CNVnator:DEL:4:60163201-60169900, CNVnator:DEL:4:60166401-60169900	4	55861932	62257573	pH for Semimembranosus QTL (4130)	7999
4	89517601	89547200	29600	DUP	21	CNVnator:DUP:4:89490001-89547500, CNVnator:DUP:4:89490501-89547200, CNVnator:DUP:4:89512701-89547900, CNVnator:DUP:4:89513901-89545700, CNVnator:DUP:4:89517401-89547200, CNVnator:DUP:4:89517601-89547200, CNVnator:DUP:4:89521901-89547900, CNVnator:DUP:4:89522001-89545600, CNVnator:DUP:4:89522001-89547100, CNVnator:DUP:4:89522001-89547300, CNVnator:DUP:4:89523301-89546400, CNVnator:DUP:4:89523501-8…	4	88969370	89518996	Meat color chroma QTL (4297)	1395
5	34722301	34729100	6800	DEL	5	CNVnator:DEL:5:34722101-34729000, CNVnator:DEL:5:34722101-34729800, CNVnator:DEL:5:34722201-34729000, CNVnator:DEL:5:34722201-34729300, CNVnator:DEL:5:34722301-34729100	5	34230643	35341097	Cervical vertebra length QTL (13313)	6799
5	61078901	61091700	12800	DUP	23	CNVnator:DUP:5:61078901-61091700, CNVnator:DUP:5:61078901-61093800, CNVnator:DUP:5:61079001-61089700, CNVnator:DUP:5:61079001-61094000, CNVnator:DUP:5:61079001-61094200, CNVnator:DUP:5:61079201-61091700, CNVnator:DUP:5:61080101-61089800, CNVnator:DUP:5:61080101-61091600, CNVnator:DUP:5:61080101-61092000, CNVnator:DUP:5:61081801-61089500, CNVnator:DUP:5:61081801-61089700, CNVnator:DUP:5:61081801-6…	5	60788406	61153781	Backfat at last rib QTL (17776)	12799
5	61078901	61091700	12800	DUP	23	CNVnator:DUP:5:61078901-61091700, CNVnator:DUP:5:61078901-61093800, CNVnator:DUP:5:61079001-61089700, CNVnator:DUP:5:61079001-61094000, CNVnator:DUP:5:61079001-61094200, CNVnator:DUP:5:61079201-61091700, CNVnator:DUP:5:61080101-61089800, CNVnator:DUP:5:61080101-61091600, CNVnator:DUP:5:61080101-61092000, CNVnator:DUP:5:61081801-61089500, CNVnator:DUP:5:61081801-61089700, CNVnator:DUP:5:61081801-6…	5	56382411	63188420	Backfat at first rib QTL (3235)	12799
5	61078901	61091700	12800	DUP	23	CNVnator:DUP:5:61078901-61091700, CNVnator:DUP:5:61078901-61093800, CNVnator:DUP:5:61079001-61089700, CNVnator:DUP:5:61079001-61094000, CNVnator:DUP:5:61079001-61094200, CNVnator:DUP:5:61079201-61091700, CNVnator:DUP:5:61080101-61089800, CNVnator:DUP:5:61080101-61091600, CNVnator:DUP:5:61080101-61092000, CNVnator:DUP:5:61081801-61089500, CNVnator:DUP:5:61081801-61089700, CNVnator:DUP:5:61081801-6…	5	56382411	63188420	Shoulder external fat weight QTL (12753)	12799
5	81678901	81684600	5700	DEL	5	CNVnator:DEL:5:81678901-81684600, CNVnator:DEL:5:81679101-81686800, CNVnator:DEL:5:81680001-81686700, CNVnator:DEL:5:81680101-81686700, CNVnator:DEL:5:81680201-81686600	5	76657154	85039291	CSFV antibody level QTL (37541)	5699
5	81678901	81684600	5700	DEL	5	CNVnator:DEL:5:81678901-81684600, CNVnator:DEL:5:81679101-81686800, CNVnator:DEL:5:81680001-81686700, CNVnator:DEL:5:81680101-81686700, CNVnator:DEL:5:81680201-81686600	5	76657154	85039291	Carcass length QTL (982)	5699
5	81678901	81684600	5700	DEL	5	CNVnator:DEL:5:81678901-81684600, CNVnator:DEL:5:81679101-81686800, CNVnator:DEL:5:81680001-81686700, CNVnator:DEL:5:81680101-81686700, CNVnator:DEL:5:81680201-81686600	5	76657154	85039291	Interferon-gamma level QTL (12264)	5699
5	81678901	81684600	5700	DEL	5	CNVnator:DEL:5:81678901-81684600, CNVnator:DEL:5:81679101-81686800, CNVnator:DEL:5:81680001-81686700, CNVnator:DEL:5:81680101-81686700, CNVnator:DEL:5:81680201-81686600	5	77373576	85039291	Ham weight QTL (21365)	5699
5	84166401	84173800	7400	DEL	4	CNVnator:DEL:5:84164901-84174100, CNVnator:DEL:5:84166401-84171900, CNVnator:DEL:5:84166401-84173800, CNVnator:DEL:5:84166401-84173900	5	76657154	85039291	CSFV antibody level QTL (37541)	7399
5	84166401	84173800	7400	DEL	4	CNVnator:DEL:5:84164901-84174100, CNVnator:DEL:5:84166401-84171900, CNVnator:DEL:5:84166401-84173800, CNVnator:DEL:5:84166401-84173900	5	76657154	85039291	Carcass length QTL (982)	7399
5	84166401	84173800	7400	DEL	4	CNVnator:DEL:5:84164901-84174100, CNVnator:DEL:5:84166401-84171900, CNVnator:DEL:5:84166401-84173800, CNVnator:DEL:5:84166401-84173900	5	76657154	85039291	Interferon-gamma level QTL (12264)	7399
5	84166401	84173800	7400	DEL	4	CNVnator:DEL:5:84164901-84174100, CNVnator:DEL:5:84166401-84171900, CNVnator:DEL:5:84166401-84173800, CNVnator:DEL:5:84166401-84173900	5	77373576	85039291	Ham weight QTL (21365)	7399
6	39279401	39285800	6400	DEL	4	CNVnator:DEL:6:39279301-39286000, CNVnator:DEL:6:39279401-39285800, CNVnator:DEL:6:39279401-39286900, CNVnator:DEL:6:39279401-39288100	6	39106054	39934644	Hemolytic complement activity (classical pathway) QTL (9609)	6399
6	39279401	39285800	6400	DEL	4	CNVnator:DEL:6:39279301-39286000, CNVnator:DEL:6:39279401-39285800, CNVnator:DEL:6:39279401-39286900, CNVnator:DEL:6:39279401-39288100	6	32033137	40319042	Palmitic acid content QTL (15878)	6399
6	39279401	39285800	6400	DEL	4	CNVnator:DEL:6:39279301-39286000, CNVnator:DEL:6:39279401-39285800, CNVnator:DEL:6:39279401-39286900, CNVnator:DEL:6:39279401-39288100	6	35450005	43992175	Heart weight QTL (8658)	6399
6	39279401	39285800	6400	DEL	4	CNVnator:DEL:6:39279301-39286000, CNVnator:DEL:6:39279401-39285800, CNVnator:DEL:6:39279401-39286900, CNVnator:DEL:6:39279401-39288100	6	35450005	43992175	Shoulder subcutaneous fat thickness QTL (5498)	6399
6	46265201	46273600	8400	DEL	6	CNVnator:DEL:6:46264001-46273300, CNVnator:DEL:6:46264101-46274700, CNVnator:DEL:6:46264101-46275000, CNVnator:DEL:6:46265201-46273100, CNVnator:DEL:6:46265201-46273600, CNVnator:DEL:6:46265301-46273100	6	46153344	46631706	Conductivity 24 hours postmortem (loin) QTL (18696)	8399
6	46265201	46273600	8400	DEL	6	CNVnator:DEL:6:46264001-46273300, CNVnator:DEL:6:46264101-46274700, CNVnator:DEL:6:46264101-46275000, CNVnator:DEL:6:46265201-46273100, CNVnator:DEL:6:46265201-46273600, CNVnator:DEL:6:46265301-46273100	6	46153344	46631706	Meat color OPTO QTL (18697)	8399
6	51392601	51395800	3200	DUP	7	CNVnator:DUP:6:51392601-51395300, CNVnator:DUP:6:51392601-51395400, CNVnator:DUP:6:51392601-51395800, CNVnator:DUP:6:51392601-51396700, CNVnator:DUP:6:51392701-51395600, CNVnator:DUP:6:51392901-51395800, CNVnator:DUP:6:51394301-51395800	6	51372610	51398236	Total number born alive QTL (8838)	3199
6	59536901	59548200	11300	DEL	6	CNVnator:DEL:6:59536701-59548400, CNVnator:DEL:6:59536901-59548200, CNVnator:DEL:6:59537001-59552100, CNVnator:DEL:6:59537301-59543500, CNVnator:DEL:6:59538401-59548500, CNVnator:DEL:6:59544201-59555000	6	59513298	59590177	Conductivity 24 hours postmortem (ham) QTL (21619)	11299
6	59536901	59548200	11300	DEL	6	CNVnator:DEL:6:59536701-59548400, CNVnator:DEL:6:59536901-59548200, CNVnator:DEL:6:59537001-59552100, CNVnator:DEL:6:59537301-59543500, CNVnator:DEL:6:59538401-59548500, CNVnator:DEL:6:59544201-59555000	6	59513298	59590177	Conductivity 24 hours postmortem (ham) QTL (21620)	11299
6	59536901	59548200	11300	DEL	6	CNVnator:DEL:6:59536701-59548400, CNVnator:DEL:6:59536901-59548200, CNVnator:DEL:6:59537001-59552100, CNVnator:DEL:6:59537301-59543500, CNVnator:DEL:6:59538401-59548500, CNVnator:DEL:6:59544201-59555000	6	59513298	59590177	pH 24 hr post mortem (ham) QTL (21621)	11299
6	59536901	59548200	11300	DEL	6	CNVnator:DEL:6:59536701-59548400, CNVnator:DEL:6:59536901-59548200, CNVnator:DEL:6:59537001-59552100, CNVnator:DEL:6:59537301-59543500, CNVnator:DEL:6:59538401-59548500, CNVnator:DEL:6:59544201-59555000	6	59513298	59590177	pH 24 hr post mortem (ham) QTL (21625)	11299
6	59536901	59548200	11300	DEL	6	CNVnator:DEL:6:59536701-59548400, CNVnator:DEL:6:59536901-59548200, CNVnator:DEL:6:59537001-59552100, CNVnator:DEL:6:59537301-59543500, CNVnator:DEL:6:59538401-59548500, CNVnator:DEL:6:59544201-59555000	6	59513298	59590177	pH 24 hr post-mortem (loin) QTL (21622)	11299
6	59536901	59548200	11300	DEL	6	CNVnator:DEL:6:59536701-59548400, CNVnator:DEL:6:59536901-59548200, CNVnator:DEL:6:59537001-59552100, CNVnator:DEL:6:59537301-59543500, CNVnator:DEL:6:59538401-59548500, CNVnator:DEL:6:59544201-59555000	6	53644827	60991093	Shear force QTL (6007)	11299
6	59536901	59548200	11300	DEL	6	CNVnator:DEL:6:59536701-59548400, CNVnator:DEL:6:59536901-59548200, CNVnator:DEL:6:59537001-59552100, CNVnator:DEL:6:59537301-59543500, CNVnator:DEL:6:59538401-59548500, CNVnator:DEL:6:59544201-59555000	6	53644827	60991093	Triglyceride level QTL (17719)	11299
6	59536901	59548200	11300	DEL	6	CNVnator:DEL:6:59536701-59548400, CNVnator:DEL:6:59536901-59548200, CNVnator:DEL:6:59537001-59552100, CNVnator:DEL:6:59537301-59543500, CNVnator:DEL:6:59538401-59548500, CNVnator:DEL:6:59544201-59555000	6	55524105	65347600	subjective pork flavor in lean QTL (4220)	11299
6	59536901	59548200	11300	DEL	6	CNVnator:DEL:6:59536701-59548400, CNVnator:DEL:6:59536901-59548200, CNVnator:DEL:6:59537001-59552100, CNVnator:DEL:6:59537301-59543500, CNVnator:DEL:6:59538401-59548500, CNVnator:DEL:6:59544201-59555000	6	55524105	65347600	subjective pork flavor in lean QTL (4222)	11299
6	59536901	59548200	11300	DEL	6	CNVnator:DEL:6:59536701-59548400, CNVnator:DEL:6:59536901-59548200, CNVnator:DEL:6:59537001-59552100, CNVnator:DEL:6:59537301-59543500, CNVnator:DEL:6:59538401-59548500, CNVnator:DEL:6:59544201-59555000	6	57736527	67722323	Carcass length QTL (16976)	11299
7	438901	439800	900	DEL	2	CNVnator:DEL:7:438901-439800, CNVnator:DEL:7:439001-439800	7	46564	8917124	Salmonella count in liver QTL (11565)	899
7	438901	439800	900	DEL	2	CNVnator:DEL:7:438901-439800, CNVnator:DEL:7:439001-439800	7	46564	8917124	Salmonella count in liver and spleen QTL (11564)	899
7	438901	439800	900	DEL	2	CNVnator:DEL:7:438901-439800, CNVnator:DEL:7:439001-439800	7	46564	8917124	Salmonella count in spleen QTL (11566)	899
7	5992701	5999600	6900	DEL	6	CNVnator:DEL:7:5991601-5999800, CNVnator:DEL:7:5992001-5998600, CNVnator:DEL:7:5992601-5999700, CNVnator:DEL:7:5992701-5998700, CNVnator:DEL:7:5992701-5999600, CNVnator:DEL:7:5993001-5999700	7	3492346	6596654	Age at puberty QTL (587)	6899
7	5992701	5999600	6900	DEL	6	CNVnator:DEL:7:5991601-5999800, CNVnator:DEL:7:5992001-5998600, CNVnator:DEL:7:5992601-5999700, CNVnator:DEL:7:5992701-5998700, CNVnator:DEL:7:5992701-5999600, CNVnator:DEL:7:5993001-5999700	7	46564	8917124	Salmonella count in liver QTL (11565)	6899
7	5992701	5999600	6900	DEL	6	CNVnator:DEL:7:5991601-5999800, CNVnator:DEL:7:5992001-5998600, CNVnator:DEL:7:5992601-5999700, CNVnator:DEL:7:5992701-5998700, CNVnator:DEL:7:5992701-5999600, CNVnator:DEL:7:5993001-5999700	7	46564	8917124	Salmonella count in liver and spleen QTL (11564)	6899
7	5992701	5999600	6900	DEL	6	CNVnator:DEL:7:5991601-5999800, CNVnator:DEL:7:5992001-5998600, CNVnator:DEL:7:5992601-5999700, CNVnator:DEL:7:5992701-5998700, CNVnator:DEL:7:5992701-5999600, CNVnator:DEL:7:5993001-5999700	7	46564	8917124	Salmonella count in spleen QTL (11566)	6899
7	24716201	24753700	37500	DEL	5	CNVnator:DEL:7:24704201-24754200, CNVnator:DEL:7:24704301-24744800, CNVnator:DEL:7:24704301-24753800, CNVnator:DEL:7:24716201-24753700, CNVnator:DEL:7:24717201-24742500	7	23437525	25532933	Carcass weight (hot) QTL (16868)	37499
7	24716201	24753700	37500	DEL	5	CNVnator:DEL:7:24704201-24754200, CNVnator:DEL:7:24704301-24744800, CNVnator:DEL:7:24704301-24753800, CNVnator:DEL:7:24716201-24753700, CNVnator:DEL:7:24717201-24742500	7	23848846	32765970	Average backfat thickness QTL (7316)	37499
7	24716201	24753700	37500	DEL	5	CNVnator:DEL:7:24704201-24754200, CNVnator:DEL:7:24704301-24744800, CNVnator:DEL:7:24704301-24753800, CNVnator:DEL:7:24716201-24753700, CNVnator:DEL:7:24717201-24742500	7	23848846	32765970	Backfat at last lumbar QTL (564)	37499
7	61185701	61192700	7000	DEL	6	CNVnator:DEL:7:61184501-61192400, CNVnator:DEL:7:61184601-61193000, CNVnator:DEL:7:61185201-61192800, CNVnator:DEL:7:61185601-61193000, CNVnator:DEL:7:61185701-61192700, CNVnator:DEL:7:61186801-61193500	7	58981852	62086160	Head weight QTL (1260)	6999
7	61185701	61192700	7000	DEL	6	CNVnator:DEL:7:61184501-61192400, CNVnator:DEL:7:61184601-61193000, CNVnator:DEL:7:61185201-61192800, CNVnator:DEL:7:61185601-61193000, CNVnator:DEL:7:61185701-61192700, CNVnator:DEL:7:61186801-61193500	7	54402997	61310083	Abdominal fat weight QTL (12767)	6999
7	61185701	61192700	7000	DEL	6	CNVnator:DEL:7:61184501-61192400, CNVnator:DEL:7:61184601-61193000, CNVnator:DEL:7:61185201-61192800, CNVnator:DEL:7:61185601-61193000, CNVnator:DEL:7:61185701-61192700, CNVnator:DEL:7:61186801-61193500	7	54402997	61310083	Adipocyte diameter QTL (12826)	6999
7	61185701	61192700	7000	DEL	6	CNVnator:DEL:7:61184501-61192400, CNVnator:DEL:7:61184601-61193000, CNVnator:DEL:7:61185201-61192800, CNVnator:DEL:7:61185601-61193000, CNVnator:DEL:7:61185701-61192700, CNVnator:DEL:7:61186801-61193500	7	54402997	61310083	Adipocyte diameter QTL (12836)	6999
7	61185701	61192700	7000	DEL	6	CNVnator:DEL:7:61184501-61192400, CNVnator:DEL:7:61184601-61193000, CNVnator:DEL:7:61185201-61192800, CNVnator:DEL:7:61185601-61193000, CNVnator:DEL:7:61185701-61192700, CNVnator:DEL:7:61186801-61193500	7	54402997	61310083	Adipocyte diameter QTL (12842)	6999
7	61185701	61192700	7000	DEL	6	CNVnator:DEL:7:61184501-61192400, CNVnator:DEL:7:61184601-61193000, CNVnator:DEL:7:61185201-61192800, CNVnator:DEL:7:61185601-61193000, CNVnator:DEL:7:61185701-61192700, CNVnator:DEL:7:61186801-61193500	7	54402997	61310083	Conductivity 24 hours post-mortem QTL (1075)	6999
7	61185701	61192700	7000	DEL	6	CNVnator:DEL:7:61184501-61192400, CNVnator:DEL:7:61184601-61193000, CNVnator:DEL:7:61185201-61192800, CNVnator:DEL:7:61185601-61193000, CNVnator:DEL:7:61185701-61192700, CNVnator:DEL:7:61186801-61193500	7	54402997	63250275	Average daily gain QTL (5944)	6999
7	61185701	61192700	7000	DEL	6	CNVnator:DEL:7:61184501-61192400, CNVnator:DEL:7:61184601-61193000, CNVnator:DEL:7:61185201-61192800, CNVnator:DEL:7:61185601-61193000, CNVnator:DEL:7:61185701-61192700, CNVnator:DEL:7:61186801-61193500	7	54402997	63250275	Carcass length QTL (5987)	6999
7	78771701	78782400	10700	DEL	4	CNVnator:DEL:7:78771501-78780600, CNVnator:DEL:7:78771701-78782400, CNVnator:DEL:7:78771701-78783800, CNVnator:DEL:7:78772101-78785400	7	78181996	80355012	Backfat at mid-back QTL (9841)	10699
7	78771701	78782400	10700	DEL	4	CNVnator:DEL:7:78771501-78780600, CNVnator:DEL:7:78771701-78782400, CNVnator:DEL:7:78771701-78783800, CNVnator:DEL:7:78772101-78785400	7	69846930	79315069	Loin muscle area QTL (16928)	10699
7	78771701	78782400	10700	DEL	4	CNVnator:DEL:7:78771501-78780600, CNVnator:DEL:7:78771701-78782400, CNVnator:DEL:7:78771701-78783800, CNVnator:DEL:7:78772101-78785400	7	72019945	79315069	Nonfunctional nipples QTL (7460)	10699
7	80882701	80883700	1000	DEL	3	CNVnator:DEL:7:80882701-80883700, CNVnator:DEL:7:80882701-80883700, CNVnator:DEL:7:80882701-80883800	7	79315069	81022438	Loin muscle area QTL (16929)	999
7	80882701	80883700	1000	DEL	3	CNVnator:DEL:7:80882701-80883700, CNVnator:DEL:7:80882701-80883700, CNVnator:DEL:7:80882701-80883800	7	79315069	81022438	Number of ribs QTL (21391)	999
7	100684301	100688300	4000	DEL	5	CNVnator:DEL:7:100682401-100688300, CNVnator:DEL:7:100683401-100688300, CNVnator:DEL:7:100683701-100688300, CNVnator:DEL:7:100683701-100688500, CNVnator:DEL:7:100684301-100688300	7	96078332	104692787	CD4-positive/CD8-positive leukocyte ratio QTL (17843)	3999
8	31865501	31874000	8500	DEL	9	CNVnator:DEL:8:31861001-31871500, CNVnator:DEL:8:31862801-31870900, CNVnator:DEL:8:31862801-31871200, CNVnator:DEL:8:31862901-31871200, CNVnator:DEL:8:31863101-31871100, CNVnator:DEL:8:31863101-31871200, CNVnator:DEL:8:31865501-31874000, CNVnator:DEL:8:31866101-31870500, CNVnator:DEL:8:31866101-31871100	8	29044698	32657602	Unsaturated fatty acid content QTL (6433)	8499
8	31865501	31874000	8500	DEL	9	CNVnator:DEL:8:31861001-31871500, CNVnator:DEL:8:31862801-31870900, CNVnator:DEL:8:31862801-31871200, CNVnator:DEL:8:31862901-31871200, CNVnator:DEL:8:31863101-31871100, CNVnator:DEL:8:31863101-31871200, CNVnator:DEL:8:31865501-31874000, CNVnator:DEL:8:31866101-31870500, CNVnator:DEL:8:31866101-31871100	8	27423244	35476102	Ear area QTL (8871)	8499
8	31865501	31874000	8500	DEL	9	CNVnator:DEL:8:31861001-31871500, CNVnator:DEL:8:31862801-31870900, CNVnator:DEL:8:31862801-31871200, CNVnator:DEL:8:31862901-31871200, CNVnator:DEL:8:31863101-31871100, CNVnator:DEL:8:31863101-31871200, CNVnator:DEL:8:31865501-31874000, CNVnator:DEL:8:31866101-31870500, CNVnator:DEL:8:31866101-31871100	8	27423244	35476102	Ear area QTL (8872)	8499
8	31865501	31874000	8500	DEL	9	CNVnator:DEL:8:31861001-31871500, CNVnator:DEL:8:31862801-31870900, CNVnator:DEL:8:31862801-31871200, CNVnator:DEL:8:31862901-31871200, CNVnator:DEL:8:31863101-31871100, CNVnator:DEL:8:31863101-31871200, CNVnator:DEL:8:31865501-31874000, CNVnator:DEL:8:31866101-31870500, CNVnator:DEL:8:31866101-31871100	8	27423244	35476102	Ear erectness QTL (8873)	8499
8	31865501	31874000	8500	DEL	9	CNVnator:DEL:8:31861001-31871500, CNVnator:DEL:8:31862801-31870900, CNVnator:DEL:8:31862801-31871200, CNVnator:DEL:8:31862901-31871200, CNVnator:DEL:8:31863101-31871100, CNVnator:DEL:8:31863101-31871200, CNVnator:DEL:8:31865501-31874000, CNVnator:DEL:8:31866101-31870500, CNVnator:DEL:8:31866101-31871100	8	27423244	35476102	Ear weight QTL (8869)	8499
8	31865501	31874000	8500	DEL	9	CNVnator:DEL:8:31861001-31871500, CNVnator:DEL:8:31862801-31870900, CNVnator:DEL:8:31862801-31871200, CNVnator:DEL:8:31862901-31871200, CNVnator:DEL:8:31863101-31871100, CNVnator:DEL:8:31863101-31871200, CNVnator:DEL:8:31865501-31874000, CNVnator:DEL:8:31866101-31870500, CNVnator:DEL:8:31866101-31871100	8	27423244	35476102	Ear weight QTL (8870)	8499
8	31865501	31874000	8500	DEL	9	CNVnator:DEL:8:31861001-31871500, CNVnator:DEL:8:31862801-31870900, CNVnator:DEL:8:31862801-31871200, CNVnator:DEL:8:31862901-31871200, CNVnator:DEL:8:31863101-31871100, CNVnator:DEL:8:31863101-31871200, CNVnator:DEL:8:31865501-31874000, CNVnator:DEL:8:31866101-31870500, CNVnator:DEL:8:31866101-31871100	8	29349401	33593474	Average daily gain QTL (64)	8499
8	31865501	31874000	8500	DEL	9	CNVnator:DEL:8:31861001-31871500, CNVnator:DEL:8:31862801-31870900, CNVnator:DEL:8:31862801-31871200, CNVnator:DEL:8:31862901-31871200, CNVnator:DEL:8:31863101-31871100, CNVnator:DEL:8:31863101-31871200, CNVnator:DEL:8:31865501-31874000, CNVnator:DEL:8:31866101-31870500, CNVnator:DEL:8:31866101-31871100	8	29349401	33593474	Carcass weight (cold) QTL (65)	8499
8	31865501	31874000	8500	DEL	9	CNVnator:DEL:8:31861001-31871500, CNVnator:DEL:8:31862801-31870900, CNVnator:DEL:8:31862801-31871200, CNVnator:DEL:8:31862901-31871200, CNVnator:DEL:8:31863101-31871100, CNVnator:DEL:8:31863101-31871200, CNVnator:DEL:8:31865501-31874000, CNVnator:DEL:8:31866101-31870500, CNVnator:DEL:8:31866101-31871100	8	29349401	33593474	Cervical vertebra length QTL (13316)	8499
8	66475901	66478700	2800	DUP	6	CNVnator:DUP:8:66475801-66478900, CNVnator:DUP:8:66475901-66477600, CNVnator:DUP:8:66475901-66478600, CNVnator:DUP:8:66475901-66478700, CNVnator:DUP:8:66475901-66479000, CNVnator:DUP:8:66475901-66479100	8	65293440	70734560	Average daily gain QTL (498)	2799
8	66475901	66478700	2800	DUP	6	CNVnator:DUP:8:66475801-66478900, CNVnator:DUP:8:66475901-66477600, CNVnator:DUP:8:66475901-66478600, CNVnator:DUP:8:66475901-66478700, CNVnator:DUP:8:66475901-66479000, CNVnator:DUP:8:66475901-66479100	8	65728729	67687532	Average daily gain QTL (10590)	2799
8	66475901	66478700	2800	DUP	6	CNVnator:DUP:8:66475801-66478900, CNVnator:DUP:8:66475901-66477600, CNVnator:DUP:8:66475901-66478600, CNVnator:DUP:8:66475901-66478700, CNVnator:DUP:8:66475901-66479000, CNVnator:DUP:8:66475901-66479100	8	65728729	67687532	Average daily gain QTL (10596)	2799
8	66475901	66478700	2800	DUP	6	CNVnator:DUP:8:66475801-66478900, CNVnator:DUP:8:66475901-66477600, CNVnator:DUP:8:66475901-66478600, CNVnator:DUP:8:66475901-66478700, CNVnator:DUP:8:66475901-66479000, CNVnator:DUP:8:66475901-66479100	8	65728729	67687532	Average daily gain QTL (10597)	2799
8	66475901	66478700	2800	DUP	6	CNVnator:DUP:8:66475801-66478900, CNVnator:DUP:8:66475901-66477600, CNVnator:DUP:8:66475901-66478600, CNVnator:DUP:8:66475901-66478700, CNVnator:DUP:8:66475901-66479000, CNVnator:DUP:8:66475901-66479100	8	65728729	67687532	Average daily gain QTL (10598)	2799
8	66475901	66478700	2800	DUP	6	CNVnator:DUP:8:66475801-66478900, CNVnator:DUP:8:66475901-66477600, CNVnator:DUP:8:66475901-66478600, CNVnator:DUP:8:66475901-66478700, CNVnator:DUP:8:66475901-66479000, CNVnator:DUP:8:66475901-66479100	8	65728729	67687532	Average daily gain QTL (10599)	2799
8	66475901	66478700	2800	DUP	6	CNVnator:DUP:8:66475801-66478900, CNVnator:DUP:8:66475901-66477600, CNVnator:DUP:8:66475901-66478600, CNVnator:DUP:8:66475901-66478700, CNVnator:DUP:8:66475901-66479000, CNVnator:DUP:8:66475901-66479100	8	65728729	67687532	Backfat at tenth rib QTL (10600)	2799
8	66475901	66478700	2800	DUP	6	CNVnator:DUP:8:66475801-66478900, CNVnator:DUP:8:66475901-66477600, CNVnator:DUP:8:66475901-66478600, CNVnator:DUP:8:66475901-66478700, CNVnator:DUP:8:66475901-66479000, CNVnator:DUP:8:66475901-66479100	8	65728729	67687532	Daily feed intake QTL (10591)	2799
8	66475901	66478700	2800	DUP	6	CNVnator:DUP:8:66475801-66478900, CNVnator:DUP:8:66475901-66477600, CNVnator:DUP:8:66475901-66478600, CNVnator:DUP:8:66475901-66478700, CNVnator:DUP:8:66475901-66479000, CNVnator:DUP:8:66475901-66479100	8	65728729	67687532	Daily feed intake QTL (10592)	2799
8	66475901	66478700	2800	DUP	6	CNVnator:DUP:8:66475801-66478900, CNVnator:DUP:8:66475901-66477600, CNVnator:DUP:8:66475901-66478600, CNVnator:DUP:8:66475901-66478700, CNVnator:DUP:8:66475901-66479000, CNVnator:DUP:8:66475901-66479100	8	65728729	67687532	Daily feed intake QTL (10593)	2799
8	66475901	66478700	2800	DUP	6	CNVnator:DUP:8:66475801-66478900, CNVnator:DUP:8:66475901-66477600, CNVnator:DUP:8:66475901-66478600, CNVnator:DUP:8:66475901-66478700, CNVnator:DUP:8:66475901-66479000, CNVnator:DUP:8:66475901-66479100	8	65728729	67687532	Days to 110 kg QTL (10594)	2799
8	66475901	66478700	2800	DUP	6	CNVnator:DUP:8:66475801-66478900, CNVnator:DUP:8:66475901-66477600, CNVnator:DUP:8:66475901-66478600, CNVnator:DUP:8:66475901-66478700, CNVnator:DUP:8:66475901-66479000, CNVnator:DUP:8:66475901-66479100	8	65728729	67687532	Days to 110 kg QTL (10595)	2799
8	66475901	66478700	2800	DUP	6	CNVnator:DUP:8:66475801-66478900, CNVnator:DUP:8:66475901-66477600, CNVnator:DUP:8:66475901-66478600, CNVnator:DUP:8:66475901-66478700, CNVnator:DUP:8:66475901-66479000, CNVnator:DUP:8:66475901-66479100	8	65728729	67687532	Stress-induced alteration in number of neutrophils QTL (154)	2799
8	66488001	66493200	5200	DUP	4	CNVnator:DUP:8:66488001-66493200, CNVnator:DUP:8:66488101-66493300, CNVnator:DUP:8:66490401-66493100, CNVnator:DUP:8:66490701-66493100	8	65293440	70734560	Average daily gain QTL (498)	5199
8	66488001	66493200	5200	DUP	4	CNVnator:DUP:8:66488001-66493200, CNVnator:DUP:8:66488101-66493300, CNVnator:DUP:8:66490401-66493100, CNVnator:DUP:8:66490701-66493100	8	65728729	67687532	Average daily gain QTL (10590)	5199
8	66488001	66493200	5200	DUP	4	CNVnator:DUP:8:66488001-66493200, CNVnator:DUP:8:66488101-66493300, CNVnator:DUP:8:66490401-66493100, CNVnator:DUP:8:66490701-66493100	8	65728729	67687532	Average daily gain QTL (10596)	5199
8	66488001	66493200	5200	DUP	4	CNVnator:DUP:8:66488001-66493200, CNVnator:DUP:8:66488101-66493300, CNVnator:DUP:8:66490401-66493100, CNVnator:DUP:8:66490701-66493100	8	65728729	67687532	Average daily gain QTL (10597)	5199
8	66488001	66493200	5200	DUP	4	CNVnator:DUP:8:66488001-66493200, CNVnator:DUP:8:66488101-66493300, CNVnator:DUP:8:66490401-66493100, CNVnator:DUP:8:66490701-66493100	8	65728729	67687532	Average daily gain QTL (10598)	5199
8	66488001	66493200	5200	DUP	4	CNVnator:DUP:8:66488001-66493200, CNVnator:DUP:8:66488101-66493300, CNVnator:DUP:8:66490401-66493100, CNVnator:DUP:8:66490701-66493100	8	65728729	67687532	Average daily gain QTL (10599)	5199
8	66488001	66493200	5200	DUP	4	CNVnator:DUP:8:66488001-66493200, CNVnator:DUP:8:66488101-66493300, CNVnator:DUP:8:66490401-66493100, CNVnator:DUP:8:66490701-66493100	8	65728729	67687532	Backfat at tenth rib QTL (10600)	5199
8	66488001	66493200	5200	DUP	4	CNVnator:DUP:8:66488001-66493200, CNVnator:DUP:8:66488101-66493300, CNVnator:DUP:8:66490401-66493100, CNVnator:DUP:8:66490701-66493100	8	65728729	67687532	Daily feed intake QTL (10591)	5199
8	66488001	66493200	5200	DUP	4	CNVnator:DUP:8:66488001-66493200, CNVnator:DUP:8:66488101-66493300, CNVnator:DUP:8:66490401-66493100, CNVnator:DUP:8:66490701-66493100	8	65728729	67687532	Daily feed intake QTL (10592)	5199
8	66488001	66493200	5200	DUP	4	CNVnator:DUP:8:66488001-66493200, CNVnator:DUP:8:66488101-66493300, CNVnator:DUP:8:66490401-66493100, CNVnator:DUP:8:66490701-66493100	8	65728729	67687532	Daily feed intake QTL (10593)	5199
8	66488001	66493200	5200	DUP	4	CNVnator:DUP:8:66488001-66493200, CNVnator:DUP:8:66488101-66493300, CNVnator:DUP:8:66490401-66493100, CNVnator:DUP:8:66490701-66493100	8	65728729	67687532	Days to 110 kg QTL (10594)	5199
8	66488001	66493200	5200	DUP	4	CNVnator:DUP:8:66488001-66493200, CNVnator:DUP:8:66488101-66493300, CNVnator:DUP:8:66490401-66493100, CNVnator:DUP:8:66490701-66493100	8	65728729	67687532	Days to 110 kg QTL (10595)	5199
8	66488001	66493200	5200	DUP	4	CNVnator:DUP:8:66488001-66493200, CNVnator:DUP:8:66488101-66493300, CNVnator:DUP:8:66490401-66493100, CNVnator:DUP:8:66490701-66493100	8	65728729	67687532	Stress-induced alteration in number of neutrophils QTL (154)	5199
8	66542801	66553700	10900	DEL	5	CNVnator:DEL:8:66519501-66557200, CNVnator:DEL:8:66534401-66553800, CNVnator:DEL:8:66542801-66553700, CNVnator:DEL:8:66543101-66553900, CNVnator:DEL:8:66544401-66553600	8	65293440	70734560	Average daily gain QTL (498)	10899
8	66542801	66553700	10900	DEL	5	CNVnator:DEL:8:66519501-66557200, CNVnator:DEL:8:66534401-66553800, CNVnator:DEL:8:66542801-66553700, CNVnator:DEL:8:66543101-66553900, CNVnator:DEL:8:66544401-66553600	8	65728729	67687532	Average daily gain QTL (10590)	10899
8	66542801	66553700	10900	DEL	5	CNVnator:DEL:8:66519501-66557200, CNVnator:DEL:8:66534401-66553800, CNVnator:DEL:8:66542801-66553700, CNVnator:DEL:8:66543101-66553900, CNVnator:DEL:8:66544401-66553600	8	65728729	67687532	Average daily gain QTL (10596)	10899
8	66542801	66553700	10900	DEL	5	CNVnator:DEL:8:66519501-66557200, CNVnator:DEL:8:66534401-66553800, CNVnator:DEL:8:66542801-66553700, CNVnator:DEL:8:66543101-66553900, CNVnator:DEL:8:66544401-66553600	8	65728729	67687532	Average daily gain QTL (10597)	10899
8	66542801	66553700	10900	DEL	5	CNVnator:DEL:8:66519501-66557200, CNVnator:DEL:8:66534401-66553800, CNVnator:DEL:8:66542801-66553700, CNVnator:DEL:8:66543101-66553900, CNVnator:DEL:8:66544401-66553600	8	65728729	67687532	Average daily gain QTL (10598)	10899
8	66542801	66553700	10900	DEL	5	CNVnator:DEL:8:66519501-66557200, CNVnator:DEL:8:66534401-66553800, CNVnator:DEL:8:66542801-66553700, CNVnator:DEL:8:66543101-66553900, CNVnator:DEL:8:66544401-66553600	8	65728729	67687532	Average daily gain QTL (10599)	10899
8	66542801	66553700	10900	DEL	5	CNVnator:DEL:8:66519501-66557200, CNVnator:DEL:8:66534401-66553800, CNVnator:DEL:8:66542801-66553700, CNVnator:DEL:8:66543101-66553900, CNVnator:DEL:8:66544401-66553600	8	65728729	67687532	Backfat at tenth rib QTL (10600)	10899
8	66542801	66553700	10900	DEL	5	CNVnator:DEL:8:66519501-66557200, CNVnator:DEL:8:66534401-66553800, CNVnator:DEL:8:66542801-66553700, CNVnator:DEL:8:66543101-66553900, CNVnator:DEL:8:66544401-66553600	8	65728729	67687532	Daily feed intake QTL (10591)	10899
8	66542801	66553700	10900	DEL	5	CNVnator:DEL:8:66519501-66557200, CNVnator:DEL:8:66534401-66553800, CNVnator:DEL:8:66542801-66553700, CNVnator:DEL:8:66543101-66553900, CNVnator:DEL:8:66544401-66553600	8	65728729	67687532	Daily feed intake QTL (10592)	10899
8	66542801	66553700	10900	DEL	5	CNVnator:DEL:8:66519501-66557200, CNVnator:DEL:8:66534401-66553800, CNVnator:DEL:8:66542801-66553700, CNVnator:DEL:8:66543101-66553900, CNVnator:DEL:8:66544401-66553600	8	65728729	67687532	Daily feed intake QTL (10593)	10899
8	66542801	66553700	10900	DEL	5	CNVnator:DEL:8:66519501-66557200, CNVnator:DEL:8:66534401-66553800, CNVnator:DEL:8:66542801-66553700, CNVnator:DEL:8:66543101-66553900, CNVnator:DEL:8:66544401-66553600	8	65728729	67687532	Days to 110 kg QTL (10594)	10899
8	66542801	66553700	10900	DEL	5	CNVnator:DEL:8:66519501-66557200, CNVnator:DEL:8:66534401-66553800, CNVnator:DEL:8:66542801-66553700, CNVnator:DEL:8:66543101-66553900, CNVnator:DEL:8:66544401-66553600	8	65728729	67687532	Days to 110 kg QTL (10595)	10899
8	66542801	66553700	10900	DEL	5	CNVnator:DEL:8:66519501-66557200, CNVnator:DEL:8:66534401-66553800, CNVnator:DEL:8:66542801-66553700, CNVnator:DEL:8:66543101-66553900, CNVnator:DEL:8:66544401-66553600	8	65728729	67687532	Stress-induced alteration in number of neutrophils QTL (154)	10899
8	112167701	112169500	1800	DEL	3	CNVnator:DEL:8:112167501-112169700, CNVnator:DEL:8:112167701-112169500, CNVnator:DEL:8:112167701-112169500	8	111989131	112620301	9 hr-24 hr pH decline QTL (5845)	1799
8	112167701	112169500	1800	DEL	3	CNVnator:DEL:8:112167501-112169700, CNVnator:DEL:8:112167701-112169500, CNVnator:DEL:8:112167701-112169500	8	111989131	112620301	Average glycogen QTL (5866)	1799
8	112167701	112169500	1800	DEL	3	CNVnator:DEL:8:112167501-112169700, CNVnator:DEL:8:112167701-112169500, CNVnator:DEL:8:112167701-112169500	8	107734176	115242921	Loin muscle area QTL (5)	1799
8	128839001	128846100	7100	DUP	24	CNVnator:DUP:8:128838801-128847800, CNVnator:DUP:8:128839001-128846100, CNVnator:DUP:8:128839201-128845100, CNVnator:DUP:8:128840101-128844500, CNVnator:DUP:8:128840101-128847800, CNVnator:DUP:8:128840101-128847900, CNVnator:DUP:8:128840201-128847600, CNVnator:DUP:8:128840201-128847800, CNVnator:DUP:8:128840201-128848900, CNVnator:DUP:8:128840301-128846800, CNVnator:DUP:8:128840801-128846300, CNV…	8	122207555	130804524	Loin muscle area QTL (1094)	7099
8	128839001	128846100	7100	DUP	24	CNVnator:DUP:8:128838801-128847800, CNVnator:DUP:8:128839001-128846100, CNVnator:DUP:8:128839201-128845100, CNVnator:DUP:8:128840101-128844500, CNVnator:DUP:8:128840101-128847800, CNVnator:DUP:8:128840101-128847900, CNVnator:DUP:8:128840201-128847600, CNVnator:DUP:8:128840201-128847800, CNVnator:DUP:8:128840201-128848900, CNVnator:DUP:8:128840301-128846800, CNVnator:DUP:8:128840801-128846300, CNV…	8	122207555	131675104	Plateletcrit QTL (12315)	7099
9	99719301	99727700	8400	DEL	4	CNVnator:DEL:9:99719101-99726200, CNVnator:DEL:9:99719301-99726100, CNVnator:DEL:9:99719301-99727100, CNVnator:DEL:9:99719301-99727700	9	92616427	101917231	Linoleic acid content QTL (15851)	8399
9	99719301	99727700	8400	DEL	4	CNVnator:DEL:9:99719101-99726200, CNVnator:DEL:9:99719301-99726100, CNVnator:DEL:9:99719301-99727100, CNVnator:DEL:9:99719301-99727700	9	93987072	101427715	CD4-positive leukocyte percentage QTL (17848)	8399
10	65595101	65635800	40700	DEL	5	CNVnator:DEL:10:65595101-65635800, CNVnator:DEL:10:65596801-65636100, CNVnator:DEL:10:65597101-65636200, CNVnator:DEL:10:65597101-65637000, CNVnator:DEL:10:65597201-65635800	10	62315050	70443100	Age at puberty QTL (521)	40699
11	57671301	57678200	6900	DEL	7	CNVnator:DEL:11:57669601-57678100, CNVnator:DEL:11:57669801-57678200, CNVnator:DEL:11:57669901-57678200, CNVnator:DEL:11:57669901-57680400, CNVnator:DEL:11:57669901-57683200, CNVnator:DEL:11:57671301-57678200, CNVnator:DEL:11:57673701-57681400	11	56230232	63876798	Ham fat thickness QTL (3963)	6899
11	64577601	64601900	24300	DEL	4	CNVnator:DEL:11:64577601-64590900, CNVnator:DEL:11:64577601-64601900, CNVnator:DEL:11:64577601-64603400, CNVnator:DEL:11:64582001-64598200	11	63876798	71523363	CD4-positive leukocyte percentage QTL (17849)	24299
11	64577601	64601900	24300	DEL	4	CNVnator:DEL:11:64577601-64590900, CNVnator:DEL:11:64577601-64601900, CNVnator:DEL:11:64577601-64603400, CNVnator:DEL:11:64582001-64598200	11	63876798	71523363	Linoleic acid content QTL (15885)	24299
11	76062601	76064500	1900	DEL	3	CNVnator:DEL:11:76062501-76064700, CNVnator:DEL:11:76062601-76064500, CNVnator:DEL:11:76062601-76064600	11	71523363	79169929	Lysozyme level QTL (37549)	1899
11	76062601	76064500	1900	DEL	3	CNVnator:DEL:11:76062501-76064700, CNVnator:DEL:11:76062601-76064500, CNVnator:DEL:11:76062601-76064600	11	71523363	79169929	Mean corpuscular hemoglobin concentration QTL (12299)	1899
11	76062601	76064500	1900	DEL	3	CNVnator:DEL:11:76062501-76064700, CNVnator:DEL:11:76062601-76064500, CNVnator:DEL:11:76062601-76064600	11	74041135	79169929	Teat number QTL (8809)	1899
12	48166101	48172400	6300	DEL	4	CNVnator:DEL:12:48162401-48172100, CNVnator:DEL:12:48162401-48172400, CNVnator:DEL:12:48162401-48176400, CNVnator:DEL:12:48166101-48172400	12	48160163	48203737	Ovary weight QTL (18349)	6299
12	48166101	48172400	6300	DEL	4	CNVnator:DEL:12:48162401-48172100, CNVnator:DEL:12:48162401-48172400, CNVnator:DEL:12:48162401-48176400, CNVnator:DEL:12:48166101-48172400	12	48160163	48203737	Ovary weight QTL (18351)	6299
12	48166101	48172400	6300	DEL	4	CNVnator:DEL:12:48162401-48172100, CNVnator:DEL:12:48162401-48172400, CNVnator:DEL:12:48162401-48176400, CNVnator:DEL:12:48166101-48172400	12	43682935	48585010	subjective abnormal flavor in fat QTL (4212)	6299
12	48166101	48172400	6300	DEL	4	CNVnator:DEL:12:48162401-48172100, CNVnator:DEL:12:48162401-48172400, CNVnator:DEL:12:48162401-48176400, CNVnator:DEL:12:48166101-48172400	12	43682935	48966282	Meat color-L QTL (2958)	6299
12	48166101	48172400	6300	DEL	4	CNVnator:DEL:12:48162401-48172100, CNVnator:DEL:12:48162401-48172400, CNVnator:DEL:12:48162401-48176400, CNVnator:DEL:12:48166101-48172400	12	43682935	52179865	Average daily gain QTL (335)	6299
12	48166101	48172400	6300	DEL	4	CNVnator:DEL:12:48162401-48172100, CNVnator:DEL:12:48162401-48172400, CNVnator:DEL:12:48162401-48176400, CNVnator:DEL:12:48166101-48172400	12	43682935	52179865	Ear erectness QTL (8904)	6299
12	48166101	48172400	6300	DEL	4	CNVnator:DEL:12:48162401-48172100, CNVnator:DEL:12:48162401-48172400, CNVnator:DEL:12:48162401-48176400, CNVnator:DEL:12:48166101-48172400	12	43682935	52179865	Gestation length QTL (21839)	6299
12	48166101	48172400	6300	DEL	4	CNVnator:DEL:12:48162401-48172100, CNVnator:DEL:12:48162401-48172400, CNVnator:DEL:12:48162401-48176400, CNVnator:DEL:12:48166101-48172400	12	43682935	52179865	Meat color b* QTL (21402)	6299
12	48166101	48172400	6300	DEL	4	CNVnator:DEL:12:48162401-48172100, CNVnator:DEL:12:48162401-48172400, CNVnator:DEL:12:48162401-48176400, CNVnator:DEL:12:48166101-48172400	12	43682935	52179865	Time spent drinking QTL (5917)	6299
12	48166101	48172400	6300	DEL	4	CNVnator:DEL:12:48162401-48172100, CNVnator:DEL:12:48162401-48172400, CNVnator:DEL:12:48162401-48176400, CNVnator:DEL:12:48166101-48172400	12	43682935	52179865	White blood cell number QTL (5457)	6299
12	48166101	48172400	6300	DEL	4	CNVnator:DEL:12:48162401-48172100, CNVnator:DEL:12:48162401-48172400, CNVnator:DEL:12:48162401-48176400, CNVnator:DEL:12:48166101-48172400	12	43682935	52179865	White blood cell number QTL (5462)	6299
12	48166101	48172400	6300	DEL	4	CNVnator:DEL:12:48162401-48172100, CNVnator:DEL:12:48162401-48172400, CNVnator:DEL:12:48162401-48176400, CNVnator:DEL:12:48166101-48172400	12	44663350	54249630	chew score QTL (111)	6299
12	48166101	48172400	6300	DEL	4	CNVnator:DEL:12:48162401-48172100, CNVnator:DEL:12:48162401-48172400, CNVnator:DEL:12:48162401-48176400, CNVnator:DEL:12:48166101-48172400	12	45861635	52179865	CSFV antibody level QTL (37544)	6299
12	48166101	48172400	6300	DEL	4	CNVnator:DEL:12:48162401-48172100, CNVnator:DEL:12:48162401-48172400, CNVnator:DEL:12:48162401-48176400, CNVnator:DEL:12:48166101-48172400	12	45861635	52179865	Mean corpuscular volume QTL (12302)	6299
12	48166101	48172400	6300	DEL	4	CNVnator:DEL:12:48162401-48172100, CNVnator:DEL:12:48162401-48172400, CNVnator:DEL:12:48162401-48176400, CNVnator:DEL:12:48166101-48172400	12	45861635	52179865	Meat color score QTL (112)	6299
13	49681001	49685400	4400	DEL	6	CNVnator:DEL:13:49678601-49685300, CNVnator:DEL:13:49678701-49684900, CNVnator:DEL:13:49678701-49685400, CNVnator:DEL:13:49679701-49685400, CNVnator:DEL:13:49679901-49685400, CNVnator:DEL:13:49681001-49685400	13	49524869	50509008	Ovary weight QTL (18354)	4399
13	49681001	49685400	4400	DEL	6	CNVnator:DEL:13:49678601-49685300, CNVnator:DEL:13:49678701-49684900, CNVnator:DEL:13:49678701-49685400, CNVnator:DEL:13:49679701-49685400, CNVnator:DEL:13:49679901-49685400, CNVnator:DEL:13:49681001-49685400	13	49524869	50509008	uterine horn weight QTL (18409)	4399
13	74516401	74526600	10200	DUP	22	CNVnator:DUP:13:74514501-74523800, CNVnator:DUP:13:74514501-74526700, CNVnator:DUP:13:74515001-74523800, CNVnator:DUP:13:74516401-74523800, CNVnator:DUP:13:74516401-74523900, CNVnator:DUP:13:74516401-74524300, CNVnator:DUP:13:74516401-74524400, CNVnator:DUP:13:74516401-74526300, CNVnator:DUP:13:74516401-74526600, CNVnator:DUP:13:74516401-74531400, CNVnator:DUP:13:74516501-74524300, CNVnator:DUP:1…	13	67829843	74945920	Corpus luteum number QTL (8827)	10199
13	74516401	74526600	10200	DUP	22	CNVnator:DUP:13:74514501-74523800, CNVnator:DUP:13:74514501-74526700, CNVnator:DUP:13:74515001-74523800, CNVnator:DUP:13:74516401-74523800, CNVnator:DUP:13:74516401-74523900, CNVnator:DUP:13:74516401-74524300, CNVnator:DUP:13:74516401-74524400, CNVnator:DUP:13:74516401-74526300, CNVnator:DUP:13:74516401-74526600, CNVnator:DUP:13:74516401-74531400, CNVnator:DUP:13:74516501-74524300, CNVnator:DUP:1…	13	67829843	75309294	Carcass length QTL (16978)	10199
13	78557601	78564200	6600	DEL	5	CNVnator:DEL:13:78556001-78565500, CNVnator:DEL:13:78557601-78563600, CNVnator:DEL:13:78557601-78564200, CNVnator:DEL:13:78557601-78565600, CNVnator:DEL:13:78557701-78564100	13	77565242	78761349	Conductivity 24 hours postmortem (loin) QTL (18683)	6599
13	107675601	107677400	1800	DEL	2	CNVnator:DEL:13:107675101-107677400, CNVnator:DEL:13:107675601-107677400	13	107028830	108391483	Marbling QTL (9030)	1799
13	116544901	116549100	4200	DEL	9	CNVnator:DEL:13:116540401-116548800, CNVnator:DEL:13:116544001-116552500, CNVnator:DEL:13:116544401-116552200, CNVnator:DEL:13:116544501-116552100, CNVnator:DEL:13:116544901-116548300, CNVnator:DEL:13:116544901-116549100, CNVnator:DEL:13:116546201-116551900, CNVnator:DEL:13:116546401-116552100, CNVnator:DEL:13:116546501-116551800	13	114841375	117793790	Small intestine length QTL (12043)	4199
13	116544901	116549100	4200	DEL	9	CNVnator:DEL:13:116540401-116548800, CNVnator:DEL:13:116544001-116552500, CNVnator:DEL:13:116544401-116552200, CNVnator:DEL:13:116544501-116552100, CNVnator:DEL:13:116544901-116548300, CNVnator:DEL:13:116544901-116549100, CNVnator:DEL:13:116546201-116551900, CNVnator:DEL:13:116546401-116552100, CNVnator:DEL:13:116546501-116551800	13	116143465	118656803	3 hr-9 hr pH decline QTL (5841)	4199
13	184084601	184091100	6500	DUP	17	CNVnator:DUP:13:184078501-184091600, CNVnator:DUP:13:184078801-184096100, CNVnator:DUP:13:184078901-184091900, CNVnator:DUP:13:184079501-184091900, CNVnator:DUP:13:184080101-184092200, CNVnator:DUP:13:184082101-184094700, CNVnator:DUP:13:184082301-184090900, CNVnator:DUP:13:184082601-184092900, CNVnator:DUP:13:184084101-184091700, CNVnator:DUP:13:184084101-184091900, CNVnator:DUP:13:184084101-184…	13	182292703	188560907	Muscle moisture percentage QTL (710)	6499
13	189061001	189063600	2600	DEL	3	CNVnator:DEL:13:189060901-189063600, CNVnator:DEL:13:189060901-189063900, CNVnator:DEL:13:189061001-189063600	13	188900001	189300001	Teat number QTL (223273)	2599
13	189061001	189063600	2600	DEL	3	CNVnator:DEL:13:189060901-189063600, CNVnator:DEL:13:189060901-189063900, CNVnator:DEL:13:189061001-189063600	13	189000001	189400001	Teat number QTL (223274)	2599
13	189061001	189063600	2600	DEL	3	CNVnator:DEL:13:189060901-189063600, CNVnator:DEL:13:189060901-189063900, CNVnator:DEL:13:189061001-189063600	13	187198254	193875254	Average backfat thickness QTL (2923)	2599
13	189061001	189063600	2600	DEL	3	CNVnator:DEL:13:189060901-189063600, CNVnator:DEL:13:189060901-189063900, CNVnator:DEL:13:189061001-189063600	13	187198254	193875254	Average daily gain QTL (2901)	2599
14	33132001	33140900	8900	DEL	4	CNVnator:DEL:14:33132001-33140400, CNVnator:DEL:14:33132001-33140600, CNVnator:DEL:14:33132001-33140900, CNVnator:DEL:14:33134001-33140400	14	27334003	35216367	Percentage type IIb fibers QTL (4032)	8899
14	33132001	33140900	8900	DEL	4	CNVnator:DEL:14:33132001-33140400, CNVnator:DEL:14:33132001-33140600, CNVnator:DEL:14:33132001-33140900, CNVnator:DEL:14:33134001-33140400	14	27334003	37123390	Relative area of type IIb fibers QTL (4034)	8899
14	33132001	33140900	8900	DEL	4	CNVnator:DEL:14:33132001-33140400, CNVnator:DEL:14:33132001-33140600, CNVnator:DEL:14:33132001-33140900, CNVnator:DEL:14:33134001-33140400	14	30258106	34707827	Percentage type IIa fibers QTL (4027)	8899
14	53107601	53112200	4600	DUP	17	CNVnator:DUP:14:53107501-53113700, CNVnator:DUP:14:53107501-53115900, CNVnator:DUP:14:53107601-53112200, CNVnator:DUP:14:53107601-53113600, CNVnator:DUP:14:53107601-53113800, CNVnator:DUP:14:53107601-53113900, CNVnator:DUP:14:53107601-53114800, CNVnator:DUP:14:53107601-53115900, CNVnator:DUP:14:53107601-53116000, CNVnator:DUP:14:53107601-53116100, CNVnator:DUP:14:53107701-53110600, CNVnator:DUP:1…	14	47548452	53269523	Body weight (5 weeks) QTL (1170)	4599
14	53107601	53112200	4600	DUP	17	CNVnator:DUP:14:53107501-53113700, CNVnator:DUP:14:53107501-53115900, CNVnator:DUP:14:53107601-53112200, CNVnator:DUP:14:53107601-53113600, CNVnator:DUP:14:53107601-53113800, CNVnator:DUP:14:53107601-53113900, CNVnator:DUP:14:53107601-53114800, CNVnator:DUP:14:53107601-53115900, CNVnator:DUP:14:53107601-53116000, CNVnator:DUP:14:53107601-53116100, CNVnator:DUP:14:53107701-53110600, CNVnator:DUP:1…	14	51743904	58863458	Salmonella count in liver QTL (11580)	4599
14	53107601	53112200	4600	DUP	17	CNVnator:DUP:14:53107501-53113700, CNVnator:DUP:14:53107501-53115900, CNVnator:DUP:14:53107601-53112200, CNVnator:DUP:14:53107601-53113600, CNVnator:DUP:14:53107601-53113800, CNVnator:DUP:14:53107601-53113900, CNVnator:DUP:14:53107601-53114800, CNVnator:DUP:14:53107601-53115900, CNVnator:DUP:14:53107601-53116000, CNVnator:DUP:14:53107601-53116100, CNVnator:DUP:14:53107701-53110600, CNVnator:DUP:1…	14	51743904	58863458	Salmonella count in liver and spleen QTL (11579)	4599
14	136517701	136525800	8100	DEL	5	CNVnator:DEL:14:136517301-136525800, CNVnator:DEL:14:136517401-136525800, CNVnator:DEL:14:136517701-136525000, CNVnator:DEL:14:136517701-136525800, CNVnator:DEL:14:136517901-136523300	14	136415747	136670017	pH 24 hr post mortem (ham) QTL (18685)	8099
15	61889301	61899300	10000	DEL	4	CNVnator:DEL:15:61889301-61899200, CNVnator:DEL:15:61889301-61899300, CNVnator:DEL:15:61889401-61899300, CNVnator:DEL:15:61890901-61899200	15	57272088	64490405	Dressing percentage QTL (1177)	9999
15	92879801	92880800	1000	DEL	2	CNVnator:DEL:15:92879801-92880800, CNVnator:DEL:15:92879801-92880800	15	89579421	97486810	Average glycogen QTL (2966)	999
15	92879801	92880800	1000	DEL	2	CNVnator:DEL:15:92879801-92880800, CNVnator:DEL:15:92879801-92880800	15	89579421	97486810	Meat color-L QTL (2960)	999
15	92879801	92880800	1000	DEL	2	CNVnator:DEL:15:92879801-92880800, CNVnator:DEL:15:92879801-92880800	15	89579421	97486810	Meat color-L QTL (2961)	999
15	92879801	92880800	1000	DEL	2	CNVnator:DEL:15:92879801-92880800, CNVnator:DEL:15:92879801-92880800	15	89579421	97486810	pH 48 hr post-mortem (loin) QTL (2965)	999
15	118330501	118337000	6500	DUP	2	CNVnator:DUP:15:118330501-118337000, CNVnator:DUP:15:118330901-118337000	15	118215465	118644723	White blood cell number QTL (6307)	6499
15	134013601	134025500	11900	DUP	20	CNVnator:DUP:15:134013001-134025700, CNVnator:DUP:15:134013001-134026500, CNVnator:DUP:15:134013001-134026700, CNVnator:DUP:15:134013101-134025900, CNVnator:DUP:15:134013101-134026500, CNVnator:DUP:15:134013201-134024300, CNVnator:DUP:15:134013201-134025800, CNVnator:DUP:15:134013201-134026300, CNVnator:DUP:15:134013201-134026400, CNVnator:DUP:15:134013201-134026500, CNVnator:DUP:15:134013201-134…	15	127760813	135442277	Red cell distribution width QTL (12308)	11899
15	134013601	134025500	11900	DUP	20	CNVnator:DUP:15:134013001-134025700, CNVnator:DUP:15:134013001-134026500, CNVnator:DUP:15:134013001-134026700, CNVnator:DUP:15:134013101-134025900, CNVnator:DUP:15:134013101-134026500, CNVnator:DUP:15:134013201-134024300, CNVnator:DUP:15:134013201-134025800, CNVnator:DUP:15:134013201-134026300, CNVnator:DUP:15:134013201-134026400, CNVnator:DUP:15:134013201-134026500, CNVnator:DUP:15:134013201-134…	15	134000001	134400001	Teat number QTL (223287)	11899
16	12498901	12503800	4900	DEL	3	CNVnator:DEL:16:12498901-12503300, CNVnator:DEL:16:12498901-12503800, CNVnator:DEL:16:12499001-12507600	16	7977270	14324775	CD4-positive, CD8-positive leukocyte percentage QTL (17856)	4899
16	12498901	12503800	4900	DEL	3	CNVnator:DEL:16:12498901-12503300, CNVnator:DEL:16:12498901-12503800, CNVnator:DEL:16:12499001-12507600	16	7977270	14324775	Interferon-gamma to interleukin-10 ratio QTL (12273)	4899
17	14318001	14321900	3900	DEL	6	CNVnator:DEL:17:14318001-14321900, CNVnator:DEL:17:14318101-14320400, CNVnator:DEL:17:14318401-14320300, CNVnator:DEL:17:14318401-14320400, CNVnator:DEL:17:14318501-14320300, CNVnator:DEL:17:14318601-14320800	17	11324199	20946496	Average daily gain QTL (1193)	3899
