# Supplementary material for: Copy Number Variation Analysis Revealed the Evolutionary Difference between Chinese Indigenous Pigs and Asian Wild Boars
Source: Genes (Basel). 2023 Feb 12;14(2):472. doi: 10.3390/genes14020472 (PMC9957247; doi:10.3390/genes14020472)
Supplement: Supplementary file 1 [file genes-14-00472-s001.zip › Table S8.xlsx]

## Sheet: Table S8
Chr	Start	End	Size	Type	Number of methods detecting this CNV	List of methods detecting this CNV	QTL_chr	QTL_start	QTL_end	QTL_ID	overlap_length
1	36639901	36643300	3400	DEL	7	CNVnator:DEL:1:36638301-36643600, CNVnator:DEL:1:36639701-36643400, CNVnator:DEL:1:36639901-36643300, CNVnator:DEL:1:36639901-36643300, CNVnator:DEL:1:36639901-36646100, CNVnator:DEL:1:36640001-36644000, CNVnator:DEL:1:36640201-36646700	1	34657653	36881340	Right teat number QTL (238360)	3399
1	36639901	36643300	3400	DEL	7	CNVnator:DEL:1:36638301-36643600, CNVnator:DEL:1:36639701-36643400, CNVnator:DEL:1:36639901-36643300, CNVnator:DEL:1:36639901-36643300, CNVnator:DEL:1:36639901-36646100, CNVnator:DEL:1:36640001-36644000, CNVnator:DEL:1:36640201-36646700	1	34657653	36881340	Teat number QTL (238350)	3399
1	36639901	36643300	3400	DEL	7	CNVnator:DEL:1:36638301-36643600, CNVnator:DEL:1:36639701-36643400, CNVnator:DEL:1:36639901-36643300, CNVnator:DEL:1:36639901-36643300, CNVnator:DEL:1:36639901-36646100, CNVnator:DEL:1:36640001-36644000, CNVnator:DEL:1:36640201-36646700	1	31252164	39840682	Drip loss QTL (7791)	3399
1	36639901	36643300	3400	DEL	7	CNVnator:DEL:1:36638301-36643600, CNVnator:DEL:1:36639701-36643400, CNVnator:DEL:1:36639901-36643300, CNVnator:DEL:1:36639901-36643300, CNVnator:DEL:1:36639901-36646100, CNVnator:DEL:1:36640001-36644000, CNVnator:DEL:1:36640201-36646700	1	31252164	39840682	Drip loss QTL (7793)	3399
1	36639901	36643300	3400	DEL	7	CNVnator:DEL:1:36638301-36643600, CNVnator:DEL:1:36639701-36643400, CNVnator:DEL:1:36639901-36643300, CNVnator:DEL:1:36639901-36643300, CNVnator:DEL:1:36639901-36646100, CNVnator:DEL:1:36640001-36644000, CNVnator:DEL:1:36640201-36646700	1	31252164	39840682	Drip loss QTL (7821)	3399
1	36639901	36643300	3400	DEL	7	CNVnator:DEL:1:36638301-36643600, CNVnator:DEL:1:36639701-36643400, CNVnator:DEL:1:36639901-36643300, CNVnator:DEL:1:36639901-36643300, CNVnator:DEL:1:36639901-36646100, CNVnator:DEL:1:36640001-36644000, CNVnator:DEL:1:36640201-36646700	1	31252164	39840682	Drip loss QTL (7828)	3399
1	36639901	36643300	3400	DEL	7	CNVnator:DEL:1:36638301-36643600, CNVnator:DEL:1:36639701-36643400, CNVnator:DEL:1:36639901-36643300, CNVnator:DEL:1:36639901-36643300, CNVnator:DEL:1:36639901-36646100, CNVnator:DEL:1:36640001-36644000, CNVnator:DEL:1:36640201-36646700	1	31252164	39840682	Drip loss QTL (7963)	3399
1	36639901	36643300	3400	DEL	7	CNVnator:DEL:1:36638301-36643600, CNVnator:DEL:1:36639701-36643400, CNVnator:DEL:1:36639901-36643300, CNVnator:DEL:1:36639901-36643300, CNVnator:DEL:1:36639901-36646100, CNVnator:DEL:1:36640001-36644000, CNVnator:DEL:1:36640201-36646700	1	31252164	39840682	Drip loss QTL (8052)	3399
1	36639901	36643300	3400	DEL	7	CNVnator:DEL:1:36638301-36643600, CNVnator:DEL:1:36639701-36643400, CNVnator:DEL:1:36639901-36643300, CNVnator:DEL:1:36639901-36643300, CNVnator:DEL:1:36639901-36646100, CNVnator:DEL:1:36640001-36644000, CNVnator:DEL:1:36640201-36646700	1	31252164	39840682	Drip loss QTL (8324)	3399
1	36639901	36643300	3400	DEL	7	CNVnator:DEL:1:36638301-36643600, CNVnator:DEL:1:36639701-36643400, CNVnator:DEL:1:36639901-36643300, CNVnator:DEL:1:36639901-36643300, CNVnator:DEL:1:36639901-36646100, CNVnator:DEL:1:36640001-36644000, CNVnator:DEL:1:36640201-36646700	1	31252164	39840682	Drip loss QTL (8597)	3399
1	54674701	54679600	4900	DEL	11	CNVnator:DEL:1:54669501-54679800, CNVnator:DEL:1:54674401-54680800, CNVnator:DEL:1:54674701-54679200, CNVnator:DEL:1:54674701-54679600, CNVnator:DEL:1:54674801-54679800, CNVnator:DEL:1:54675601-54679800, CNVnator:DEL:1:54675701-54679800, CNVnator:DEL:1:54677101-54679600, CNVnator:DEL:1:54677101-54680700, CNVnator:DEL:1:54677101-54680800, CNVnator:DEL:1:54677401-54680800	1	54471643	63920806	pH 24 hr post mortem (ham) QTL (31524)	4899
1	63078501	63082600	4100	DEL	4	CNVnator:DEL:1:63077801-63082800, CNVnator:DEL:1:63078401-63082600, CNVnator:DEL:1:63078501-63082600, CNVnator:DEL:1:63078501-63082600	1	54471643	63920806	pH 24 hr post mortem (ham) QTL (31524)	4099
1	73867701	73871400	3700	DEL	7	CNVnator:DEL:1:73866601-73871600, CNVnator:DEL:1:73867701-73871400, CNVnator:DEL:1:73868601-73871100, CNVnator:DEL:1:73868601-73871600, CNVnator:DEL:1:73868601-73875500, CNVnator:DEL:1:73868701-73873000, CNVnator:DEL:1:73868901-73872800	1	73244458	73979592	Drip loss QTL (7874)	3699
1	73867701	73871400	3700	DEL	7	CNVnator:DEL:1:73866601-73871600, CNVnator:DEL:1:73867701-73871400, CNVnator:DEL:1:73868601-73871100, CNVnator:DEL:1:73868601-73871600, CNVnator:DEL:1:73868601-73875500, CNVnator:DEL:1:73868701-73873000, CNVnator:DEL:1:73868901-73872800	1	73244458	73979592	Drip loss QTL (7973)	3699
1	73867701	73871400	3700	DEL	7	CNVnator:DEL:1:73866601-73871600, CNVnator:DEL:1:73867701-73871400, CNVnator:DEL:1:73868601-73871100, CNVnator:DEL:1:73868601-73871600, CNVnator:DEL:1:73868601-73875500, CNVnator:DEL:1:73868701-73873000, CNVnator:DEL:1:73868901-73872800	1	73244458	73979592	Drip loss QTL (7983)	3699
1	73867701	73871400	3700	DEL	7	CNVnator:DEL:1:73866601-73871600, CNVnator:DEL:1:73867701-73871400, CNVnator:DEL:1:73868601-73871100, CNVnator:DEL:1:73868601-73871600, CNVnator:DEL:1:73868601-73875500, CNVnator:DEL:1:73868701-73873000, CNVnator:DEL:1:73868901-73872800	1	73244458	73979592	Drip loss QTL (8092)	3699
1	73867701	73871400	3700	DEL	7	CNVnator:DEL:1:73866601-73871600, CNVnator:DEL:1:73867701-73871400, CNVnator:DEL:1:73868601-73871100, CNVnator:DEL:1:73868601-73871600, CNVnator:DEL:1:73868601-73875500, CNVnator:DEL:1:73868701-73873000, CNVnator:DEL:1:73868901-73872800	1	73244458	73979592	Drip loss QTL (8337)	3699
1	73867701	73871400	3700	DEL	7	CNVnator:DEL:1:73866601-73871600, CNVnator:DEL:1:73867701-73871400, CNVnator:DEL:1:73868601-73871100, CNVnator:DEL:1:73868601-73871600, CNVnator:DEL:1:73868601-73875500, CNVnator:DEL:1:73868701-73873000, CNVnator:DEL:1:73868901-73872800	1	73244458	73979592	Drip loss QTL (8429)	3699
1	73867701	73871400	3700	DEL	7	CNVnator:DEL:1:73866601-73871600, CNVnator:DEL:1:73867701-73871400, CNVnator:DEL:1:73868601-73871100, CNVnator:DEL:1:73868601-73871600, CNVnator:DEL:1:73868601-73875500, CNVnator:DEL:1:73868701-73873000, CNVnator:DEL:1:73868901-73872800	1	73244458	73979592	Drip loss QTL (8515)	3699
1	76900201	76902200	2000	DEL	5	CNVnator:DEL:1:76899701-76902200, CNVnator:DEL:1:76900201-76902200, CNVnator:DEL:1:76900201-76902200, CNVnator:DEL:1:76900201-76902300, CNVnator:DEL:1:76901101-76902200	1	75898113	77529752	Carcass length QTL (13374)	1999
1	82238801	82246100	7300	DEL	3	CNVnator:DEL:1:82238201-82246500, CNVnator:DEL:1:82238701-82250900, CNVnator:DEL:1:82238801-82246100	1	80685450	88574694	Carcass weight (cold) QTL (12708)	7299
1	87287301	87292500	5200	DEL	5	CNVnator:DEL:1:87286301-87289900, CNVnator:DEL:1:87286601-87289900, CNVnator:DEL:1:87287101-87289900, CNVnator:DEL:1:87287201-87292300, CNVnator:DEL:1:87287301-87292500	1	80685450	88574694	Carcass weight (cold) QTL (12708)	5199
1	87287301	87292500	5200	DEL	5	CNVnator:DEL:1:87286301-87289900, CNVnator:DEL:1:87286601-87289900, CNVnator:DEL:1:87287101-87289900, CNVnator:DEL:1:87287201-87292300, CNVnator:DEL:1:87287301-87292500	1	83249454	89811870	Drip loss QTL (7766)	5199
1	87287301	87292500	5200	DEL	5	CNVnator:DEL:1:87286301-87289900, CNVnator:DEL:1:87286601-87289900, CNVnator:DEL:1:87287101-87289900, CNVnator:DEL:1:87287201-87292300, CNVnator:DEL:1:87287301-87292500	1	83249454	89811870	Drip loss QTL (7845)	5199
1	87287301	87292500	5200	DEL	5	CNVnator:DEL:1:87286301-87289900, CNVnator:DEL:1:87286601-87289900, CNVnator:DEL:1:87287101-87289900, CNVnator:DEL:1:87287201-87292300, CNVnator:DEL:1:87287301-87292500	1	83249454	89811870	Drip loss QTL (8208)	5199
1	87287301	87292500	5200	DEL	5	CNVnator:DEL:1:87286301-87289900, CNVnator:DEL:1:87286601-87289900, CNVnator:DEL:1:87287101-87289900, CNVnator:DEL:1:87287201-87292300, CNVnator:DEL:1:87287301-87292500	1	83249454	89811870	Drip loss QTL (8266)	5199
1	87287301	87292500	5200	DEL	5	CNVnator:DEL:1:87286301-87289900, CNVnator:DEL:1:87286601-87289900, CNVnator:DEL:1:87287101-87289900, CNVnator:DEL:1:87287201-87292300, CNVnator:DEL:1:87287301-87292500	1	83249454	89811870	Drip loss QTL (8272)	5199
1	87287301	87292500	5200	DEL	5	CNVnator:DEL:1:87286301-87289900, CNVnator:DEL:1:87286601-87289900, CNVnator:DEL:1:87287101-87289900, CNVnator:DEL:1:87287201-87292300, CNVnator:DEL:1:87287301-87292500	1	83249454	89811870	Drip loss QTL (8286)	5199
1	87287301	87292500	5200	DEL	5	CNVnator:DEL:1:87286301-87289900, CNVnator:DEL:1:87286601-87289900, CNVnator:DEL:1:87287101-87289900, CNVnator:DEL:1:87287201-87292300, CNVnator:DEL:1:87287301-87292500	1	83249454	89811870	Drip loss QTL (8321)	5199
1	87287301	87292500	5200	DEL	5	CNVnator:DEL:1:87286301-87289900, CNVnator:DEL:1:87286601-87289900, CNVnator:DEL:1:87287101-87289900, CNVnator:DEL:1:87287201-87292300, CNVnator:DEL:1:87287301-87292500	1	83249454	89811870	Drip loss QTL (8325)	5199
1	87287301	87292500	5200	DEL	5	CNVnator:DEL:1:87286301-87289900, CNVnator:DEL:1:87286601-87289900, CNVnator:DEL:1:87287101-87289900, CNVnator:DEL:1:87287201-87292300, CNVnator:DEL:1:87287301-87292500	1	83249454	89811870	Drip loss QTL (8402)	5199
1	87287301	87292500	5200	DEL	5	CNVnator:DEL:1:87286301-87289900, CNVnator:DEL:1:87286601-87289900, CNVnator:DEL:1:87287101-87289900, CNVnator:DEL:1:87287201-87292300, CNVnator:DEL:1:87287301-87292500	1	83249454	89811870	Drip loss QTL (8403)	5199
1	87287301	87292500	5200	DEL	5	CNVnator:DEL:1:87286301-87289900, CNVnator:DEL:1:87286601-87289900, CNVnator:DEL:1:87287101-87289900, CNVnator:DEL:1:87287201-87292300, CNVnator:DEL:1:87287301-87292500	1	83249454	89811870	Drip loss QTL (8450)	5199
1	87287301	87292500	5200	DEL	5	CNVnator:DEL:1:87286301-87289900, CNVnator:DEL:1:87286601-87289900, CNVnator:DEL:1:87287101-87289900, CNVnator:DEL:1:87287201-87292300, CNVnator:DEL:1:87287301-87292500	1	83249454	89811870	Drip loss QTL (8467)	5199
1	87287301	87292500	5200	DEL	5	CNVnator:DEL:1:87286301-87289900, CNVnator:DEL:1:87286601-87289900, CNVnator:DEL:1:87287101-87289900, CNVnator:DEL:1:87287201-87292300, CNVnator:DEL:1:87287301-87292500	1	83249454	89811870	Drip loss QTL (8469)	5199
1	87287301	87292500	5200	DEL	5	CNVnator:DEL:1:87286301-87289900, CNVnator:DEL:1:87286601-87289900, CNVnator:DEL:1:87287101-87289900, CNVnator:DEL:1:87287201-87292300, CNVnator:DEL:1:87287301-87292500	1	83249454	89811870	Drip loss QTL (8495)	5199
1	87287301	87292500	5200	DEL	5	CNVnator:DEL:1:87286301-87289900, CNVnator:DEL:1:87286601-87289900, CNVnator:DEL:1:87287101-87289900, CNVnator:DEL:1:87287201-87292300, CNVnator:DEL:1:87287301-87292500	1	83249454	89811870	Drip loss QTL (8502)	5199
1	87930901	87932700	1800	DUP	9	CNVnator:DUP:1:87930901-87932700, CNVnator:DUP:1:87930901-87933000, CNVnator:DUP:1:87930901-87933200, CNVnator:DUP:1:87930901-87933300, CNVnator:DUP:1:87930901-87933600, CNVnator:DUP:1:87930901-87933700, CNVnator:DUP:1:87930901-87933900, CNVnator:DUP:1:87931001-87933500, CNVnator:DUP:1:87931101-87932900	1	80685450	88574694	Carcass weight (cold) QTL (12708)	1799
1	87930901	87932700	1800	DUP	9	CNVnator:DUP:1:87930901-87932700, CNVnator:DUP:1:87930901-87933000, CNVnator:DUP:1:87930901-87933200, CNVnator:DUP:1:87930901-87933300, CNVnator:DUP:1:87930901-87933600, CNVnator:DUP:1:87930901-87933700, CNVnator:DUP:1:87930901-87933900, CNVnator:DUP:1:87931001-87933500, CNVnator:DUP:1:87931101-87932900	1	83249454	89811870	Drip loss QTL (7766)	1799
1	87930901	87932700	1800	DUP	9	CNVnator:DUP:1:87930901-87932700, CNVnator:DUP:1:87930901-87933000, CNVnator:DUP:1:87930901-87933200, CNVnator:DUP:1:87930901-87933300, CNVnator:DUP:1:87930901-87933600, CNVnator:DUP:1:87930901-87933700, CNVnator:DUP:1:87930901-87933900, CNVnator:DUP:1:87931001-87933500, CNVnator:DUP:1:87931101-87932900	1	83249454	89811870	Drip loss QTL (7845)	1799
1	87930901	87932700	1800	DUP	9	CNVnator:DUP:1:87930901-87932700, CNVnator:DUP:1:87930901-87933000, CNVnator:DUP:1:87930901-87933200, CNVnator:DUP:1:87930901-87933300, CNVnator:DUP:1:87930901-87933600, CNVnator:DUP:1:87930901-87933700, CNVnator:DUP:1:87930901-87933900, CNVnator:DUP:1:87931001-87933500, CNVnator:DUP:1:87931101-87932900	1	83249454	89811870	Drip loss QTL (8208)	1799
1	87930901	87932700	1800	DUP	9	CNVnator:DUP:1:87930901-87932700, CNVnator:DUP:1:87930901-87933000, CNVnator:DUP:1:87930901-87933200, CNVnator:DUP:1:87930901-87933300, CNVnator:DUP:1:87930901-87933600, CNVnator:DUP:1:87930901-87933700, CNVnator:DUP:1:87930901-87933900, CNVnator:DUP:1:87931001-87933500, CNVnator:DUP:1:87931101-87932900	1	83249454	89811870	Drip loss QTL (8266)	1799
1	87930901	87932700	1800	DUP	9	CNVnator:DUP:1:87930901-87932700, CNVnator:DUP:1:87930901-87933000, CNVnator:DUP:1:87930901-87933200, CNVnator:DUP:1:87930901-87933300, CNVnator:DUP:1:87930901-87933600, CNVnator:DUP:1:87930901-87933700, CNVnator:DUP:1:87930901-87933900, CNVnator:DUP:1:87931001-87933500, CNVnator:DUP:1:87931101-87932900	1	83249454	89811870	Drip loss QTL (8272)	1799
1	87930901	87932700	1800	DUP	9	CNVnator:DUP:1:87930901-87932700, CNVnator:DUP:1:87930901-87933000, CNVnator:DUP:1:87930901-87933200, CNVnator:DUP:1:87930901-87933300, CNVnator:DUP:1:87930901-87933600, CNVnator:DUP:1:87930901-87933700, CNVnator:DUP:1:87930901-87933900, CNVnator:DUP:1:87931001-87933500, CNVnator:DUP:1:87931101-87932900	1	83249454	89811870	Drip loss QTL (8286)	1799
1	87930901	87932700	1800	DUP	9	CNVnator:DUP:1:87930901-87932700, CNVnator:DUP:1:87930901-87933000, CNVnator:DUP:1:87930901-87933200, CNVnator:DUP:1:87930901-87933300, CNVnator:DUP:1:87930901-87933600, CNVnator:DUP:1:87930901-87933700, CNVnator:DUP:1:87930901-87933900, CNVnator:DUP:1:87931001-87933500, CNVnator:DUP:1:87931101-87932900	1	83249454	89811870	Drip loss QTL (8321)	1799
1	87930901	87932700	1800	DUP	9	CNVnator:DUP:1:87930901-87932700, CNVnator:DUP:1:87930901-87933000, CNVnator:DUP:1:87930901-87933200, CNVnator:DUP:1:87930901-87933300, CNVnator:DUP:1:87930901-87933600, CNVnator:DUP:1:87930901-87933700, CNVnator:DUP:1:87930901-87933900, CNVnator:DUP:1:87931001-87933500, CNVnator:DUP:1:87931101-87932900	1	83249454	89811870	Drip loss QTL (8325)	1799
1	87930901	87932700	1800	DUP	9	CNVnator:DUP:1:87930901-87932700, CNVnator:DUP:1:87930901-87933000, CNVnator:DUP:1:87930901-87933200, CNVnator:DUP:1:87930901-87933300, CNVnator:DUP:1:87930901-87933600, CNVnator:DUP:1:87930901-87933700, CNVnator:DUP:1:87930901-87933900, CNVnator:DUP:1:87931001-87933500, CNVnator:DUP:1:87931101-87932900	1	83249454	89811870	Drip loss QTL (8402)	1799
1	87930901	87932700	1800	DUP	9	CNVnator:DUP:1:87930901-87932700, CNVnator:DUP:1:87930901-87933000, CNVnator:DUP:1:87930901-87933200, CNVnator:DUP:1:87930901-87933300, CNVnator:DUP:1:87930901-87933600, CNVnator:DUP:1:87930901-87933700, CNVnator:DUP:1:87930901-87933900, CNVnator:DUP:1:87931001-87933500, CNVnator:DUP:1:87931101-87932900	1	83249454	89811870	Drip loss QTL (8403)	1799
1	87930901	87932700	1800	DUP	9	CNVnator:DUP:1:87930901-87932700, CNVnator:DUP:1:87930901-87933000, CNVnator:DUP:1:87930901-87933200, CNVnator:DUP:1:87930901-87933300, CNVnator:DUP:1:87930901-87933600, CNVnator:DUP:1:87930901-87933700, CNVnator:DUP:1:87930901-87933900, CNVnator:DUP:1:87931001-87933500, CNVnator:DUP:1:87931101-87932900	1	83249454	89811870	Drip loss QTL (8450)	1799
1	87930901	87932700	1800	DUP	9	CNVnator:DUP:1:87930901-87932700, CNVnator:DUP:1:87930901-87933000, CNVnator:DUP:1:87930901-87933200, CNVnator:DUP:1:87930901-87933300, CNVnator:DUP:1:87930901-87933600, CNVnator:DUP:1:87930901-87933700, CNVnator:DUP:1:87930901-87933900, CNVnator:DUP:1:87931001-87933500, CNVnator:DUP:1:87931101-87932900	1	83249454	89811870	Drip loss QTL (8467)	1799
1	87930901	87932700	1800	DUP	9	CNVnator:DUP:1:87930901-87932700, CNVnator:DUP:1:87930901-87933000, CNVnator:DUP:1:87930901-87933200, CNVnator:DUP:1:87930901-87933300, CNVnator:DUP:1:87930901-87933600, CNVnator:DUP:1:87930901-87933700, CNVnator:DUP:1:87930901-87933900, CNVnator:DUP:1:87931001-87933500, CNVnator:DUP:1:87931101-87932900	1	83249454	89811870	Drip loss QTL (8469)	1799
1	87930901	87932700	1800	DUP	9	CNVnator:DUP:1:87930901-87932700, CNVnator:DUP:1:87930901-87933000, CNVnator:DUP:1:87930901-87933200, CNVnator:DUP:1:87930901-87933300, CNVnator:DUP:1:87930901-87933600, CNVnator:DUP:1:87930901-87933700, CNVnator:DUP:1:87930901-87933900, CNVnator:DUP:1:87931001-87933500, CNVnator:DUP:1:87931101-87932900	1	83249454	89811870	Drip loss QTL (8495)	1799
1	87930901	87932700	1800	DUP	9	CNVnator:DUP:1:87930901-87932700, CNVnator:DUP:1:87930901-87933000, CNVnator:DUP:1:87930901-87933200, CNVnator:DUP:1:87930901-87933300, CNVnator:DUP:1:87930901-87933600, CNVnator:DUP:1:87930901-87933700, CNVnator:DUP:1:87930901-87933900, CNVnator:DUP:1:87931001-87933500, CNVnator:DUP:1:87931101-87932900	1	83249454	89811870	Drip loss QTL (8502)	1799
1	88921401	88930300	8900	DEL	5	CNVnator:DEL:1:88916701-88933200, CNVnator:DEL:1:88916701-88943800, CNVnator:DEL:1:88921301-88930200, CNVnator:DEL:1:88921401-88930300, CNVnator:DEL:1:88922201-88935600	1	83249454	89811870	Drip loss QTL (7766)	8899
1	88921401	88930300	8900	DEL	5	CNVnator:DEL:1:88916701-88933200, CNVnator:DEL:1:88916701-88943800, CNVnator:DEL:1:88921301-88930200, CNVnator:DEL:1:88921401-88930300, CNVnator:DEL:1:88922201-88935600	1	83249454	89811870	Drip loss QTL (7845)	8899
1	88921401	88930300	8900	DEL	5	CNVnator:DEL:1:88916701-88933200, CNVnator:DEL:1:88916701-88943800, CNVnator:DEL:1:88921301-88930200, CNVnator:DEL:1:88921401-88930300, CNVnator:DEL:1:88922201-88935600	1	83249454	89811870	Drip loss QTL (8208)	8899
1	88921401	88930300	8900	DEL	5	CNVnator:DEL:1:88916701-88933200, CNVnator:DEL:1:88916701-88943800, CNVnator:DEL:1:88921301-88930200, CNVnator:DEL:1:88921401-88930300, CNVnator:DEL:1:88922201-88935600	1	83249454	89811870	Drip loss QTL (8266)	8899
1	88921401	88930300	8900	DEL	5	CNVnator:DEL:1:88916701-88933200, CNVnator:DEL:1:88916701-88943800, CNVnator:DEL:1:88921301-88930200, CNVnator:DEL:1:88921401-88930300, CNVnator:DEL:1:88922201-88935600	1	83249454	89811870	Drip loss QTL (8272)	8899
1	88921401	88930300	8900	DEL	5	CNVnator:DEL:1:88916701-88933200, CNVnator:DEL:1:88916701-88943800, CNVnator:DEL:1:88921301-88930200, CNVnator:DEL:1:88921401-88930300, CNVnator:DEL:1:88922201-88935600	1	83249454	89811870	Drip loss QTL (8286)	8899
1	88921401	88930300	8900	DEL	5	CNVnator:DEL:1:88916701-88933200, CNVnator:DEL:1:88916701-88943800, CNVnator:DEL:1:88921301-88930200, CNVnator:DEL:1:88921401-88930300, CNVnator:DEL:1:88922201-88935600	1	83249454	89811870	Drip loss QTL (8321)	8899
1	88921401	88930300	8900	DEL	5	CNVnator:DEL:1:88916701-88933200, CNVnator:DEL:1:88916701-88943800, CNVnator:DEL:1:88921301-88930200, CNVnator:DEL:1:88921401-88930300, CNVnator:DEL:1:88922201-88935600	1	83249454	89811870	Drip loss QTL (8325)	8899
1	88921401	88930300	8900	DEL	5	CNVnator:DEL:1:88916701-88933200, CNVnator:DEL:1:88916701-88943800, CNVnator:DEL:1:88921301-88930200, CNVnator:DEL:1:88921401-88930300, CNVnator:DEL:1:88922201-88935600	1	83249454	89811870	Drip loss QTL (8402)	8899
1	88921401	88930300	8900	DEL	5	CNVnator:DEL:1:88916701-88933200, CNVnator:DEL:1:88916701-88943800, CNVnator:DEL:1:88921301-88930200, CNVnator:DEL:1:88921401-88930300, CNVnator:DEL:1:88922201-88935600	1	83249454	89811870	Drip loss QTL (8403)	8899
1	88921401	88930300	8900	DEL	5	CNVnator:DEL:1:88916701-88933200, CNVnator:DEL:1:88916701-88943800, CNVnator:DEL:1:88921301-88930200, CNVnator:DEL:1:88921401-88930300, CNVnator:DEL:1:88922201-88935600	1	83249454	89811870	Drip loss QTL (8450)	8899
1	88921401	88930300	8900	DEL	5	CNVnator:DEL:1:88916701-88933200, CNVnator:DEL:1:88916701-88943800, CNVnator:DEL:1:88921301-88930200, CNVnator:DEL:1:88921401-88930300, CNVnator:DEL:1:88922201-88935600	1	83249454	89811870	Drip loss QTL (8467)	8899
1	88921401	88930300	8900	DEL	5	CNVnator:DEL:1:88916701-88933200, CNVnator:DEL:1:88916701-88943800, CNVnator:DEL:1:88921301-88930200, CNVnator:DEL:1:88921401-88930300, CNVnator:DEL:1:88922201-88935600	1	83249454	89811870	Drip loss QTL (8469)	8899
1	88921401	88930300	8900	DEL	5	CNVnator:DEL:1:88916701-88933200, CNVnator:DEL:1:88916701-88943800, CNVnator:DEL:1:88921301-88930200, CNVnator:DEL:1:88921401-88930300, CNVnator:DEL:1:88922201-88935600	1	83249454	89811870	Drip loss QTL (8495)	8899
1	88921401	88930300	8900	DEL	5	CNVnator:DEL:1:88916701-88933200, CNVnator:DEL:1:88916701-88943800, CNVnator:DEL:1:88921301-88930200, CNVnator:DEL:1:88921401-88930300, CNVnator:DEL:1:88922201-88935600	1	83249454	89811870	Drip loss QTL (8502)	8899
1	93118001	93135700	17700	DEL	4	CNVnator:DEL:1:93117801-93127400, CNVnator:DEL:1:93117901-93128300, CNVnator:DEL:1:93118001-93135700, CNVnator:DEL:1:93118201-93123700	1	92644826	93164799	Drip loss QTL (8022)	17699
1	93118001	93135700	17700	DEL	4	CNVnator:DEL:1:93117801-93127400, CNVnator:DEL:1:93117901-93128300, CNVnator:DEL:1:93118001-93135700, CNVnator:DEL:1:93118201-93123700	1	92644826	93164799	Drip loss QTL (8054)	17699
1	93118001	93135700	17700	DEL	4	CNVnator:DEL:1:93117801-93127400, CNVnator:DEL:1:93117901-93128300, CNVnator:DEL:1:93118001-93135700, CNVnator:DEL:1:93118201-93123700	1	92644826	93164799	Drip loss QTL (8172)	17699
1	93118001	93135700	17700	DEL	4	CNVnator:DEL:1:93117801-93127400, CNVnator:DEL:1:93117901-93128300, CNVnator:DEL:1:93118001-93135700, CNVnator:DEL:1:93118201-93123700	1	92644826	93164799	Drip loss QTL (8616)	17699
1	93151801	93158000	6200	DEL	9	CNVnator:DEL:1:93151301-93157100, CNVnator:DEL:1:93151801-93158000, CNVnator:DEL:1:93151801-93159300, CNVnator:DEL:1:93151901-93160600, CNVnator:DEL:1:93152101-93161700, CNVnator:DEL:1:93152601-93158900, CNVnator:DEL:1:93152601-93161800, CNVnator:DEL:1:93152801-93159000, CNVnator:DEL:1:93153201-93158000	1	92644826	93164799	Drip loss QTL (8022)	6199
1	93151801	93158000	6200	DEL	9	CNVnator:DEL:1:93151301-93157100, CNVnator:DEL:1:93151801-93158000, CNVnator:DEL:1:93151801-93159300, CNVnator:DEL:1:93151901-93160600, CNVnator:DEL:1:93152101-93161700, CNVnator:DEL:1:93152601-93158900, CNVnator:DEL:1:93152601-93161800, CNVnator:DEL:1:93152801-93159000, CNVnator:DEL:1:93153201-93158000	1	92644826	93164799	Drip loss QTL (8054)	6199
1	93151801	93158000	6200	DEL	9	CNVnator:DEL:1:93151301-93157100, CNVnator:DEL:1:93151801-93158000, CNVnator:DEL:1:93151801-93159300, CNVnator:DEL:1:93151901-93160600, CNVnator:DEL:1:93152101-93161700, CNVnator:DEL:1:93152601-93158900, CNVnator:DEL:1:93152601-93161800, CNVnator:DEL:1:93152801-93159000, CNVnator:DEL:1:93153201-93158000	1	92644826	93164799	Drip loss QTL (8172)	6199
1	93151801	93158000	6200	DEL	9	CNVnator:DEL:1:93151301-93157100, CNVnator:DEL:1:93151801-93158000, CNVnator:DEL:1:93151801-93159300, CNVnator:DEL:1:93151901-93160600, CNVnator:DEL:1:93152101-93161700, CNVnator:DEL:1:93152601-93158900, CNVnator:DEL:1:93152601-93161800, CNVnator:DEL:1:93152801-93159000, CNVnator:DEL:1:93153201-93158000	1	92644826	93164799	Drip loss QTL (8616)	6199
1	101358901	101364000	5100	DEL	5	CNVnator:DEL:1:101357501-101363100, CNVnator:DEL:1:101358601-101362100, CNVnator:DEL:1:101358801-101362100, CNVnator:DEL:1:101358901-101364000, CNVnator:DEL:1:101359201-101363000	1	101322995	101681597	Meat color-L QTL (231)	5099
1	102365301	102378500	13200	DEL	12	CNVnator:DEL:1:102364001-102378100, CNVnator:DEL:1:102365001-102379000, CNVnator:DEL:1:102365001-102379100, CNVnator:DEL:1:102365101-102378700, CNVnator:DEL:1:102365101-102378800, CNVnator:DEL:1:102365101-102379100, CNVnator:DEL:1:102365101-102379800, CNVnator:DEL:1:102365201-102379100, CNVnator:DEL:1:102365301-102378500, CNVnator:DEL:1:102365601-102378800, CNVnator:DEL:1:102365601-102379100, CNV…	1	102183639	103600117	uterine horn length QTL (18365)	13199
1	103505501	103512200	6700	DEL	20	CNVnator:DEL:1:103503601-103512200, CNVnator:DEL:1:103503701-103513200, CNVnator:DEL:1:103505201-103512200, CNVnator:DEL:1:103505301-103512200, CNVnator:DEL:1:103505301-103512300, CNVnator:DEL:1:103505301-103513300, CNVnator:DEL:1:103505401-103512200, CNVnator:DEL:1:103505401-103512800, CNVnator:DEL:1:103505501-103512000, CNVnator:DEL:1:103505501-103512200, CNVnator:DEL:1:103505601-103512300, CNV…	1	102183639	103600117	uterine horn length QTL (18365)	6699
1	116925201	116930400	5200	DEL	9	CNVnator:DEL:1:116923801-116929400, CNVnator:DEL:1:116924001-116930300, CNVnator:DEL:1:116924001-116931900, CNVnator:DEL:1:116925201-116930400, CNVnator:DEL:1:116925301-116929600, CNVnator:DEL:1:116925301-116930500, CNVnator:DEL:1:116925401-116930500, CNVnator:DEL:1:116925801-116929400, CNVnator:DEL:1:116925801-116931000	1	116491859	123018416	Cross-sectional area of type IIa muscle fibers QTL (10236)	5199
1	120529001	120664100	135100	DUP	14	CNVnator:DUP:1:120528901-120662100, CNVnator:DUP:1:120529001-120662100, CNVnator:DUP:1:120529001-120663400, CNVnator:DUP:1:120529001-120664100, CNVnator:DUP:1:120529201-120661900, CNVnator:DUP:1:120529301-120662300, CNVnator:DUP:1:120529901-120688400, CNVnator:DUP:1:120530301-120657300, CNVnator:DUP:1:120530301-120669200, CNVnator:DUP:1:120530301-120674100, CNVnator:DUP:1:120530501-120673400, CNV…	1	120113739	120866804	Drip loss QTL (7744)	135099
1	120529001	120664100	135100	DUP	14	CNVnator:DUP:1:120528901-120662100, CNVnator:DUP:1:120529001-120662100, CNVnator:DUP:1:120529001-120663400, CNVnator:DUP:1:120529001-120664100, CNVnator:DUP:1:120529201-120661900, CNVnator:DUP:1:120529301-120662300, CNVnator:DUP:1:120529901-120688400, CNVnator:DUP:1:120530301-120657300, CNVnator:DUP:1:120530301-120669200, CNVnator:DUP:1:120530301-120674100, CNVnator:DUP:1:120530501-120673400, CNV…	1	120113739	120866804	Drip loss QTL (7826)	135099
1	120529001	120664100	135100	DUP	14	CNVnator:DUP:1:120528901-120662100, CNVnator:DUP:1:120529001-120662100, CNVnator:DUP:1:120529001-120663400, CNVnator:DUP:1:120529001-120664100, CNVnator:DUP:1:120529201-120661900, CNVnator:DUP:1:120529301-120662300, CNVnator:DUP:1:120529901-120688400, CNVnator:DUP:1:120530301-120657300, CNVnator:DUP:1:120530301-120669200, CNVnator:DUP:1:120530301-120674100, CNVnator:DUP:1:120530501-120673400, CNV…	1	120113739	120866804	Drip loss QTL (7949)	135099
1	120529001	120664100	135100	DUP	14	CNVnator:DUP:1:120528901-120662100, CNVnator:DUP:1:120529001-120662100, CNVnator:DUP:1:120529001-120663400, CNVnator:DUP:1:120529001-120664100, CNVnator:DUP:1:120529201-120661900, CNVnator:DUP:1:120529301-120662300, CNVnator:DUP:1:120529901-120688400, CNVnator:DUP:1:120530301-120657300, CNVnator:DUP:1:120530301-120669200, CNVnator:DUP:1:120530301-120674100, CNVnator:DUP:1:120530501-120673400, CNV…	1	120113739	120866804	Drip loss QTL (8350)	135099
1	120529001	120664100	135100	DUP	14	CNVnator:DUP:1:120528901-120662100, CNVnator:DUP:1:120529001-120662100, CNVnator:DUP:1:120529001-120663400, CNVnator:DUP:1:120529001-120664100, CNVnator:DUP:1:120529201-120661900, CNVnator:DUP:1:120529301-120662300, CNVnator:DUP:1:120529901-120688400, CNVnator:DUP:1:120530301-120657300, CNVnator:DUP:1:120530301-120669200, CNVnator:DUP:1:120530301-120674100, CNVnator:DUP:1:120530501-120673400, CNV…	1	116491859	123018416	Cross-sectional area of type IIa muscle fibers QTL (10236)	135099
1	154596701	154599800	3100	DEL	6	CNVnator:DEL:1:154595901-154602700, CNVnator:DEL:1:154596501-154602700, CNVnator:DEL:1:154596601-154599600, CNVnator:DEL:1:154596601-154599700, CNVnator:DEL:1:154596601-154602700, CNVnator:DEL:1:154596701-154599800	1	154342300	154700902	Body weight QTL (8803)	3099
1	166086801	166184300	97500	DUP	10	CNVnator:DUP:1:166085201-166130900, CNVnator:DUP:1:166086701-166131800, CNVnator:DUP:1:166086801-166184300, CNVnator:DUP:1:166088601-166184200, CNVnator:DUP:1:166089501-166134400, CNVnator:DUP:1:166091001-166136300, CNVnator:DUP:1:166091301-166135300, CNVnator:DUP:1:166091801-166140900, CNVnator:DUP:1:166097101-166132600, CNVnator:DUP:1:166097801-166128800	1	165781704	166785790	Backfat at tenth rib QTL (12732)	97499
1	170215101	170221500	6400	DEL	3	CNVnator:DEL:1:170213201-170221500, CNVnator:DEL:1:170215101-170221500, CNVnator:DEL:1:170215201-170218800	1	169815977	170515251	Drip loss QTL (8446)	6399
1	170215101	170221500	6400	DEL	3	CNVnator:DEL:1:170213201-170221500, CNVnator:DEL:1:170215101-170221500, CNVnator:DEL:1:170215201-170218800	1	169815977	170515251	Drip loss QTL (8448)	6399
1	172636701	172638400	1700	DEL	3	CNVnator:DEL:1:172636701-172638300, CNVnator:DEL:1:172636701-172638400, CNVnator:DEL:1:172636801-172638200	1	171770358	180735408	Backfat percentage QTL (1268)	1699
1	172636701	172638400	1700	DEL	3	CNVnator:DEL:1:172636701-172638300, CNVnator:DEL:1:172636701-172638400, CNVnator:DEL:1:172636801-172638200	1	171770358	180735408	Backfat weight QTL (1267)	1699
1	172636701	172638400	1700	DEL	3	CNVnator:DEL:1:172636701-172638300, CNVnator:DEL:1:172636701-172638400, CNVnator:DEL:1:172636801-172638200	1	171770358	180735408	Ham fat percentage QTL (1272)	1699
1	172636701	172638400	1700	DEL	3	CNVnator:DEL:1:172636701-172638300, CNVnator:DEL:1:172636701-172638400, CNVnator:DEL:1:172636801-172638200	1	171770358	180735408	Ham percentage QTL (1270)	1699
1	172636701	172638400	1700	DEL	3	CNVnator:DEL:1:172636701-172638300, CNVnator:DEL:1:172636701-172638400, CNVnator:DEL:1:172636801-172638200	1	171770358	180735408	Lean meat percentage QTL (1264)	1699
1	172636701	172638400	1700	DEL	3	CNVnator:DEL:1:172636701-172638300, CNVnator:DEL:1:172636701-172638400, CNVnator:DEL:1:172636801-172638200	1	171770358	180735408	Lean meat + bone in back QTL (1266)	1699
1	185031401	185047600	16200	DUP	9	CNVnator:DUP:1:185031201-185047700, CNVnator:DUP:1:185031401-185046800, CNVnator:DUP:1:185031401-185046900, CNVnator:DUP:1:185031401-185047000, CNVnator:DUP:1:185031401-185047400, CNVnator:DUP:1:185031401-185047600, CNVnator:DUP:1:185031401-185056300, CNVnator:DUP:1:185032001-185046800, CNVnator:DUP:1:185033401-185047400	1	185002771	185325513	Glucose level QTL (477)	16199
1	189794301	189803100	8800	DEL	17	CNVnator:DEL:1:189794101-189803100, CNVnator:DEL:1:189794101-189803300, CNVnator:DEL:1:189794301-189803000, CNVnator:DEL:1:189794301-189803100, CNVnator:DEL:1:189794801-189803100, CNVnator:DEL:1:189794801-189803200, CNVnator:DEL:1:189794801-189803400, CNVnator:DEL:1:189794901-189803100, CNVnator:DEL:1:189794901-189803200, CNVnator:DEL:1:189795001-189803100, CNVnator:DEL:1:189795001-189803200, CNV…	1	187369545	190955565	Musculus biceps femoris and ham ratio QTL (1273)	8799
1	189794301	189803100	8800	DEL	17	CNVnator:DEL:1:189794101-189803100, CNVnator:DEL:1:189794101-189803300, CNVnator:DEL:1:189794301-189803000, CNVnator:DEL:1:189794301-189803100, CNVnator:DEL:1:189794801-189803100, CNVnator:DEL:1:189794801-189803200, CNVnator:DEL:1:189794801-189803400, CNVnator:DEL:1:189794901-189803100, CNVnator:DEL:1:189794901-189803200, CNVnator:DEL:1:189795001-189803100, CNVnator:DEL:1:189795001-189803200, CNV…	1	189019114	189861828	Drip loss QTL (7783)	8799
1	189794301	189803100	8800	DEL	17	CNVnator:DEL:1:189794101-189803100, CNVnator:DEL:1:189794101-189803300, CNVnator:DEL:1:189794301-189803000, CNVnator:DEL:1:189794301-189803100, CNVnator:DEL:1:189794801-189803100, CNVnator:DEL:1:189794801-189803200, CNVnator:DEL:1:189794801-189803400, CNVnator:DEL:1:189794901-189803100, CNVnator:DEL:1:189794901-189803200, CNVnator:DEL:1:189795001-189803100, CNVnator:DEL:1:189795001-189803200, CNV…	1	189019114	189861828	Drip loss QTL (7920)	8799
1	189794301	189803100	8800	DEL	17	CNVnator:DEL:1:189794101-189803100, CNVnator:DEL:1:189794101-189803300, CNVnator:DEL:1:189794301-189803000, CNVnator:DEL:1:189794301-189803100, CNVnator:DEL:1:189794801-189803100, CNVnator:DEL:1:189794801-189803200, CNVnator:DEL:1:189794801-189803400, CNVnator:DEL:1:189794901-189803100, CNVnator:DEL:1:189794901-189803200, CNVnator:DEL:1:189795001-189803100, CNVnator:DEL:1:189795001-189803200, CNV…	1	189019114	189861828	Drip loss QTL (8038)	8799
1	189794301	189803100	8800	DEL	17	CNVnator:DEL:1:189794101-189803100, CNVnator:DEL:1:189794101-189803300, CNVnator:DEL:1:189794301-189803000, CNVnator:DEL:1:189794301-189803100, CNVnator:DEL:1:189794801-189803100, CNVnator:DEL:1:189794801-189803200, CNVnator:DEL:1:189794801-189803400, CNVnator:DEL:1:189794901-189803100, CNVnator:DEL:1:189794901-189803200, CNVnator:DEL:1:189795001-189803100, CNVnator:DEL:1:189795001-189803200, CNV…	1	189019114	189861828	Drip loss QTL (8049)	8799
1	189794301	189803100	8800	DEL	17	CNVnator:DEL:1:189794101-189803100, CNVnator:DEL:1:189794101-189803300, CNVnator:DEL:1:189794301-189803000, CNVnator:DEL:1:189794301-189803100, CNVnator:DEL:1:189794801-189803100, CNVnator:DEL:1:189794801-189803200, CNVnator:DEL:1:189794801-189803400, CNVnator:DEL:1:189794901-189803100, CNVnator:DEL:1:189794901-189803200, CNVnator:DEL:1:189795001-189803100, CNVnator:DEL:1:189795001-189803200, CNV…	1	189019114	189861828	Drip loss QTL (8082)	8799
1	189794301	189803100	8800	DEL	17	CNVnator:DEL:1:189794101-189803100, CNVnator:DEL:1:189794101-189803300, CNVnator:DEL:1:189794301-189803000, CNVnator:DEL:1:189794301-189803100, CNVnator:DEL:1:189794801-189803100, CNVnator:DEL:1:189794801-189803200, CNVnator:DEL:1:189794801-189803400, CNVnator:DEL:1:189794901-189803100, CNVnator:DEL:1:189794901-189803200, CNVnator:DEL:1:189795001-189803100, CNVnator:DEL:1:189795001-189803200, CNV…	1	189019114	189861828	Drip loss QTL (8090)	8799
1	189794301	189803100	8800	DEL	17	CNVnator:DEL:1:189794101-189803100, CNVnator:DEL:1:189794101-189803300, CNVnator:DEL:1:189794301-189803000, CNVnator:DEL:1:189794301-189803100, CNVnator:DEL:1:189794801-189803100, CNVnator:DEL:1:189794801-189803200, CNVnator:DEL:1:189794801-189803400, CNVnator:DEL:1:189794901-189803100, CNVnator:DEL:1:189794901-189803200, CNVnator:DEL:1:189795001-189803100, CNVnator:DEL:1:189795001-189803200, CNV…	1	189019114	189861828	Drip loss QTL (8333)	8799
1	189794301	189803100	8800	DEL	17	CNVnator:DEL:1:189794101-189803100, CNVnator:DEL:1:189794101-189803300, CNVnator:DEL:1:189794301-189803000, CNVnator:DEL:1:189794301-189803100, CNVnator:DEL:1:189794801-189803100, CNVnator:DEL:1:189794801-189803200, CNVnator:DEL:1:189794801-189803400, CNVnator:DEL:1:189794901-189803100, CNVnator:DEL:1:189794901-189803200, CNVnator:DEL:1:189795001-189803100, CNVnator:DEL:1:189795001-189803200, CNV…	1	189019114	189861828	Drip loss QTL (8512)	8799
1	194695701	194708600	12900	DEL	13	CNVnator:DEL:1:194695701-194708600, CNVnator:DEL:1:194695701-194709800, CNVnator:DEL:1:194695801-194708600, CNVnator:DEL:1:194695801-194708700, CNVnator:DEL:1:194695801-194708800, CNVnator:DEL:1:194695901-194708700, CNVnator:DEL:1:194695901-194708900, CNVnator:DEL:1:194695901-194709100, CNVnator:DEL:1:194695901-194709200, CNVnator:DEL:1:194696001-194708700, CNVnator:DEL:1:194696501-194708500, CNV…	1	194021612	194846396	Cross-sectional area of type I muscle fibers QTL (10237)	12899
1	194695701	194708600	12900	DEL	13	CNVnator:DEL:1:194695701-194708600, CNVnator:DEL:1:194695701-194709800, CNVnator:DEL:1:194695801-194708600, CNVnator:DEL:1:194695801-194708700, CNVnator:DEL:1:194695801-194708800, CNVnator:DEL:1:194695901-194708700, CNVnator:DEL:1:194695901-194708900, CNVnator:DEL:1:194695901-194709100, CNVnator:DEL:1:194695901-194709200, CNVnator:DEL:1:194696001-194708700, CNVnator:DEL:1:194696501-194708500, CNV…	1	190955565	198127605	Musculus biceps femoris and ham meat and bone ratio QTL (1274)	12899
1	200311601	200321000	9400	DUP	9	CNVnator:DUP:1:200311601-200321000, CNVnator:DUP:1:200313401-200319000, CNVnator:DUP:1:200313701-200319600, CNVnator:DUP:1:200314001-200319300, CNVnator:DUP:1:200314001-200321100, CNVnator:DUP:1:200314101-200325900, CNVnator:DUP:1:200316101-200319100, CNVnator:DUP:1:200316901-200319500, CNVnator:DUP:1:200317901-200332600	1	200135776	200745399	Drip loss QTL (8058)	9399
1	200311601	200321000	9400	DUP	9	CNVnator:DUP:1:200311601-200321000, CNVnator:DUP:1:200313401-200319000, CNVnator:DUP:1:200313701-200319600, CNVnator:DUP:1:200314001-200319300, CNVnator:DUP:1:200314001-200321100, CNVnator:DUP:1:200314101-200325900, CNVnator:DUP:1:200316101-200319100, CNVnator:DUP:1:200316901-200319500, CNVnator:DUP:1:200317901-200332600	1	200135776	200745399	Drip loss QTL (8421)	9399
1	201695401	201726200	30800	DEL	9	CNVnator:DEL:1:201689701-201726400, CNVnator:DEL:1:201690901-201726200, CNVnator:DEL:1:201692401-201726400, CNVnator:DEL:1:201692501-201722700, CNVnator:DEL:1:201692501-201726400, CNVnator:DEL:1:201692601-201726400, CNVnator:DEL:1:201692701-201723200, CNVnator:DEL:1:201692801-201726200, CNVnator:DEL:1:201695401-201726200	1	201301232	201946716	Fat-cuts percentage QTL (12728)	30799
1	201731401	201732900	1500	DUP	3	CNVnator:DUP:1:201731401-201732900, CNVnator:DUP:1:201731401-201733000, CNVnator:DUP:1:201731501-201733000	1	201301232	201946716	Fat-cuts percentage QTL (12728)	1499
1	216745301	216747200	1900	DEL	4	CNVnator:DEL:1:216745301-216747100, CNVnator:DEL:1:216745301-216747200, CNVnator:DEL:1:216745301-216747500, CNVnator:DEL:1:216745401-216747300	1	216721118	217438322	Drip loss QTL (8006)	1899
1	216970401	216972300	1900	DEL	2	CNVnator:DEL:1:216970401-216972300, CNVnator:DEL:1:216970501-216972300	1	216721118	217438322	Drip loss QTL (8006)	1899
1	220327401	220511900	184500	DUP	13	CNVnator:DUP:1:220219501-220373400, CNVnator:DUP:1:220225001-220419000, CNVnator:DUP:1:220286001-220468500, CNVnator:DUP:1:220295701-220504200, CNVnator:DUP:1:220325901-220489800, CNVnator:DUP:1:220326201-220513500, CNVnator:DUP:1:220327001-220513000, CNVnator:DUP:1:220327401-220511900, CNVnator:DUP:1:220327601-220607200, CNVnator:DUP:1:220329501-220489900, CNVnator:DUP:1:220380301-220513100, CNV…	1	217671414	221436735	Vertebra number QTL (7232)	184499
1	220612701	220616200	3500	DEL	12	CNVnator:DEL:1:220608401-220615300, CNVnator:DEL:1:220609801-220615600, CNVnator:DEL:1:220611101-220615600, CNVnator:DEL:1:220611301-220615800, CNVnator:DEL:1:220611401-220615000, CNVnator:DEL:1:220611401-220615600, CNVnator:DEL:1:220611401-220617000, CNVnator:DEL:1:220611501-220615600, CNVnator:DEL:1:220611601-220614800, CNVnator:DEL:1:220611601-220615600, CNVnator:DEL:1:220612701-220615200, CNV…	1	220594020	220916762	Drip loss QTL (7787)	3499
1	220612701	220616200	3500	DEL	12	CNVnator:DEL:1:220608401-220615300, CNVnator:DEL:1:220609801-220615600, CNVnator:DEL:1:220611101-220615600, CNVnator:DEL:1:220611301-220615800, CNVnator:DEL:1:220611401-220615000, CNVnator:DEL:1:220611401-220615600, CNVnator:DEL:1:220611401-220617000, CNVnator:DEL:1:220611501-220615600, CNVnator:DEL:1:220611601-220614800, CNVnator:DEL:1:220611601-220615600, CNVnator:DEL:1:220612701-220615200, CNV…	1	220594020	220916762	Drip loss QTL (8419)	3499
1	220612701	220616200	3500	DEL	12	CNVnator:DEL:1:220608401-220615300, CNVnator:DEL:1:220609801-220615600, CNVnator:DEL:1:220611101-220615600, CNVnator:DEL:1:220611301-220615800, CNVnator:DEL:1:220611401-220615000, CNVnator:DEL:1:220611401-220615600, CNVnator:DEL:1:220611401-220617000, CNVnator:DEL:1:220611501-220615600, CNVnator:DEL:1:220611601-220614800, CNVnator:DEL:1:220611601-220615600, CNVnator:DEL:1:220612701-220615200, CNV…	1	217671414	221436735	Vertebra number QTL (7232)	3499
1	226288601	226290500	1900	DEL	13	CNVnator:DEL:1:226285101-226290800, CNVnator:DEL:1:226286201-226290600, CNVnator:DEL:1:226286201-226290800, CNVnator:DEL:1:226286301-226290600, CNVnator:DEL:1:226286301-226290700, CNVnator:DEL:1:226286301-226292200, CNVnator:DEL:1:226286301-226292300, CNVnator:DEL:1:226286601-226292300, CNVnator:DEL:1:226287401-226290800, CNVnator:DEL:1:226287501-226290800, CNVnator:DEL:1:226287601-226290800, CNV…	1	225632378	226654394	Backfat at last rib QTL (17774)	1899
1	228809401	228830900	21500	DEL	19	CNVnator:DEL:1:228807001-228830700, CNVnator:DEL:1:228808801-228830500, CNVnator:DEL:1:228809201-228830500, CNVnator:DEL:1:228809301-228818800, CNVnator:DEL:1:228809301-228830700, CNVnator:DEL:1:228809401-228830700, CNVnator:DEL:1:228809401-228830900, CNVnator:DEL:1:228809501-228830500, CNVnator:DEL:1:228809501-228830700, CNVnator:DEL:1:228809601-228830300, CNVnator:DEL:1:228809601-228830500, CNV…	1	228770145	229415629	Adipocyte diameter QTL (12818)	21499
1	228809401	228830900	21500	DEL	19	CNVnator:DEL:1:228807001-228830700, CNVnator:DEL:1:228808801-228830500, CNVnator:DEL:1:228809201-228830500, CNVnator:DEL:1:228809301-228818800, CNVnator:DEL:1:228809301-228830700, CNVnator:DEL:1:228809401-228830700, CNVnator:DEL:1:228809401-228830900, CNVnator:DEL:1:228809501-228830500, CNVnator:DEL:1:228809501-228830700, CNVnator:DEL:1:228809601-228830300, CNVnator:DEL:1:228809601-228830500, CNV…	1	228214312	229003237	Drip loss QTL (8203)	21499
1	228809401	228830900	21500	DEL	19	CNVnator:DEL:1:228807001-228830700, CNVnator:DEL:1:228808801-228830500, CNVnator:DEL:1:228809201-228830500, CNVnator:DEL:1:228809301-228818800, CNVnator:DEL:1:228809301-228830700, CNVnator:DEL:1:228809401-228830700, CNVnator:DEL:1:228809401-228830900, CNVnator:DEL:1:228809501-228830500, CNVnator:DEL:1:228809501-228830700, CNVnator:DEL:1:228809601-228830300, CNVnator:DEL:1:228809601-228830500, CNV…	1	228214312	229003237	Drip loss QTL (8359)	21499
1	228809401	228830900	21500	DEL	19	CNVnator:DEL:1:228807001-228830700, CNVnator:DEL:1:228808801-228830500, CNVnator:DEL:1:228809201-228830500, CNVnator:DEL:1:228809301-228818800, CNVnator:DEL:1:228809301-228830700, CNVnator:DEL:1:228809401-228830700, CNVnator:DEL:1:228809401-228830900, CNVnator:DEL:1:228809501-228830500, CNVnator:DEL:1:228809501-228830700, CNVnator:DEL:1:228809601-228830300, CNVnator:DEL:1:228809601-228830500, CNV…	1	228214312	229003237	Drip loss QTL (8361)	21499
1	228809401	228830900	21500	DEL	19	CNVnator:DEL:1:228807001-228830700, CNVnator:DEL:1:228808801-228830500, CNVnator:DEL:1:228809201-228830500, CNVnator:DEL:1:228809301-228818800, CNVnator:DEL:1:228809301-228830700, CNVnator:DEL:1:228809401-228830700, CNVnator:DEL:1:228809401-228830900, CNVnator:DEL:1:228809501-228830500, CNVnator:DEL:1:228809501-228830700, CNVnator:DEL:1:228809601-228830300, CNVnator:DEL:1:228809601-228830500, CNV…	1	228214312	229003237	Drip loss QTL (8513)	21499
1	229937001	229941500	4500	DEL	10	CNVnator:DEL:1:229936401-229941800, CNVnator:DEL:1:229936901-229941500, CNVnator:DEL:1:229936901-229942000, CNVnator:DEL:1:229937001-229941500, CNVnator:DEL:1:229937001-229941500, CNVnator:DEL:1:229937001-229941800, CNVnator:DEL:1:229937001-229941900, CNVnator:DEL:1:229937001-229942400, CNVnator:DEL:1:229937001-229942900, CNVnator:DEL:1:229937701-229943400	1	229845951	229971462	Backfat at last rib QTL (17775)	4499
1	232695201	232704900	9700	DUP	4	CNVnator:DUP:1:232693401-232701300, CNVnator:DUP:1:232695201-232700800, CNVnator:DUP:1:232695201-232701700, CNVnator:DUP:1:232695201-232704900	1	232643047	232858208	Drip loss QTL (7978)	9699
1	232695201	232704900	9700	DUP	4	CNVnator:DUP:1:232693401-232701300, CNVnator:DUP:1:232695201-232700800, CNVnator:DUP:1:232695201-232701700, CNVnator:DUP:1:232695201-232704900	1	232643047	232858208	Drip loss QTL (8202)	9699
1	232695201	232704900	9700	DUP	4	CNVnator:DUP:1:232693401-232701300, CNVnator:DUP:1:232695201-232700800, CNVnator:DUP:1:232695201-232701700, CNVnator:DUP:1:232695201-232704900	1	232643047	232858208	Drip loss QTL (8529)	9699
1	232695201	232704900	9700	DUP	4	CNVnator:DUP:1:232693401-232701300, CNVnator:DUP:1:232695201-232700800, CNVnator:DUP:1:232695201-232701700, CNVnator:DUP:1:232695201-232704900	1	232643047	232858208	Drip loss QTL (8558)	9699
1	232695201	232704900	9700	DUP	4	CNVnator:DUP:1:232693401-232701300, CNVnator:DUP:1:232695201-232700800, CNVnator:DUP:1:232695201-232701700, CNVnator:DUP:1:232695201-232704900	1	232643047	232858208	Drip loss QTL (8585)	9699
1	235811201	235922100	110900	DUP	10	CNVnator:DUP:1:235783201-235925200, CNVnator:DUP:1:235811201-235922100, CNVnator:DUP:1:235819801-235922000, CNVnator:DUP:1:235822601-235921300, CNVnator:DUP:1:235824501-235909200, CNVnator:DUP:1:235836101-235906800, CNVnator:DUP:1:235851501-235921900, CNVnator:DUP:1:235866801-235921600, CNVnator:DUP:1:235868501-235906600, CNVnator:DUP:1:235871101-235911800	1	235744954	236013906	Adipocyte volume QTL (9099)	110899
1	235811201	235922100	110900	DUP	10	CNVnator:DUP:1:235783201-235925200, CNVnator:DUP:1:235811201-235922100, CNVnator:DUP:1:235819801-235922000, CNVnator:DUP:1:235822601-235921300, CNVnator:DUP:1:235824501-235909200, CNVnator:DUP:1:235836101-235906800, CNVnator:DUP:1:235851501-235921900, CNVnator:DUP:1:235866801-235921600, CNVnator:DUP:1:235868501-235906600, CNVnator:DUP:1:235871101-235911800	1	235744954	236013906	Drip loss QTL (8259)	110899
1	236715001	236727000	12000	DUP	19	CNVnator:DUP:1:236706001-236728000, CNVnator:DUP:1:236708101-236722700, CNVnator:DUP:1:236709101-236721100, CNVnator:DUP:1:236709101-236728100, CNVnator:DUP:1:236709501-236722200, CNVnator:DUP:1:236709601-236723800, CNVnator:DUP:1:236709701-236719300, CNVnator:DUP:1:236709701-236721000, CNVnator:DUP:1:236709701-236722900, CNVnator:DUP:1:236709701-236723000, CNVnator:DUP:1:236709701-236736400, CNV…	1	236408368	236982131	Estrone, laboratory QTL (5552)	11999
1	236715001	236727000	12000	DUP	19	CNVnator:DUP:1:236706001-236728000, CNVnator:DUP:1:236708101-236722700, CNVnator:DUP:1:236709101-236721100, CNVnator:DUP:1:236709101-236728100, CNVnator:DUP:1:236709501-236722200, CNVnator:DUP:1:236709601-236723800, CNVnator:DUP:1:236709701-236719300, CNVnator:DUP:1:236709701-236721000, CNVnator:DUP:1:236709701-236722900, CNVnator:DUP:1:236709701-236723000, CNVnator:DUP:1:236709701-236736400, CNV…	1	236533879	237484174	Average backfat thickness QTL (2903)	11999
1	236715001	236727000	12000	DUP	19	CNVnator:DUP:1:236706001-236728000, CNVnator:DUP:1:236708101-236722700, CNVnator:DUP:1:236709101-236721100, CNVnator:DUP:1:236709101-236728100, CNVnator:DUP:1:236709501-236722200, CNVnator:DUP:1:236709601-236723800, CNVnator:DUP:1:236709701-236719300, CNVnator:DUP:1:236709701-236721000, CNVnator:DUP:1:236709701-236722900, CNVnator:DUP:1:236709701-236723000, CNVnator:DUP:1:236709701-236736400, CNV…	1	236533879	237484174	Average daily gain QTL (2885)	11999
1	240236501	240237600	1100	DEL	5	CNVnator:DEL:1:240236401-240237600, CNVnator:DEL:1:240236501-240237600, CNVnator:DEL:1:240236501-240237900, CNVnator:DEL:1:240236601-240237400, CNVnator:DEL:1:240236601-240237500	1	239904738	240568151	Cervical vertebra length QTL (8996)	1099
1	249895101	249897700	2600	DEL	2	CNVnator:DEL:1:249895001-249897700, CNVnator:DEL:1:249895101-249897700	1	247435380	251917905	Body weight (3 weeks) QTL (167)	2599
1	253231301	253236800	5500	DEL	8	CNVnator:DEL:1:253231301-253236800, CNVnator:DEL:1:253231401-253236700, CNVnator:DEL:1:253231701-253236200, CNVnator:DEL:1:253233201-253236500, CNVnator:DEL:1:253233201-253236700, CNVnator:DEL:1:253233201-253236800, CNVnator:DEL:1:253233301-253236700, CNVnator:DEL:1:253233301-253236800	1	253173011	253352313	Hind feet conformation QTL (8914)	5499
1	253231301	253236800	5500	DEL	8	CNVnator:DEL:1:253231301-253236800, CNVnator:DEL:1:253231401-253236700, CNVnator:DEL:1:253231701-253236200, CNVnator:DEL:1:253233201-253236500, CNVnator:DEL:1:253233201-253236700, CNVnator:DEL:1:253233201-253236800, CNVnator:DEL:1:253233301-253236700, CNVnator:DEL:1:253233301-253236800	1	253173011	253352313	Hind leg conformation QTL (8909)	5499
1	253231301	253236800	5500	DEL	8	CNVnator:DEL:1:253231301-253236800, CNVnator:DEL:1:253231401-253236700, CNVnator:DEL:1:253231701-253236200, CNVnator:DEL:1:253233201-253236500, CNVnator:DEL:1:253233201-253236700, CNVnator:DEL:1:253233201-253236800, CNVnator:DEL:1:253233301-253236700, CNVnator:DEL:1:253233301-253236800	1	253173011	253352313	Hind leg conformation QTL (8911)	5499
2	442801	522800	80000	DUP	11	CNVnator:DUP:2:405001-534100, CNVnator:DUP:2:428801-534600, CNVnator:DUP:2:442801-522800, CNVnator:DUP:2:442801-568500, CNVnator:DUP:2:454701-584800, CNVnator:DUP:2:455301-579900, CNVnator:DUP:2:466901-579800, CNVnator:DUP:2:480801-533100, CNVnator:DUP:2:499101-550900, CNVnator:DUP:2:502601-533600, CNVnator:DUP:2:505401-533600	2	437060	1782744	Cooking loss QTL (6001)	79999
2	637601	645700	8100	DEL	5	CNVnator:DEL:2:632301-645700, CNVnator:DEL:2:637601-645700, CNVnator:DEL:2:637701-645700, CNVnator:DEL:2:637701-646300, CNVnator:DEL:2:637801-645700	2	437060	1782744	Cooking loss QTL (6001)	8099
2	933501	944200	10700	DEL	4	CNVnator:DEL:2:933501-944200, CNVnator:DEL:2:933601-953400, CNVnator:DEL:2:933701-956000, CNVnator:DEL:2:933801-953100	2	437060	1782744	Cooking loss QTL (6001)	10699
2	933501	944200	10700	DEL	4	CNVnator:DEL:2:933501-944200, CNVnator:DEL:2:933601-953400, CNVnator:DEL:2:933701-956000, CNVnator:DEL:2:933801-953100	2	690094	8856216	Meat color L* QTL (2971)	10699
2	1328001	1329500	1500	DEL	2	CNVnator:DEL:2:1328001-1329400, CNVnator:DEL:2:1328001-1329500	2	437060	1782744	Cooking loss QTL (6001)	1499
2	1328001	1329500	1500	DEL	2	CNVnator:DEL:2:1328001-1329400, CNVnator:DEL:2:1328001-1329500	2	690094	8856216	Meat color L* QTL (2971)	1499
2	2313101	2316400	3300	DEL	13	CNVnator:DEL:2:2311201-2316600, CNVnator:DEL:2:2311301-2316400, CNVnator:DEL:2:2311901-2316400, CNVnator:DEL:2:2312701-2316400, CNVnator:DEL:2:2312801-2316400, CNVnator:DEL:2:2312901-2316400, CNVnator:DEL:2:2312901-2316500, CNVnator:DEL:2:2313001-2316400, CNVnator:DEL:2:2313001-2316500, CNVnator:DEL:2:2313101-2316400, CNVnator:DEL:2:2313401-2316400, CNVnator:DEL:2:2313401-2316500, CNVnator:DEL:2:…	2	1782744	2369325	Hematocrit QTL (17932)	3299
2	2313101	2316400	3300	DEL	13	CNVnator:DEL:2:2311201-2316600, CNVnator:DEL:2:2311301-2316400, CNVnator:DEL:2:2311901-2316400, CNVnator:DEL:2:2312701-2316400, CNVnator:DEL:2:2312801-2316400, CNVnator:DEL:2:2312901-2316400, CNVnator:DEL:2:2312901-2316500, CNVnator:DEL:2:2313001-2316400, CNVnator:DEL:2:2313001-2316500, CNVnator:DEL:2:2313101-2316400, CNVnator:DEL:2:2313401-2316400, CNVnator:DEL:2:2313401-2316500, CNVnator:DEL:2:…	2	1782744	2369325	Hematocrit QTL (17933)	3299
2	2313101	2316400	3300	DEL	13	CNVnator:DEL:2:2311201-2316600, CNVnator:DEL:2:2311301-2316400, CNVnator:DEL:2:2311901-2316400, CNVnator:DEL:2:2312701-2316400, CNVnator:DEL:2:2312801-2316400, CNVnator:DEL:2:2312901-2316400, CNVnator:DEL:2:2312901-2316500, CNVnator:DEL:2:2313001-2316400, CNVnator:DEL:2:2313001-2316500, CNVnator:DEL:2:2313101-2316400, CNVnator:DEL:2:2313401-2316400, CNVnator:DEL:2:2313401-2316500, CNVnator:DEL:2:…	2	1782744	2369325	Hematocrit QTL (17934)	3299
2	2313101	2316400	3300	DEL	13	CNVnator:DEL:2:2311201-2316600, CNVnator:DEL:2:2311301-2316400, CNVnator:DEL:2:2311901-2316400, CNVnator:DEL:2:2312701-2316400, CNVnator:DEL:2:2312801-2316400, CNVnator:DEL:2:2312901-2316400, CNVnator:DEL:2:2312901-2316500, CNVnator:DEL:2:2313001-2316400, CNVnator:DEL:2:2313001-2316500, CNVnator:DEL:2:2313101-2316400, CNVnator:DEL:2:2313401-2316400, CNVnator:DEL:2:2313401-2316500, CNVnator:DEL:2:…	2	1782744	2369325	Hemoglobin QTL (17929)	3299
2	2313101	2316400	3300	DEL	13	CNVnator:DEL:2:2311201-2316600, CNVnator:DEL:2:2311301-2316400, CNVnator:DEL:2:2311901-2316400, CNVnator:DEL:2:2312701-2316400, CNVnator:DEL:2:2312801-2316400, CNVnator:DEL:2:2312901-2316400, CNVnator:DEL:2:2312901-2316500, CNVnator:DEL:2:2313001-2316400, CNVnator:DEL:2:2313001-2316500, CNVnator:DEL:2:2313101-2316400, CNVnator:DEL:2:2313401-2316400, CNVnator:DEL:2:2313401-2316500, CNVnator:DEL:2:…	2	1782744	2369325	Hemoglobin QTL (17930)	3299
2	2313101	2316400	3300	DEL	13	CNVnator:DEL:2:2311201-2316600, CNVnator:DEL:2:2311301-2316400, CNVnator:DEL:2:2311901-2316400, CNVnator:DEL:2:2312701-2316400, CNVnator:DEL:2:2312801-2316400, CNVnator:DEL:2:2312901-2316400, CNVnator:DEL:2:2312901-2316500, CNVnator:DEL:2:2313001-2316400, CNVnator:DEL:2:2313001-2316500, CNVnator:DEL:2:2313101-2316400, CNVnator:DEL:2:2313401-2316400, CNVnator:DEL:2:2313401-2316500, CNVnator:DEL:2:…	2	1782744	2369325	Hemoglobin QTL (17931)	3299
2	2313101	2316400	3300	DEL	13	CNVnator:DEL:2:2311201-2316600, CNVnator:DEL:2:2311301-2316400, CNVnator:DEL:2:2311901-2316400, CNVnator:DEL:2:2312701-2316400, CNVnator:DEL:2:2312801-2316400, CNVnator:DEL:2:2312901-2316400, CNVnator:DEL:2:2312901-2316500, CNVnator:DEL:2:2313001-2316400, CNVnator:DEL:2:2313001-2316500, CNVnator:DEL:2:2313101-2316400, CNVnator:DEL:2:2313401-2316400, CNVnator:DEL:2:2313401-2316500, CNVnator:DEL:2:…	2	1782744	2369325	Immunoglobulin G level QTL (17939)	3299
2	2313101	2316400	3300	DEL	13	CNVnator:DEL:2:2311201-2316600, CNVnator:DEL:2:2311301-2316400, CNVnator:DEL:2:2311901-2316400, CNVnator:DEL:2:2312701-2316400, CNVnator:DEL:2:2312801-2316400, CNVnator:DEL:2:2312901-2316400, CNVnator:DEL:2:2312901-2316500, CNVnator:DEL:2:2313001-2316400, CNVnator:DEL:2:2313001-2316500, CNVnator:DEL:2:2313101-2316400, CNVnator:DEL:2:2313401-2316400, CNVnator:DEL:2:2313401-2316500, CNVnator:DEL:2:…	2	1782744	2369325	Platelet count QTL (17936)	3299
2	2313101	2316400	3300	DEL	13	CNVnator:DEL:2:2311201-2316600, CNVnator:DEL:2:2311301-2316400, CNVnator:DEL:2:2311901-2316400, CNVnator:DEL:2:2312701-2316400, CNVnator:DEL:2:2312801-2316400, CNVnator:DEL:2:2312901-2316400, CNVnator:DEL:2:2312901-2316500, CNVnator:DEL:2:2313001-2316400, CNVnator:DEL:2:2313001-2316500, CNVnator:DEL:2:2313101-2316400, CNVnator:DEL:2:2313401-2316400, CNVnator:DEL:2:2313401-2316500, CNVnator:DEL:2:…	2	1782744	2369325	Platelet count QTL (17937)	3299
2	2313101	2316400	3300	DEL	13	CNVnator:DEL:2:2311201-2316600, CNVnator:DEL:2:2311301-2316400, CNVnator:DEL:2:2311901-2316400, CNVnator:DEL:2:2312701-2316400, CNVnator:DEL:2:2312801-2316400, CNVnator:DEL:2:2312901-2316400, CNVnator:DEL:2:2312901-2316500, CNVnator:DEL:2:2313001-2316400, CNVnator:DEL:2:2313001-2316500, CNVnator:DEL:2:2313101-2316400, CNVnator:DEL:2:2313401-2316400, CNVnator:DEL:2:2313401-2316500, CNVnator:DEL:2:…	2	1782744	2369325	Red cell distribution width QTL (17935)	3299
2	2313101	2316400	3300	DEL	13	CNVnator:DEL:2:2311201-2316600, CNVnator:DEL:2:2311301-2316400, CNVnator:DEL:2:2311901-2316400, CNVnator:DEL:2:2312701-2316400, CNVnator:DEL:2:2312801-2316400, CNVnator:DEL:2:2312901-2316400, CNVnator:DEL:2:2312901-2316500, CNVnator:DEL:2:2313001-2316400, CNVnator:DEL:2:2313001-2316500, CNVnator:DEL:2:2313101-2316400, CNVnator:DEL:2:2313401-2316400, CNVnator:DEL:2:2313401-2316500, CNVnator:DEL:2:…	2	1782744	2369325	White blood cell number QTL (17938)	3299
2	2313101	2316400	3300	DEL	13	CNVnator:DEL:2:2311201-2316600, CNVnator:DEL:2:2311301-2316400, CNVnator:DEL:2:2311901-2316400, CNVnator:DEL:2:2312701-2316400, CNVnator:DEL:2:2312801-2316400, CNVnator:DEL:2:2312901-2316400, CNVnator:DEL:2:2312901-2316500, CNVnator:DEL:2:2313001-2316400, CNVnator:DEL:2:2313001-2316500, CNVnator:DEL:2:2313101-2316400, CNVnator:DEL:2:2313401-2316400, CNVnator:DEL:2:2313401-2316500, CNVnator:DEL:2:…	2	690094	8856216	Meat color L* QTL (2971)	3299
2	3162001	3194200	32200	DUP	12	CNVnator:DUP:2:3161401-3193300, CNVnator:DUP:2:3162001-3194200, CNVnator:DUP:2:3165501-3198800, CNVnator:DUP:2:3168301-3189100, CNVnator:DUP:2:3176201-3194100, CNVnator:DUP:2:3179501-3191000, CNVnator:DUP:2:3179501-3193900, CNVnator:DUP:2:3179801-3193400, CNVnator:DUP:2:3180101-3190400, CNVnator:DUP:2:3181601-3191400, CNVnator:DUP:2:3184501-3193100, CNVnator:DUP:2:3185901-3191900	2	3093925	3254947	Cervical vertebra length QTL (13319)	32199
2	3162001	3194200	32200	DUP	12	CNVnator:DUP:2:3161401-3193300, CNVnator:DUP:2:3162001-3194200, CNVnator:DUP:2:3165501-3198800, CNVnator:DUP:2:3168301-3189100, CNVnator:DUP:2:3176201-3194100, CNVnator:DUP:2:3179501-3191000, CNVnator:DUP:2:3179501-3193900, CNVnator:DUP:2:3179801-3193400, CNVnator:DUP:2:3180101-3190400, CNVnator:DUP:2:3181601-3191400, CNVnator:DUP:2:3184501-3193100, CNVnator:DUP:2:3185901-3191900	2	3093925	3254947	Spleen weight QTL (13290)	32199
2	3162001	3194200	32200	DUP	12	CNVnator:DUP:2:3161401-3193300, CNVnator:DUP:2:3162001-3194200, CNVnator:DUP:2:3165501-3198800, CNVnator:DUP:2:3168301-3189100, CNVnator:DUP:2:3176201-3194100, CNVnator:DUP:2:3179501-3191000, CNVnator:DUP:2:3179501-3193900, CNVnator:DUP:2:3179801-3193400, CNVnator:DUP:2:3180101-3190400, CNVnator:DUP:2:3181601-3191400, CNVnator:DUP:2:3184501-3193100, CNVnator:DUP:2:3185901-3191900	2	690094	8856216	Meat color L* QTL (2971)	32199
2	4930301	5119800	189500	DUP	11	CNVnator:DUP:2:4856601-5083800, CNVnator:DUP:2:4877101-4994800, CNVnator:DUP:2:4885901-5140500, CNVnator:DUP:2:4896501-5140500, CNVnator:DUP:2:4930301-5119800, CNVnator:DUP:2:4930301-5140700, CNVnator:DUP:2:4930501-5140600, CNVnator:DUP:2:4930601-5143800, CNVnator:DUP:2:4932901-5238700, CNVnator:DUP:2:4955401-5187200, CNVnator:DUP:2:5007101-5187400	2	690094	8856216	Meat color L* QTL (2971)	189499
2	6316101	6317800	1700	DEL	10	CNVnator:DEL:2:6315701-6317600, CNVnator:DEL:2:6315901-6317900, CNVnator:DEL:2:6316001-6317700, CNVnator:DEL:2:6316001-6317800, CNVnator:DEL:2:6316101-6317700, CNVnator:DEL:2:6316101-6317800, CNVnator:DEL:2:6316101-6317900, CNVnator:DEL:2:6316201-6318100, CNVnator:DEL:2:6316201-6318200, CNVnator:DEL:2:6316401-6317700	2	6279862	6429383	Arachidonic acid content QTL (31547)	1699
2	6316101	6317800	1700	DEL	10	CNVnator:DEL:2:6315701-6317600, CNVnator:DEL:2:6315901-6317900, CNVnator:DEL:2:6316001-6317700, CNVnator:DEL:2:6316001-6317800, CNVnator:DEL:2:6316101-6317700, CNVnator:DEL:2:6316101-6317800, CNVnator:DEL:2:6316101-6317900, CNVnator:DEL:2:6316201-6318100, CNVnator:DEL:2:6316201-6318200, CNVnator:DEL:2:6316401-6317700	2	6279862	6429383	Arachidonic acid content QTL (31553)	1699
2	6316101	6317800	1700	DEL	10	CNVnator:DEL:2:6315701-6317600, CNVnator:DEL:2:6315901-6317900, CNVnator:DEL:2:6316001-6317700, CNVnator:DEL:2:6316001-6317800, CNVnator:DEL:2:6316101-6317700, CNVnator:DEL:2:6316101-6317800, CNVnator:DEL:2:6316101-6317900, CNVnator:DEL:2:6316201-6318100, CNVnator:DEL:2:6316201-6318200, CNVnator:DEL:2:6316401-6317700	2	6279862	6429383	Arachidonic acid content QTL (31559)	1699
2	6316101	6317800	1700	DEL	10	CNVnator:DEL:2:6315701-6317600, CNVnator:DEL:2:6315901-6317900, CNVnator:DEL:2:6316001-6317700, CNVnator:DEL:2:6316001-6317800, CNVnator:DEL:2:6316101-6317700, CNVnator:DEL:2:6316101-6317800, CNVnator:DEL:2:6316101-6317900, CNVnator:DEL:2:6316201-6318100, CNVnator:DEL:2:6316201-6318200, CNVnator:DEL:2:6316401-6317700	2	6279862	6429383	Fatty acid C18:1 to C18:0 ratio QTL (31561)	1699
2	6316101	6317800	1700	DEL	10	CNVnator:DEL:2:6315701-6317600, CNVnator:DEL:2:6315901-6317900, CNVnator:DEL:2:6316001-6317700, CNVnator:DEL:2:6316001-6317800, CNVnator:DEL:2:6316101-6317700, CNVnator:DEL:2:6316101-6317800, CNVnator:DEL:2:6316101-6317900, CNVnator:DEL:2:6316201-6318100, CNVnator:DEL:2:6316201-6318200, CNVnator:DEL:2:6316401-6317700	2	6279862	6429383	Fatty acid C20:3 to C18:2 ratio QTL (31560)	1699
2	6316101	6317800	1700	DEL	10	CNVnator:DEL:2:6315701-6317600, CNVnator:DEL:2:6315901-6317900, CNVnator:DEL:2:6316001-6317700, CNVnator:DEL:2:6316001-6317800, CNVnator:DEL:2:6316101-6317700, CNVnator:DEL:2:6316101-6317800, CNVnator:DEL:2:6316101-6317900, CNVnator:DEL:2:6316201-6318100, CNVnator:DEL:2:6316201-6318200, CNVnator:DEL:2:6316401-6317700	2	6279862	6429383	Fatty acid C20:3 to C18:2 ratio QTL (31562)	1699
2	6316101	6317800	1700	DEL	10	CNVnator:DEL:2:6315701-6317600, CNVnator:DEL:2:6315901-6317900, CNVnator:DEL:2:6316001-6317700, CNVnator:DEL:2:6316001-6317800, CNVnator:DEL:2:6316101-6317700, CNVnator:DEL:2:6316101-6317800, CNVnator:DEL:2:6316101-6317900, CNVnator:DEL:2:6316201-6318100, CNVnator:DEL:2:6316201-6318200, CNVnator:DEL:2:6316401-6317700	2	6279862	6429383	Intramuscular fat content QTL (31554)	1699
2	6316101	6317800	1700	DEL	10	CNVnator:DEL:2:6315701-6317600, CNVnator:DEL:2:6315901-6317900, CNVnator:DEL:2:6316001-6317700, CNVnator:DEL:2:6316001-6317800, CNVnator:DEL:2:6316101-6317700, CNVnator:DEL:2:6316101-6317800, CNVnator:DEL:2:6316101-6317900, CNVnator:DEL:2:6316201-6318100, CNVnator:DEL:2:6316201-6318200, CNVnator:DEL:2:6316401-6317700	2	6279862	6429383	Linoleic acid content QTL (31546)	1699
2	6316101	6317800	1700	DEL	10	CNVnator:DEL:2:6315701-6317600, CNVnator:DEL:2:6315901-6317900, CNVnator:DEL:2:6316001-6317700, CNVnator:DEL:2:6316001-6317800, CNVnator:DEL:2:6316101-6317700, CNVnator:DEL:2:6316101-6317800, CNVnator:DEL:2:6316101-6317900, CNVnator:DEL:2:6316201-6318100, CNVnator:DEL:2:6316201-6318200, CNVnator:DEL:2:6316401-6317700	2	6279862	6429383	Linoleic acid content QTL (31552)	1699
2	6316101	6317800	1700	DEL	10	CNVnator:DEL:2:6315701-6317600, CNVnator:DEL:2:6315901-6317900, CNVnator:DEL:2:6316001-6317700, CNVnator:DEL:2:6316001-6317800, CNVnator:DEL:2:6316101-6317700, CNVnator:DEL:2:6316101-6317800, CNVnator:DEL:2:6316101-6317900, CNVnator:DEL:2:6316201-6318100, CNVnator:DEL:2:6316201-6318200, CNVnator:DEL:2:6316401-6317700	2	6279862	6429383	Linoleic acid content QTL (31558)	1699
2	6316101	6317800	1700	DEL	10	CNVnator:DEL:2:6315701-6317600, CNVnator:DEL:2:6315901-6317900, CNVnator:DEL:2:6316001-6317700, CNVnator:DEL:2:6316001-6317800, CNVnator:DEL:2:6316101-6317700, CNVnator:DEL:2:6316101-6317800, CNVnator:DEL:2:6316101-6317900, CNVnator:DEL:2:6316201-6318100, CNVnator:DEL:2:6316201-6318200, CNVnator:DEL:2:6316401-6317700	2	6279862	6429383	Myristic acid content QTL (31549)	1699
2	6316101	6317800	1700	DEL	10	CNVnator:DEL:2:6315701-6317600, CNVnator:DEL:2:6315901-6317900, CNVnator:DEL:2:6316001-6317700, CNVnator:DEL:2:6316001-6317800, CNVnator:DEL:2:6316101-6317700, CNVnator:DEL:2:6316101-6317800, CNVnator:DEL:2:6316101-6317900, CNVnator:DEL:2:6316201-6318100, CNVnator:DEL:2:6316201-6318200, CNVnator:DEL:2:6316401-6317700	2	6279862	6429383	Myristic acid content QTL (31555)	1699
2	6316101	6317800	1700	DEL	10	CNVnator:DEL:2:6315701-6317600, CNVnator:DEL:2:6315901-6317900, CNVnator:DEL:2:6316001-6317700, CNVnator:DEL:2:6316001-6317800, CNVnator:DEL:2:6316101-6317700, CNVnator:DEL:2:6316101-6317800, CNVnator:DEL:2:6316101-6317900, CNVnator:DEL:2:6316201-6318100, CNVnator:DEL:2:6316201-6318200, CNVnator:DEL:2:6316401-6317700	2	6279862	6429383	Palmitic acid content QTL (31544)	1699
2	6316101	6317800	1700	DEL	10	CNVnator:DEL:2:6315701-6317600, CNVnator:DEL:2:6315901-6317900, CNVnator:DEL:2:6316001-6317700, CNVnator:DEL:2:6316001-6317800, CNVnator:DEL:2:6316101-6317700, CNVnator:DEL:2:6316101-6317800, CNVnator:DEL:2:6316101-6317900, CNVnator:DEL:2:6316201-6318100, CNVnator:DEL:2:6316201-6318200, CNVnator:DEL:2:6316401-6317700	2	6279862	6429383	Palmitic acid content QTL (31550)	1699
2	6316101	6317800	1700	DEL	10	CNVnator:DEL:2:6315701-6317600, CNVnator:DEL:2:6315901-6317900, CNVnator:DEL:2:6316001-6317700, CNVnator:DEL:2:6316001-6317800, CNVnator:DEL:2:6316101-6317700, CNVnator:DEL:2:6316101-6317800, CNVnator:DEL:2:6316101-6317900, CNVnator:DEL:2:6316201-6318100, CNVnator:DEL:2:6316201-6318200, CNVnator:DEL:2:6316401-6317700	2	6279862	6429383	Palmitoleic acid content QTL (31551)	1699
2	6316101	6317800	1700	DEL	10	CNVnator:DEL:2:6315701-6317600, CNVnator:DEL:2:6315901-6317900, CNVnator:DEL:2:6316001-6317700, CNVnator:DEL:2:6316001-6317800, CNVnator:DEL:2:6316101-6317700, CNVnator:DEL:2:6316101-6317800, CNVnator:DEL:2:6316101-6317900, CNVnator:DEL:2:6316201-6318100, CNVnator:DEL:2:6316201-6318200, CNVnator:DEL:2:6316401-6317700	2	6279862	6429383	Palmitoleic acid content QTL (31556)	1699
2	6316101	6317800	1700	DEL	10	CNVnator:DEL:2:6315701-6317600, CNVnator:DEL:2:6315901-6317900, CNVnator:DEL:2:6316001-6317700, CNVnator:DEL:2:6316001-6317800, CNVnator:DEL:2:6316101-6317700, CNVnator:DEL:2:6316101-6317800, CNVnator:DEL:2:6316101-6317900, CNVnator:DEL:2:6316201-6318100, CNVnator:DEL:2:6316201-6318200, CNVnator:DEL:2:6316401-6317700	2	6279862	6429383	Stearic acid content QTL (31557)	1699
2	6316101	6317800	1700	DEL	10	CNVnator:DEL:2:6315701-6317600, CNVnator:DEL:2:6315901-6317900, CNVnator:DEL:2:6316001-6317700, CNVnator:DEL:2:6316001-6317800, CNVnator:DEL:2:6316101-6317700, CNVnator:DEL:2:6316101-6317800, CNVnator:DEL:2:6316101-6317900, CNVnator:DEL:2:6316201-6318100, CNVnator:DEL:2:6316201-6318200, CNVnator:DEL:2:6316401-6317700	2	6279862	6429383	Subcutaneous fat thickness QTL (31548)	1699
2	6316101	6317800	1700	DEL	10	CNVnator:DEL:2:6315701-6317600, CNVnator:DEL:2:6315901-6317900, CNVnator:DEL:2:6316001-6317700, CNVnator:DEL:2:6316001-6317800, CNVnator:DEL:2:6316101-6317700, CNVnator:DEL:2:6316101-6317800, CNVnator:DEL:2:6316101-6317900, CNVnator:DEL:2:6316201-6318100, CNVnator:DEL:2:6316201-6318200, CNVnator:DEL:2:6316401-6317700	2	6279862	6429383	cis-Vaccenic acid content QTL (31545)	1699
2	6316101	6317800	1700	DEL	10	CNVnator:DEL:2:6315701-6317600, CNVnator:DEL:2:6315901-6317900, CNVnator:DEL:2:6316001-6317700, CNVnator:DEL:2:6316001-6317800, CNVnator:DEL:2:6316101-6317700, CNVnator:DEL:2:6316101-6317800, CNVnator:DEL:2:6316101-6317900, CNVnator:DEL:2:6316201-6318100, CNVnator:DEL:2:6316201-6318200, CNVnator:DEL:2:6316401-6317700	2	690094	8856216	Meat color L* QTL (2971)	1699
2	7519001	7525400	6400	DEL	6	CNVnator:DEL:2:7517401-7525100, CNVnator:DEL:2:7517801-7525400, CNVnator:DEL:2:7517801-7525500, CNVnator:DEL:2:7517801-7529800, CNVnator:DEL:2:7519001-7525400, CNVnator:DEL:2:7519101-7529000	2	7349509	7763566	Melanoma susceptibility QTL (7568)	6399
2	7519001	7525400	6400	DEL	6	CNVnator:DEL:2:7517401-7525100, CNVnator:DEL:2:7517801-7525400, CNVnator:DEL:2:7517801-7525500, CNVnator:DEL:2:7517801-7529800, CNVnator:DEL:2:7519001-7525400, CNVnator:DEL:2:7519101-7529000	2	690094	8856216	Meat color L* QTL (2971)	6399
2	8349601	8374200	24600	DUP	10	CNVnator:DUP:2:8346801-8375000, CNVnator:DUP:2:8349601-8374200, CNVnator:DUP:2:8350001-8373400, CNVnator:DUP:2:8352501-8367700, CNVnator:DUP:2:8352501-8368400, CNVnator:DUP:2:8352601-8370200, CNVnator:DUP:2:8353201-8378800, CNVnator:DUP:2:8353801-8367600, CNVnator:DUP:2:8354001-8367600, CNVnator:DUP:2:8355601-8378800	2	690094	8856216	Meat color L* QTL (2971)	24599
2	11683201	11684700	1500	DEL	3	CNVnator:DEL:2:11683101-11684700, CNVnator:DEL:2:11683201-11684700, CNVnator:DEL:2:11683201-11684700	2	11582091	11812122	Melanoma susceptibility QTL (7586)	1499
2	11683201	11684700	1500	DEL	3	CNVnator:DEL:2:11683101-11684700, CNVnator:DEL:2:11683201-11684700, CNVnator:DEL:2:11683201-11684700	2	11651100	11881132	Mean corpuscular hemoglobin content QTL (7218)	1499
2	11683201	11684700	1500	DEL	3	CNVnator:DEL:2:11683101-11684700, CNVnator:DEL:2:11683201-11684700, CNVnator:DEL:2:11683201-11684700	2	9799346	16550773	tenderness score QTL (5760)	1499
2	11683201	11684700	1500	DEL	3	CNVnator:DEL:2:11683101-11684700, CNVnator:DEL:2:11683201-11684700, CNVnator:DEL:2:11683201-11684700	2	11501580	11697106	Loin muscle area QTL (13353)	1499
2	11683201	11684700	1500	DEL	3	CNVnator:DEL:2:11683101-11684700, CNVnator:DEL:2:11683201-11684700, CNVnator:DEL:2:11683201-11684700	2	11271548	19207638	Melanoma susceptibility QTL (7569)	1499
2	11962401	11969300	6900	DUP	5	CNVnator:DUP:2:11961901-11969300, CNVnator:DUP:2:11962101-11969300, CNVnator:DUP:2:11962401-11969300, CNVnator:DUP:2:11963701-11974100, CNVnator:DUP:2:11965001-11969300	2	9799346	16550773	tenderness score QTL (5760)	6899
2	11962401	11969300	6900	DUP	5	CNVnator:DUP:2:11961901-11969300, CNVnator:DUP:2:11962101-11969300, CNVnator:DUP:2:11962401-11969300, CNVnator:DUP:2:11963701-11974100, CNVnator:DUP:2:11965001-11969300	2	11271548	19207638	Melanoma susceptibility QTL (7569)	6899
2	11976401	12001000	24600	DEL	6	CNVnator:DEL:2:11973701-12000500, CNVnator:DEL:2:11973701-12005500, CNVnator:DEL:2:11974001-11996300, CNVnator:DEL:2:11974401-11995200, CNVnator:DEL:2:11976401-12001000, CNVnator:DEL:2:11982601-11995100	2	9799346	16550773	tenderness score QTL (5760)	24599
2	11976401	12001000	24600	DEL	6	CNVnator:DEL:2:11973701-12000500, CNVnator:DEL:2:11973701-12005500, CNVnator:DEL:2:11974001-11996300, CNVnator:DEL:2:11974401-11995200, CNVnator:DEL:2:11976401-12001000, CNVnator:DEL:2:11982601-11995100	2	11271548	19207638	Melanoma susceptibility QTL (7569)	24599
2	13579401	13582300	2900	DEL	12	CNVnator:DEL:2:13575301-13582700, CNVnator:DEL:2:13578201-13582400, CNVnator:DEL:2:13578901-13582100, CNVnator:DEL:2:13579001-13582100, CNVnator:DEL:2:13579001-13582200, CNVnator:DEL:2:13579001-13582600, CNVnator:DEL:2:13579001-13582800, CNVnator:DEL:2:13579301-13582200, CNVnator:DEL:2:13579401-13581800, CNVnator:DEL:2:13579401-13582000, CNVnator:DEL:2:13579401-13582100, CNVnator:DEL:2:13579401-1…	2	9799346	16550773	tenderness score QTL (5760)	2899
2	13579401	13582300	2900	DEL	12	CNVnator:DEL:2:13575301-13582700, CNVnator:DEL:2:13578201-13582400, CNVnator:DEL:2:13578901-13582100, CNVnator:DEL:2:13579001-13582100, CNVnator:DEL:2:13579001-13582200, CNVnator:DEL:2:13579001-13582600, CNVnator:DEL:2:13579001-13582800, CNVnator:DEL:2:13579301-13582200, CNVnator:DEL:2:13579401-13581800, CNVnator:DEL:2:13579401-13582000, CNVnator:DEL:2:13579401-13582100, CNVnator:DEL:2:13579401-1…	2	11271548	19207638	Melanoma susceptibility QTL (7569)	2899
2	13763801	13793200	29400	DEL	9	CNVnator:DEL:2:13758801-13860100, CNVnator:DEL:2:13760101-13798400, CNVnator:DEL:2:13762501-13826200, CNVnator:DEL:2:13762701-13793200, CNVnator:DEL:2:13762701-13793300, CNVnator:DEL:2:13762801-13793300, CNVnator:DEL:2:13762901-13793200, CNVnator:DEL:2:13763801-13793200, CNVnator:DEL:2:13769101-13798400	2	9799346	16550773	tenderness score QTL (5760)	29399
2	13763801	13793200	29400	DEL	9	CNVnator:DEL:2:13758801-13860100, CNVnator:DEL:2:13760101-13798400, CNVnator:DEL:2:13762501-13826200, CNVnator:DEL:2:13762701-13793200, CNVnator:DEL:2:13762701-13793300, CNVnator:DEL:2:13762801-13793300, CNVnator:DEL:2:13762901-13793200, CNVnator:DEL:2:13763801-13793200, CNVnator:DEL:2:13769101-13798400	2	11271548	19207638	Melanoma susceptibility QTL (7569)	29399
2	14091001	14106400	15400	DUP	14	CNVnator:DUP:2:14089501-14109800, CNVnator:DUP:2:14089601-14107300, CNVnator:DUP:2:14091001-14106400, CNVnator:DUP:2:14091301-14107200, CNVnator:DUP:2:14093901-14107000, CNVnator:DUP:2:14096201-14106400, CNVnator:DUP:2:14096201-14108200, CNVnator:DUP:2:14096201-14109900, CNVnator:DUP:2:14097801-14104000, CNVnator:DUP:2:14097801-14107400, CNVnator:DUP:2:14100501-14106400, CNVnator:DUP:2:14101201-1…	2	9799346	16550773	tenderness score QTL (5760)	15399
2	14091001	14106400	15400	DUP	14	CNVnator:DUP:2:14089501-14109800, CNVnator:DUP:2:14089601-14107300, CNVnator:DUP:2:14091001-14106400, CNVnator:DUP:2:14091301-14107200, CNVnator:DUP:2:14093901-14107000, CNVnator:DUP:2:14096201-14106400, CNVnator:DUP:2:14096201-14108200, CNVnator:DUP:2:14096201-14109900, CNVnator:DUP:2:14097801-14104000, CNVnator:DUP:2:14097801-14107400, CNVnator:DUP:2:14100501-14106400, CNVnator:DUP:2:14101201-1…	2	11271548	19207638	Melanoma susceptibility QTL (7569)	15399
2	14121301	14135000	13700	DUP	9	CNVnator:DUP:2:14117501-14135200, CNVnator:DUP:2:14117501-14136800, CNVnator:DUP:2:14117701-14136800, CNVnator:DUP:2:14119201-14136300, CNVnator:DUP:2:14120901-14133500, CNVnator:DUP:2:14121101-14132900, CNVnator:DUP:2:14121101-14135600, CNVnator:DUP:2:14121301-14135000, CNVnator:DUP:2:14121701-14141200	2	9799346	16550773	tenderness score QTL (5760)	13699
2	14121301	14135000	13700	DUP	9	CNVnator:DUP:2:14117501-14135200, CNVnator:DUP:2:14117501-14136800, CNVnator:DUP:2:14117701-14136800, CNVnator:DUP:2:14119201-14136300, CNVnator:DUP:2:14120901-14133500, CNVnator:DUP:2:14121101-14132900, CNVnator:DUP:2:14121101-14135600, CNVnator:DUP:2:14121301-14135000, CNVnator:DUP:2:14121701-14141200	2	11271548	19207638	Melanoma susceptibility QTL (7569)	13699
2	14255701	14261400	5700	DEL	8	CNVnator:DEL:2:14248001-14262600, CNVnator:DEL:2:14250301-14261300, CNVnator:DEL:2:14251701-14261400, CNVnator:DEL:2:14251701-14262500, CNVnator:DEL:2:14251801-14262500, CNVnator:DEL:2:14252201-14262500, CNVnator:DEL:2:14254601-14262500, CNVnator:DEL:2:14255701-14261400	2	9799346	16550773	tenderness score QTL (5760)	5699
2	14255701	14261400	5700	DEL	8	CNVnator:DEL:2:14248001-14262600, CNVnator:DEL:2:14250301-14261300, CNVnator:DEL:2:14251701-14261400, CNVnator:DEL:2:14251701-14262500, CNVnator:DEL:2:14251801-14262500, CNVnator:DEL:2:14252201-14262500, CNVnator:DEL:2:14254601-14262500, CNVnator:DEL:2:14255701-14261400	2	11271548	19207638	Melanoma susceptibility QTL (7569)	5699
2	14304001	14374700	70700	DEL	9	CNVnator:DEL:2:14304001-14374700, CNVnator:DEL:2:14318701-14353300, CNVnator:DEL:2:14318901-14349900, CNVnator:DEL:2:14318901-14379700, CNVnator:DEL:2:14325701-14369600, CNVnator:DEL:2:14327601-14369700, CNVnator:DEL:2:14327601-14370200, CNVnator:DEL:2:14333401-14372800, CNVnator:DEL:2:14337901-14375400	2	9799346	16550773	tenderness score QTL (5760)	70699
2	14304001	14374700	70700	DEL	9	CNVnator:DEL:2:14304001-14374700, CNVnator:DEL:2:14318701-14353300, CNVnator:DEL:2:14318901-14349900, CNVnator:DEL:2:14318901-14379700, CNVnator:DEL:2:14325701-14369600, CNVnator:DEL:2:14327601-14369700, CNVnator:DEL:2:14327601-14370200, CNVnator:DEL:2:14333401-14372800, CNVnator:DEL:2:14337901-14375400	2	11271548	19207638	Melanoma susceptibility QTL (7569)	70699
2	14389701	14404300	14600	DUP	8	CNVnator:DUP:2:14380301-14408000, CNVnator:DUP:2:14381301-14404400, CNVnator:DUP:2:14381901-14410100, CNVnator:DUP:2:14387701-14409600, CNVnator:DUP:2:14389401-14410100, CNVnator:DUP:2:14389701-14404300, CNVnator:DUP:2:14396301-14410200, CNVnator:DUP:2:14400901-14409200	2	9799346	16550773	tenderness score QTL (5760)	14599
2	14389701	14404300	14600	DUP	8	CNVnator:DUP:2:14380301-14408000, CNVnator:DUP:2:14381301-14404400, CNVnator:DUP:2:14381901-14410100, CNVnator:DUP:2:14387701-14409600, CNVnator:DUP:2:14389401-14410100, CNVnator:DUP:2:14389701-14404300, CNVnator:DUP:2:14396301-14410200, CNVnator:DUP:2:14400901-14409200	2	11271548	19207638	Melanoma susceptibility QTL (7569)	14599
2	16343701	16346100	2400	DEL	14	CNVnator:DEL:2:16339701-16345700, CNVnator:DEL:2:16342301-16345900, CNVnator:DEL:2:16342301-16346200, CNVnator:DEL:2:16342401-16346100, CNVnator:DEL:2:16342501-16345700, CNVnator:DEL:2:16343301-16346100, CNVnator:DEL:2:16343401-16345700, CNVnator:DEL:2:16343501-16346000, CNVnator:DEL:2:16343501-16346100, CNVnator:DEL:2:16343501-16346200, CNVnator:DEL:2:16343601-16345900, CNVnator:DEL:2:16343701-1…	2	9799346	16550773	tenderness score QTL (5760)	2399
2	16343701	16346100	2400	DEL	14	CNVnator:DEL:2:16339701-16345700, CNVnator:DEL:2:16342301-16345900, CNVnator:DEL:2:16342301-16346200, CNVnator:DEL:2:16342401-16346100, CNVnator:DEL:2:16342501-16345700, CNVnator:DEL:2:16343301-16346100, CNVnator:DEL:2:16343401-16345700, CNVnator:DEL:2:16343501-16346000, CNVnator:DEL:2:16343501-16346100, CNVnator:DEL:2:16343501-16346200, CNVnator:DEL:2:16343601-16345900, CNVnator:DEL:2:16343701-1…	2	11271548	19207638	Melanoma susceptibility QTL (7569)	2399
2	19534501	19539200	4700	DEL	4	CNVnator:DEL:2:19534501-19539100, CNVnator:DEL:2:19534501-19539200, CNVnator:DEL:2:19535001-19539900, CNVnator:DEL:2:19535101-19540000	2	16907322	23578239	Body weight (weaning) QTL (17549)	4699
2	33854901	33859600	4700	DEL	6	CNVnator:DEL:2:33854901-33859600, CNVnator:DEL:2:33855001-33859300, CNVnator:DEL:2:33855001-33859400, CNVnator:DEL:2:33855001-33859600, CNVnator:DEL:2:33855001-33861200, CNVnator:DEL:2:33855001-33862700	2	33837648	33987168	tenderness score QTL (7393)	4699
2	38944101	38949000	4900	DUP	17	CNVnator:DUP:2:38944001-38949000, CNVnator:DUP:2:38944001-38949200, CNVnator:DUP:2:38944001-38949300, CNVnator:DUP:2:38944001-38949500, CNVnator:DUP:2:38944101-38949000, CNVnator:DUP:2:38944101-38949400, CNVnator:DUP:2:38944101-38949500, CNVnator:DUP:2:38944101-38949600, CNVnator:DUP:2:38944101-38950200, CNVnator:DUP:2:38944201-38947100, CNVnator:DUP:2:38944201-38948700, CNVnator:DUP:2:38944201-3…	2	38886841	39059365	Conductivity 24 hours postmortem (ham) QTL (21576)	4899
2	38944101	38949000	4900	DUP	17	CNVnator:DUP:2:38944001-38949000, CNVnator:DUP:2:38944001-38949200, CNVnator:DUP:2:38944001-38949300, CNVnator:DUP:2:38944001-38949500, CNVnator:DUP:2:38944101-38949000, CNVnator:DUP:2:38944101-38949400, CNVnator:DUP:2:38944101-38949500, CNVnator:DUP:2:38944101-38949600, CNVnator:DUP:2:38944101-38950200, CNVnator:DUP:2:38944201-38947100, CNVnator:DUP:2:38944201-38948700, CNVnator:DUP:2:38944201-3…	2	38886841	39059365	Conductivity 24 hours postmortem (ham) QTL (21577)	4899
2	38944101	38949000	4900	DUP	17	CNVnator:DUP:2:38944001-38949000, CNVnator:DUP:2:38944001-38949200, CNVnator:DUP:2:38944001-38949300, CNVnator:DUP:2:38944001-38949500, CNVnator:DUP:2:38944101-38949000, CNVnator:DUP:2:38944101-38949400, CNVnator:DUP:2:38944101-38949500, CNVnator:DUP:2:38944101-38949600, CNVnator:DUP:2:38944101-38950200, CNVnator:DUP:2:38944201-38947100, CNVnator:DUP:2:38944201-38948700, CNVnator:DUP:2:38944201-3…	2	38944349	39105372	Relative area of type IIa fibers QTL (4028)	4651
2	38944101	38949000	4900	DUP	17	CNVnator:DUP:2:38944001-38949000, CNVnator:DUP:2:38944001-38949200, CNVnator:DUP:2:38944001-38949300, CNVnator:DUP:2:38944001-38949500, CNVnator:DUP:2:38944101-38949000, CNVnator:DUP:2:38944101-38949400, CNVnator:DUP:2:38944101-38949500, CNVnator:DUP:2:38944101-38949600, CNVnator:DUP:2:38944101-38950200, CNVnator:DUP:2:38944201-38947100, CNVnator:DUP:2:38944201-38948700, CNVnator:DUP:2:38944201-3…	2	34642758	41877252	Small intestine length QTL (12036)	4899
2	53006801	53017800	11000	DUP	3	CNVnator:DUP:2:53006701-53018200, CNVnator:DUP:2:53006801-53017800, CNVnator:DUP:2:53006901-53018000	2	51527078	57496398	Muscle moisture percentage QTL (3851)	10999
2	53147101	53160100	13000	DEL	4	CNVnator:DEL:2:53147101-53160100, CNVnator:DEL:2:53149201-53159300, CNVnator:DEL:2:53149801-53158800, CNVnator:DEL:2:53150401-53161100	2	51527078	57496398	Muscle moisture percentage QTL (3851)	12999
2	56832201	56835100	2900	DEL	5	CNVnator:DEL:2:56829801-56834900, CNVnator:DEL:2:56832001-56834900, CNVnator:DEL:2:56832101-56834900, CNVnator:DEL:2:56832201-56835000, CNVnator:DEL:2:56832201-56835100	2	51527078	57496398	Muscle moisture percentage QTL (3851)	2899
2	56832201	56835100	2900	DEL	5	CNVnator:DEL:2:56829801-56834900, CNVnator:DEL:2:56832001-56834900, CNVnator:DEL:2:56832101-56834900, CNVnator:DEL:2:56832201-56835000, CNVnator:DEL:2:56832201-56835100	2	53907905	58888089	Body weight (21 weeks) QTL (6254)	2899
2	58590201	58591800	1600	DEL	11	CNVnator:DEL:2:58589001-58591700, CNVnator:DEL:2:58589501-58591700, CNVnator:DEL:2:58589601-58592300, CNVnator:DEL:2:58589701-58591700, CNVnator:DEL:2:58589701-58592200, CNVnator:DEL:2:58589901-58591700, CNVnator:DEL:2:58590101-58591700, CNVnator:DEL:2:58590201-58591700, CNVnator:DEL:2:58590201-58591800, CNVnator:DEL:2:58590301-58591700, CNVnator:DEL:2:58590301-58591800	2	53907905	58888089	Body weight (21 weeks) QTL (6254)	1599
2	60036001	60040600	4600	DUP	9	CNVnator:DUP:2:60031501-60041300, CNVnator:DUP:2:60033101-60043100, CNVnator:DUP:2:60034901-60040400, CNVnator:DUP:2:60035101-60041500, CNVnator:DUP:2:60036001-60040600, CNVnator:DUP:2:60036201-60042700, CNVnator:DUP:2:60036401-60043200, CNVnator:DUP:2:60036401-60043500, CNVnator:DUP:2:60036901-60041600	2	59877225	60302783	Juiciness score QTL (6258)	4599
2	62428901	62450000	21100	DUP	10	CNVnator:DUP:2:62427901-62450000, CNVnator:DUP:2:62428601-62450200, CNVnator:DUP:2:62428901-62450000, CNVnator:DUP:2:62431401-62462600, CNVnator:DUP:2:62432201-62450300, CNVnator:DUP:2:62432801-62460500, CNVnator:DUP:2:62433301-62462900, CNVnator:DUP:2:62433501-62459700, CNVnator:DUP:2:62433701-62450500, CNVnator:DUP:2:62433801-62450300	2	61533453	68434401	Melting point QTL (3116)	21099
2	62970101	62972700	2600	DUP	13	CNVnator:DUP:2:62968701-62972400, CNVnator:DUP:2:62968701-62974200, CNVnator:DUP:2:62970101-62972400, CNVnator:DUP:2:62970101-62972500, CNVnator:DUP:2:62970101-62972600, CNVnator:DUP:2:62970101-62972700, CNVnator:DUP:2:62970101-62972800, CNVnator:DUP:2:62970101-62973800, CNVnator:DUP:2:62970201-62972400, CNVnator:DUP:2:62970201-62973300, CNVnator:DUP:2:62970301-62972200, CNVnator:DUP:2:62970401-6…	2	61533453	68434401	Melting point QTL (3116)	2599
2	63488801	63500800	12000	DUP	8	CNVnator:DUP:2:63483401-63500000, CNVnator:DUP:2:63488801-63500800, CNVnator:DUP:2:63489101-63500100, CNVnator:DUP:2:63490301-63499600, CNVnator:DUP:2:63494201-63499000, CNVnator:DUP:2:63494301-63500300, CNVnator:DUP:2:63494701-63501100, CNVnator:DUP:2:63497101-63502800	2	63327699	65041434	Scrotal/inguinal hernia QTL (8770)	11999
2	63488801	63500800	12000	DUP	8	CNVnator:DUP:2:63483401-63500000, CNVnator:DUP:2:63488801-63500800, CNVnator:DUP:2:63489101-63500100, CNVnator:DUP:2:63490301-63499600, CNVnator:DUP:2:63494201-63499000, CNVnator:DUP:2:63494301-63500300, CNVnator:DUP:2:63494701-63501100, CNVnator:DUP:2:63497101-63502800	2	63327699	65041434	Umbilical hernia QTL (8745)	11999
2	63488801	63500800	12000	DUP	8	CNVnator:DUP:2:63483401-63500000, CNVnator:DUP:2:63488801-63500800, CNVnator:DUP:2:63489101-63500100, CNVnator:DUP:2:63490301-63499600, CNVnator:DUP:2:63494201-63499000, CNVnator:DUP:2:63494301-63500300, CNVnator:DUP:2:63494701-63501100, CNVnator:DUP:2:63497101-63502800	2	61533453	68434401	Melting point QTL (3116)	11999
2	63781901	63789500	7600	DEL	3	CNVnator:DEL:2:63780301-63791500, CNVnator:DEL:2:63781901-63789500, CNVnator:DEL:2:63781901-63790000	2	63327699	65041434	Scrotal/inguinal hernia QTL (8770)	7599
2	63781901	63789500	7600	DEL	3	CNVnator:DEL:2:63780301-63791500, CNVnator:DEL:2:63781901-63789500, CNVnator:DEL:2:63781901-63790000	2	63327699	65041434	Umbilical hernia QTL (8745)	7599
2	63781901	63789500	7600	DEL	3	CNVnator:DEL:2:63780301-63791500, CNVnator:DEL:2:63781901-63789500, CNVnator:DEL:2:63781901-63790000	2	61533453	68434401	Melting point QTL (3116)	7599
2	63820201	63836300	16100	DEL	4	CNVnator:DEL:2:63820201-63836300, CNVnator:DEL:2:63820301-63836500, CNVnator:DEL:2:63820401-63836400, CNVnator:DEL:2:63823901-63836200	2	63327699	65041434	Scrotal/inguinal hernia QTL (8770)	16099
2	63820201	63836300	16100	DEL	4	CNVnator:DEL:2:63820201-63836300, CNVnator:DEL:2:63820301-63836500, CNVnator:DEL:2:63820401-63836400, CNVnator:DEL:2:63823901-63836200	2	63327699	65041434	Umbilical hernia QTL (8745)	16099
2	63820201	63836300	16100	DEL	4	CNVnator:DEL:2:63820201-63836300, CNVnator:DEL:2:63820301-63836500, CNVnator:DEL:2:63820401-63836400, CNVnator:DEL:2:63823901-63836200	2	61533453	68434401	Melting point QTL (3116)	16099
2	63878701	63882400	3700	DUP	8	CNVnator:DUP:2:63873701-63882900, CNVnator:DUP:2:63875901-63882100, CNVnator:DUP:2:63878601-63882200, CNVnator:DUP:2:63878601-63884100, CNVnator:DUP:2:63878601-63887500, CNVnator:DUP:2:63878701-63882400, CNVnator:DUP:2:63878801-63882400, CNVnator:DUP:2:63879301-63882400	2	63327699	65041434	Scrotal/inguinal hernia QTL (8770)	3699
2	63878701	63882400	3700	DUP	8	CNVnator:DUP:2:63873701-63882900, CNVnator:DUP:2:63875901-63882100, CNVnator:DUP:2:63878601-63882200, CNVnator:DUP:2:63878601-63884100, CNVnator:DUP:2:63878601-63887500, CNVnator:DUP:2:63878701-63882400, CNVnator:DUP:2:63878801-63882400, CNVnator:DUP:2:63879301-63882400	2	63327699	65041434	Umbilical hernia QTL (8745)	3699
2	63878701	63882400	3700	DUP	8	CNVnator:DUP:2:63873701-63882900, CNVnator:DUP:2:63875901-63882100, CNVnator:DUP:2:63878601-63882200, CNVnator:DUP:2:63878601-63884100, CNVnator:DUP:2:63878601-63887500, CNVnator:DUP:2:63878701-63882400, CNVnator:DUP:2:63878801-63882400, CNVnator:DUP:2:63879301-63882400	2	61533453	68434401	Melting point QTL (3116)	3699
2	64258201	64260200	2000	DEL	3	CNVnator:DEL:2:64258101-64260600, CNVnator:DEL:2:64258201-64260200, CNVnator:DEL:2:64258201-64261100	2	63327699	65041434	Scrotal/inguinal hernia QTL (8770)	1999
2	64258201	64260200	2000	DEL	3	CNVnator:DEL:2:64258101-64260600, CNVnator:DEL:2:64258201-64260200, CNVnator:DEL:2:64258201-64261100	2	63327699	65041434	Umbilical hernia QTL (8745)	1999
2	64258201	64260200	2000	DEL	3	CNVnator:DEL:2:64258101-64260600, CNVnator:DEL:2:64258201-64260200, CNVnator:DEL:2:64258201-64261100	2	61533453	68434401	Melting point QTL (3116)	1999
2	64509301	64519300	10000	DEL	15	CNVnator:DEL:2:64498601-64519400, CNVnator:DEL:2:64505401-64519300, CNVnator:DEL:2:64506801-64519400, CNVnator:DEL:2:64507701-64519300, CNVnator:DEL:2:64507901-64519300, CNVnator:DEL:2:64508701-64519300, CNVnator:DEL:2:64509301-64519300, CNVnator:DEL:2:64509401-64519400, CNVnator:DEL:2:64509501-64519300, CNVnator:DEL:2:64509601-64519300, CNVnator:DEL:2:64509901-64519200, CNVnator:DEL:2:64509901-6…	2	63327699	65041434	Scrotal/inguinal hernia QTL (8770)	9999
2	64509301	64519300	10000	DEL	15	CNVnator:DEL:2:64498601-64519400, CNVnator:DEL:2:64505401-64519300, CNVnator:DEL:2:64506801-64519400, CNVnator:DEL:2:64507701-64519300, CNVnator:DEL:2:64507901-64519300, CNVnator:DEL:2:64508701-64519300, CNVnator:DEL:2:64509301-64519300, CNVnator:DEL:2:64509401-64519400, CNVnator:DEL:2:64509501-64519300, CNVnator:DEL:2:64509601-64519300, CNVnator:DEL:2:64509901-64519200, CNVnator:DEL:2:64509901-6…	2	63327699	65041434	Umbilical hernia QTL (8745)	9999
2	64509301	64519300	10000	DEL	15	CNVnator:DEL:2:64498601-64519400, CNVnator:DEL:2:64505401-64519300, CNVnator:DEL:2:64506801-64519400, CNVnator:DEL:2:64507701-64519300, CNVnator:DEL:2:64507901-64519300, CNVnator:DEL:2:64508701-64519300, CNVnator:DEL:2:64509301-64519300, CNVnator:DEL:2:64509401-64519400, CNVnator:DEL:2:64509501-64519300, CNVnator:DEL:2:64509601-64519300, CNVnator:DEL:2:64509901-64519200, CNVnator:DEL:2:64509901-6…	2	61533453	68434401	Melting point QTL (3116)	9999
2	65261601	65382000	120400	DUP	13	CNVnator:DUP:2:65097801-65229500, CNVnator:DUP:2:65098001-65376500, CNVnator:DUP:2:65098201-65381100, CNVnator:DUP:2:65144701-65295500, CNVnator:DUP:2:65197201-65383200, CNVnator:DUP:2:65231401-65382900, CNVnator:DUP:2:65231701-65375000, CNVnator:DUP:2:65249701-65373300, CNVnator:DUP:2:65249701-65376800, CNVnator:DUP:2:65261601-65382000, CNVnator:DUP:2:65286601-65344200, CNVnator:DUP:2:65296101-6…	2	61533453	68434401	Melting point QTL (3116)	120399
2	68225701	68235800	10100	DEL	10	CNVnator:DEL:2:68225701-68235800, CNVnator:DEL:2:68225801-68230200, CNVnator:DEL:2:68225801-68230400, CNVnator:DEL:2:68225801-68231300, CNVnator:DEL:2:68225801-68233700, CNVnator:DEL:2:68225801-68235900, CNVnator:DEL:2:68226001-68230400, CNVnator:DEL:2:68226001-68235500, CNVnator:DEL:2:68226001-68235900, CNVnator:DEL:2:68226101-68231500	2	61533453	68434401	Melting point QTL (3116)	10099
2	68225701	68235800	10100	DEL	10	CNVnator:DEL:2:68225701-68235800, CNVnator:DEL:2:68225801-68230200, CNVnator:DEL:2:68225801-68230400, CNVnator:DEL:2:68225801-68231300, CNVnator:DEL:2:68225801-68233700, CNVnator:DEL:2:68225801-68235900, CNVnator:DEL:2:68226001-68230400, CNVnator:DEL:2:68226001-68235500, CNVnator:DEL:2:68226001-68235900, CNVnator:DEL:2:68226101-68231500	2	65674021	73955159	Nonfunctional nipples QTL (7471)	10099
2	68225701	68235800	10100	DEL	10	CNVnator:DEL:2:68225701-68235800, CNVnator:DEL:2:68225801-68230200, CNVnator:DEL:2:68225801-68230400, CNVnator:DEL:2:68225801-68231300, CNVnator:DEL:2:68225801-68233700, CNVnator:DEL:2:68225801-68235900, CNVnator:DEL:2:68226001-68230400, CNVnator:DEL:2:68226001-68235500, CNVnator:DEL:2:68226001-68235900, CNVnator:DEL:2:68226101-68231500	2	66019069	73380080	Carcass weight (hot) QTL (16893)	10099
2	68481201	68507100	25900	DUP	6	CNVnator:DUP:2:68481001-68490500, CNVnator:DUP:2:68481201-68507100, CNVnator:DUP:2:68481301-68495000, CNVnator:DUP:2:68485801-68494400, CNVnator:DUP:2:68486901-68506400, CNVnator:DUP:2:68487101-68501500	2	68434401	69699574	Juiciness score QTL (3224)	25899
2	68481201	68507100	25900	DUP	6	CNVnator:DUP:2:68481001-68490500, CNVnator:DUP:2:68481201-68507100, CNVnator:DUP:2:68481301-68495000, CNVnator:DUP:2:68485801-68494400, CNVnator:DUP:2:68486901-68506400, CNVnator:DUP:2:68487101-68501500	2	68434401	69699574	Juiciness score QTL (21354)	25899
2	68481201	68507100	25900	DUP	6	CNVnator:DUP:2:68481001-68490500, CNVnator:DUP:2:68481201-68507100, CNVnator:DUP:2:68481301-68495000, CNVnator:DUP:2:68485801-68494400, CNVnator:DUP:2:68486901-68506400, CNVnator:DUP:2:68487101-68501500	2	65674021	73955159	Nonfunctional nipples QTL (7471)	25899
2	68481201	68507100	25900	DUP	6	CNVnator:DUP:2:68481001-68490500, CNVnator:DUP:2:68481201-68507100, CNVnator:DUP:2:68481301-68495000, CNVnator:DUP:2:68485801-68494400, CNVnator:DUP:2:68486901-68506400, CNVnator:DUP:2:68487101-68501500	2	66019069	73380080	Carcass weight (hot) QTL (16893)	25899
2	71482201	71483500	1300	DEL	5	CNVnator:DEL:2:71481901-71483600, CNVnator:DEL:2:71482001-71483400, CNVnator:DEL:2:71482101-71483500, CNVnator:DEL:2:71482101-71484000, CNVnator:DEL:2:71482201-71483500	2	69699574	72689985	Shear force QTL (2973)	1299
2	71482201	71483500	1300	DEL	5	CNVnator:DEL:2:71481901-71483600, CNVnator:DEL:2:71482001-71483400, CNVnator:DEL:2:71482101-71483500, CNVnator:DEL:2:71482101-71484000, CNVnator:DEL:2:71482201-71483500	2	69699574	72689985	chew score QTL (2974)	1299
2	71482201	71483500	1300	DEL	5	CNVnator:DEL:2:71481901-71483600, CNVnator:DEL:2:71482001-71483400, CNVnator:DEL:2:71482101-71483500, CNVnator:DEL:2:71482101-71484000, CNVnator:DEL:2:71482201-71483500	2	65674021	73955159	Nonfunctional nipples QTL (7471)	1299
2	71482201	71483500	1300	DEL	5	CNVnator:DEL:2:71481901-71483600, CNVnator:DEL:2:71482001-71483400, CNVnator:DEL:2:71482101-71483500, CNVnator:DEL:2:71482101-71484000, CNVnator:DEL:2:71482201-71483500	2	66019069	73380080	Carcass weight (hot) QTL (16893)	1299
2	71983101	72000500	17400	DUP	9	CNVnator:DUP:2:71953801-71984100, CNVnator:DUP:2:71957101-72008100, CNVnator:DUP:2:71973101-71992800, CNVnator:DUP:2:71980601-71992500, CNVnator:DUP:2:71981101-72009000, CNVnator:DUP:2:71983101-72000500, CNVnator:DUP:2:71986801-72005100, CNVnator:DUP:2:71987701-72004900, CNVnator:DUP:2:71994301-72006900	2	69699574	72689985	Shear force QTL (2973)	17399
2	71983101	72000500	17400	DUP	9	CNVnator:DUP:2:71953801-71984100, CNVnator:DUP:2:71957101-72008100, CNVnator:DUP:2:71973101-71992800, CNVnator:DUP:2:71980601-71992500, CNVnator:DUP:2:71981101-72009000, CNVnator:DUP:2:71983101-72000500, CNVnator:DUP:2:71986801-72005100, CNVnator:DUP:2:71987701-72004900, CNVnator:DUP:2:71994301-72006900	2	69699574	72689985	chew score QTL (2974)	17399
2	71983101	72000500	17400	DUP	9	CNVnator:DUP:2:71953801-71984100, CNVnator:DUP:2:71957101-72008100, CNVnator:DUP:2:71973101-71992800, CNVnator:DUP:2:71980601-71992500, CNVnator:DUP:2:71981101-72009000, CNVnator:DUP:2:71983101-72000500, CNVnator:DUP:2:71986801-72005100, CNVnator:DUP:2:71987701-72004900, CNVnator:DUP:2:71994301-72006900	2	65674021	73955159	Nonfunctional nipples QTL (7471)	17399
2	71983101	72000500	17400	DUP	9	CNVnator:DUP:2:71953801-71984100, CNVnator:DUP:2:71957101-72008100, CNVnator:DUP:2:71973101-71992800, CNVnator:DUP:2:71980601-71992500, CNVnator:DUP:2:71981101-72009000, CNVnator:DUP:2:71983101-72000500, CNVnator:DUP:2:71986801-72005100, CNVnator:DUP:2:71987701-72004900, CNVnator:DUP:2:71994301-72006900	2	66019069	73380080	Carcass weight (hot) QTL (16893)	17399
2	72065801	72073300	7500	DUP	4	CNVnator:DUP:2:72065401-72071500, CNVnator:DUP:2:72065701-72069600, CNVnator:DUP:2:72065801-72073300, CNVnator:DUP:2:72066001-72071500	2	69699574	72689985	Shear force QTL (2973)	7499
2	72065801	72073300	7500	DUP	4	CNVnator:DUP:2:72065401-72071500, CNVnator:DUP:2:72065701-72069600, CNVnator:DUP:2:72065801-72073300, CNVnator:DUP:2:72066001-72071500	2	69699574	72689985	chew score QTL (2974)	7499
2	72065801	72073300	7500	DUP	4	CNVnator:DUP:2:72065401-72071500, CNVnator:DUP:2:72065701-72069600, CNVnator:DUP:2:72065801-72073300, CNVnator:DUP:2:72066001-72071500	2	65674021	73955159	Nonfunctional nipples QTL (7471)	7499
2	72065801	72073300	7500	DUP	4	CNVnator:DUP:2:72065401-72071500, CNVnator:DUP:2:72065701-72069600, CNVnator:DUP:2:72065801-72073300, CNVnator:DUP:2:72066001-72071500	2	66019069	73380080	Carcass weight (hot) QTL (16893)	7499
2	72142801	72147200	4400	DUP	12	CNVnator:DUP:2:72141401-72146700, CNVnator:DUP:2:72142301-72146400, CNVnator:DUP:2:72142301-72146600, CNVnator:DUP:2:72142301-72146700, CNVnator:DUP:2:72142301-72147200, CNVnator:DUP:2:72142401-72146200, CNVnator:DUP:2:72142401-72146700, CNVnator:DUP:2:72142401-72146800, CNVnator:DUP:2:72142401-72146900, CNVnator:DUP:2:72142801-72146500, CNVnator:DUP:2:72142801-72147200, CNVnator:DUP:2:72144301-7…	2	69699574	72689985	Shear force QTL (2973)	4399
2	72142801	72147200	4400	DUP	12	CNVnator:DUP:2:72141401-72146700, CNVnator:DUP:2:72142301-72146400, CNVnator:DUP:2:72142301-72146600, CNVnator:DUP:2:72142301-72146700, CNVnator:DUP:2:72142301-72147200, CNVnator:DUP:2:72142401-72146200, CNVnator:DUP:2:72142401-72146700, CNVnator:DUP:2:72142401-72146800, CNVnator:DUP:2:72142401-72146900, CNVnator:DUP:2:72142801-72146500, CNVnator:DUP:2:72142801-72147200, CNVnator:DUP:2:72144301-7…	2	69699574	72689985	chew score QTL (2974)	4399
2	72142801	72147200	4400	DUP	12	CNVnator:DUP:2:72141401-72146700, CNVnator:DUP:2:72142301-72146400, CNVnator:DUP:2:72142301-72146600, CNVnator:DUP:2:72142301-72146700, CNVnator:DUP:2:72142301-72147200, CNVnator:DUP:2:72142401-72146200, CNVnator:DUP:2:72142401-72146700, CNVnator:DUP:2:72142401-72146800, CNVnator:DUP:2:72142401-72146900, CNVnator:DUP:2:72142801-72146500, CNVnator:DUP:2:72142801-72147200, CNVnator:DUP:2:72144301-7…	2	65674021	73955159	Nonfunctional nipples QTL (7471)	4399
2	72142801	72147200	4400	DUP	12	CNVnator:DUP:2:72141401-72146700, CNVnator:DUP:2:72142301-72146400, CNVnator:DUP:2:72142301-72146600, CNVnator:DUP:2:72142301-72146700, CNVnator:DUP:2:72142301-72147200, CNVnator:DUP:2:72142401-72146200, CNVnator:DUP:2:72142401-72146700, CNVnator:DUP:2:72142401-72146800, CNVnator:DUP:2:72142401-72146900, CNVnator:DUP:2:72142801-72146500, CNVnator:DUP:2:72142801-72147200, CNVnator:DUP:2:72144301-7…	2	66019069	73380080	Carcass weight (hot) QTL (16893)	4399
2	73382101	73399000	16900	DEL	19	CNVnator:DEL:2:73381301-73401800, CNVnator:DEL:2:73381601-73394500, CNVnator:DEL:2:73381601-73395300, CNVnator:DEL:2:73381601-73397200, CNVnator:DEL:2:73381601-73397700, CNVnator:DEL:2:73381701-73401700, CNVnator:DEL:2:73381801-73395800, CNVnator:DEL:2:73381801-73398500, CNVnator:DEL:2:73381801-73398700, CNVnator:DEL:2:73381801-73398900, CNVnator:DEL:2:73381801-73399000, CNVnator:DEL:2:73381801-7…	2	73161550	73690623	Average glycolytic potential QTL (9814)	16899
2	73382101	73399000	16900	DEL	19	CNVnator:DEL:2:73381301-73401800, CNVnator:DEL:2:73381601-73394500, CNVnator:DEL:2:73381601-73395300, CNVnator:DEL:2:73381601-73397200, CNVnator:DEL:2:73381601-73397700, CNVnator:DEL:2:73381701-73401700, CNVnator:DEL:2:73381801-73395800, CNVnator:DEL:2:73381801-73398500, CNVnator:DEL:2:73381801-73398700, CNVnator:DEL:2:73381801-73398900, CNVnator:DEL:2:73381801-73399000, CNVnator:DEL:2:73381801-7…	2	73161550	73690623	Average lactate QTL (9815)	16899
2	73382101	73399000	16900	DEL	19	CNVnator:DEL:2:73381301-73401800, CNVnator:DEL:2:73381601-73394500, CNVnator:DEL:2:73381601-73395300, CNVnator:DEL:2:73381601-73397200, CNVnator:DEL:2:73381601-73397700, CNVnator:DEL:2:73381701-73401700, CNVnator:DEL:2:73381801-73395800, CNVnator:DEL:2:73381801-73398500, CNVnator:DEL:2:73381801-73398700, CNVnator:DEL:2:73381801-73398900, CNVnator:DEL:2:73381801-73399000, CNVnator:DEL:2:73381801-7…	2	73161550	73690623	Firmness QTL (9808)	16899
2	73382101	73399000	16900	DEL	19	CNVnator:DEL:2:73381301-73401800, CNVnator:DEL:2:73381601-73394500, CNVnator:DEL:2:73381601-73395300, CNVnator:DEL:2:73381601-73397200, CNVnator:DEL:2:73381601-73397700, CNVnator:DEL:2:73381701-73401700, CNVnator:DEL:2:73381801-73395800, CNVnator:DEL:2:73381801-73398500, CNVnator:DEL:2:73381801-73398700, CNVnator:DEL:2:73381801-73398900, CNVnator:DEL:2:73381801-73399000, CNVnator:DEL:2:73381801-7…	2	73161550	73690623	Flavor score QTL (9813)	16899
2	73382101	73399000	16900	DEL	19	CNVnator:DEL:2:73381301-73401800, CNVnator:DEL:2:73381601-73394500, CNVnator:DEL:2:73381601-73395300, CNVnator:DEL:2:73381601-73397200, CNVnator:DEL:2:73381601-73397700, CNVnator:DEL:2:73381701-73401700, CNVnator:DEL:2:73381801-73395800, CNVnator:DEL:2:73381801-73398500, CNVnator:DEL:2:73381801-73398700, CNVnator:DEL:2:73381801-73398900, CNVnator:DEL:2:73381801-73399000, CNVnator:DEL:2:73381801-7…	2	73161550	73690623	Meat color-L QTL (9812)	16899
2	73382101	73399000	16900	DEL	19	CNVnator:DEL:2:73381301-73401800, CNVnator:DEL:2:73381601-73394500, CNVnator:DEL:2:73381601-73395300, CNVnator:DEL:2:73381601-73397200, CNVnator:DEL:2:73381601-73397700, CNVnator:DEL:2:73381701-73401700, CNVnator:DEL:2:73381801-73395800, CNVnator:DEL:2:73381801-73398500, CNVnator:DEL:2:73381801-73398700, CNVnator:DEL:2:73381801-73398900, CNVnator:DEL:2:73381801-73399000, CNVnator:DEL:2:73381801-7…	2	73161550	73690623	Off-flavor score QTL (9810)	16899
2	73382101	73399000	16900	DEL	19	CNVnator:DEL:2:73381301-73401800, CNVnator:DEL:2:73381601-73394500, CNVnator:DEL:2:73381601-73395300, CNVnator:DEL:2:73381601-73397200, CNVnator:DEL:2:73381601-73397700, CNVnator:DEL:2:73381701-73401700, CNVnator:DEL:2:73381801-73395800, CNVnator:DEL:2:73381801-73398500, CNVnator:DEL:2:73381801-73398700, CNVnator:DEL:2:73381801-73398900, CNVnator:DEL:2:73381801-73399000, CNVnator:DEL:2:73381801-7…	2	73161550	73690623	Water holding capacity QTL (9811)	16899
2	73382101	73399000	16900	DEL	19	CNVnator:DEL:2:73381301-73401800, CNVnator:DEL:2:73381601-73394500, CNVnator:DEL:2:73381601-73395300, CNVnator:DEL:2:73381601-73397200, CNVnator:DEL:2:73381601-73397700, CNVnator:DEL:2:73381701-73401700, CNVnator:DEL:2:73381801-73395800, CNVnator:DEL:2:73381801-73398500, CNVnator:DEL:2:73381801-73398700, CNVnator:DEL:2:73381801-73398900, CNVnator:DEL:2:73381801-73399000, CNVnator:DEL:2:73381801-7…	2	73161550	73690623	pH 48 hr post-mortem (loin) QTL (9809)	16899
2	73382101	73399000	16900	DEL	19	CNVnator:DEL:2:73381301-73401800, CNVnator:DEL:2:73381601-73394500, CNVnator:DEL:2:73381601-73395300, CNVnator:DEL:2:73381601-73397200, CNVnator:DEL:2:73381601-73397700, CNVnator:DEL:2:73381701-73401700, CNVnator:DEL:2:73381801-73395800, CNVnator:DEL:2:73381801-73398500, CNVnator:DEL:2:73381801-73398700, CNVnator:DEL:2:73381801-73398900, CNVnator:DEL:2:73381801-73399000, CNVnator:DEL:2:73381801-7…	2	65674021	73955159	Nonfunctional nipples QTL (7471)	16899
2	74411501	74454700	43200	DUP	14	CNVnator:DUP:2:74410201-74457200, CNVnator:DUP:2:74410201-74457300, CNVnator:DUP:2:74410301-74458000, CNVnator:DUP:2:74410701-74454600, CNVnator:DUP:2:74411501-74454700, CNVnator:DUP:2:74411501-74458300, CNVnator:DUP:2:74411701-74458000, CNVnator:DUP:2:74412801-74458300, CNVnator:DUP:2:74413001-74454600, CNVnator:DUP:2:74413201-74455100, CNVnator:DUP:2:74413201-74455200, CNVnator:DUP:2:74413701-7…	2	73863146	74702762	Platelet distribution width QTL (6315)	43199
2	74411501	74454700	43200	DUP	14	CNVnator:DUP:2:74410201-74457200, CNVnator:DUP:2:74410201-74457300, CNVnator:DUP:2:74410301-74458000, CNVnator:DUP:2:74410701-74454600, CNVnator:DUP:2:74411501-74454700, CNVnator:DUP:2:74411501-74458300, CNVnator:DUP:2:74411701-74458000, CNVnator:DUP:2:74412801-74458300, CNVnator:DUP:2:74413001-74454600, CNVnator:DUP:2:74413201-74455100, CNVnator:DUP:2:74413201-74455200, CNVnator:DUP:2:74413701-7…	2	73863146	74702762	tenderness score QTL (7389)	43199
2	74682101	74694200	12100	DUP	14	CNVnator:DUP:2:74675501-74690200, CNVnator:DUP:2:74678501-74687100, CNVnator:DUP:2:74680101-74688600, CNVnator:DUP:2:74680101-74694200, CNVnator:DUP:2:74680301-74689900, CNVnator:DUP:2:74680301-74690900, CNVnator:DUP:2:74680401-74688800, CNVnator:DUP:2:74680501-74690900, CNVnator:DUP:2:74680501-74694100, CNVnator:DUP:2:74680501-74694500, CNVnator:DUP:2:74680801-74690900, CNVnator:DUP:2:74680901-7…	2	73863146	74702762	Platelet distribution width QTL (6315)	12099
2	74682101	74694200	12100	DUP	14	CNVnator:DUP:2:74675501-74690200, CNVnator:DUP:2:74678501-74687100, CNVnator:DUP:2:74680101-74688600, CNVnator:DUP:2:74680101-74694200, CNVnator:DUP:2:74680301-74689900, CNVnator:DUP:2:74680301-74690900, CNVnator:DUP:2:74680401-74688800, CNVnator:DUP:2:74680501-74690900, CNVnator:DUP:2:74680501-74694100, CNVnator:DUP:2:74680501-74694500, CNVnator:DUP:2:74680801-74690900, CNVnator:DUP:2:74680901-7…	2	73863146	74702762	tenderness score QTL (7389)	12099
2	74682101	74694200	12100	DUP	14	CNVnator:DUP:2:74675501-74690200, CNVnator:DUP:2:74678501-74687100, CNVnator:DUP:2:74680101-74688600, CNVnator:DUP:2:74680101-74694200, CNVnator:DUP:2:74680301-74689900, CNVnator:DUP:2:74680301-74690900, CNVnator:DUP:2:74680401-74688800, CNVnator:DUP:2:74680501-74690900, CNVnator:DUP:2:74680501-74694100, CNVnator:DUP:2:74680501-74694500, CNVnator:DUP:2:74680801-74690900, CNVnator:DUP:2:74680901-7…	2	74587746	75599885	LDL cholesterol QTL (9553)	12099
2	74703401	74725300	21900	DUP	9	CNVnator:DUP:2:74702901-74737100, CNVnator:DUP:2:74703001-74788300, CNVnator:DUP:2:74703201-74758700, CNVnator:DUP:2:74703301-74730400, CNVnator:DUP:2:74703301-74761100, CNVnator:DUP:2:74703401-74725300, CNVnator:DUP:2:74703401-74732800, CNVnator:DUP:2:74703401-74736200, CNVnator:DUP:2:74703601-74797300	2	74587746	75599885	LDL cholesterol QTL (9553)	21899
2	74703401	74725300	21900	DUP	9	CNVnator:DUP:2:74702901-74737100, CNVnator:DUP:2:74703001-74788300, CNVnator:DUP:2:74703201-74758700, CNVnator:DUP:2:74703301-74730400, CNVnator:DUP:2:74703301-74761100, CNVnator:DUP:2:74703401-74725300, CNVnator:DUP:2:74703401-74732800, CNVnator:DUP:2:74703401-74736200, CNVnator:DUP:2:74703601-74797300	2	74702762	75864421	Average backfat thickness QTL (8639)	21899
2	74703401	74725300	21900	DUP	9	CNVnator:DUP:2:74702901-74737100, CNVnator:DUP:2:74703001-74788300, CNVnator:DUP:2:74703201-74758700, CNVnator:DUP:2:74703301-74730400, CNVnator:DUP:2:74703301-74761100, CNVnator:DUP:2:74703401-74725300, CNVnator:DUP:2:74703401-74732800, CNVnator:DUP:2:74703401-74736200, CNVnator:DUP:2:74703601-74797300	2	74702762	75864421	Average daily gain QTL (8636)	21899
2	74703401	74725300	21900	DUP	9	CNVnator:DUP:2:74702901-74737100, CNVnator:DUP:2:74703001-74788300, CNVnator:DUP:2:74703201-74758700, CNVnator:DUP:2:74703301-74730400, CNVnator:DUP:2:74703301-74761100, CNVnator:DUP:2:74703401-74725300, CNVnator:DUP:2:74703401-74732800, CNVnator:DUP:2:74703401-74736200, CNVnator:DUP:2:74703601-74797300	2	74702762	75864421	Average daily gain QTL (8637)	21899
2	74703401	74725300	21900	DUP	9	CNVnator:DUP:2:74702901-74737100, CNVnator:DUP:2:74703001-74788300, CNVnator:DUP:2:74703201-74758700, CNVnator:DUP:2:74703301-74730400, CNVnator:DUP:2:74703301-74761100, CNVnator:DUP:2:74703401-74725300, CNVnator:DUP:2:74703401-74732800, CNVnator:DUP:2:74703401-74736200, CNVnator:DUP:2:74703601-74797300	2	74702762	75864421	Backfat at last lumbar QTL (8641)	21899
2	74703401	74725300	21900	DUP	9	CNVnator:DUP:2:74702901-74737100, CNVnator:DUP:2:74703001-74788300, CNVnator:DUP:2:74703201-74758700, CNVnator:DUP:2:74703301-74730400, CNVnator:DUP:2:74703301-74761100, CNVnator:DUP:2:74703401-74725300, CNVnator:DUP:2:74703401-74732800, CNVnator:DUP:2:74703401-74736200, CNVnator:DUP:2:74703601-74797300	2	74702762	75864421	Body weight (16 days) QTL (8638)	21899
2	74703401	74725300	21900	DUP	9	CNVnator:DUP:2:74702901-74737100, CNVnator:DUP:2:74703001-74788300, CNVnator:DUP:2:74703201-74758700, CNVnator:DUP:2:74703301-74730400, CNVnator:DUP:2:74703301-74761100, CNVnator:DUP:2:74703401-74725300, CNVnator:DUP:2:74703401-74732800, CNVnator:DUP:2:74703401-74736200, CNVnator:DUP:2:74703601-74797300	2	74702762	75864421	Loin muscle area QTL (8640)	21899
2	77985601	78012100	26500	DUP	10	CNVnator:DUP:2:77980501-78011100, CNVnator:DUP:2:77982201-78017200, CNVnator:DUP:2:77985601-78012100, CNVnator:DUP:2:77986601-78011900, CNVnator:DUP:2:77989101-78011800, CNVnator:DUP:2:77989401-78010400, CNVnator:DUP:2:77989601-78011700, CNVnator:DUP:2:77990901-78011900, CNVnator:DUP:2:77995101-78011800, CNVnator:DUP:2:77995401-78012000	2	77497646	78302756	Cross-sectional area of type IIa muscle fibers QTL (10238)	26499
2	82175901	82179300	3400	DEL	15	CNVnator:DEL:2:82174501-82179300, CNVnator:DEL:2:82175101-82181700, CNVnator:DEL:2:82175301-82179200, CNVnator:DEL:2:82175401-82181700, CNVnator:DEL:2:82175601-82179300, CNVnator:DEL:2:82175601-82180800, CNVnator:DEL:2:82175601-82181800, CNVnator:DEL:2:82175701-82180600, CNVnator:DEL:2:82175801-82181700, CNVnator:DEL:2:82175901-82178000, CNVnator:DEL:2:82175901-82179300, CNVnator:DEL:2:82175901-8…	2	82144284	82696360	Muscle fat content QTL (6245)	3399
2	82175901	82179300	3400	DEL	15	CNVnator:DEL:2:82174501-82179300, CNVnator:DEL:2:82175101-82181700, CNVnator:DEL:2:82175301-82179200, CNVnator:DEL:2:82175401-82181700, CNVnator:DEL:2:82175601-82179300, CNVnator:DEL:2:82175601-82180800, CNVnator:DEL:2:82175601-82181800, CNVnator:DEL:2:82175701-82180600, CNVnator:DEL:2:82175801-82181700, CNVnator:DEL:2:82175901-82178000, CNVnator:DEL:2:82175901-82179300, CNVnator:DEL:2:82175901-8…	2	81695722	82454827	3 hr-24 hr pH decline QTL (5890)	3399
2	82175901	82179300	3400	DEL	15	CNVnator:DEL:2:82174501-82179300, CNVnator:DEL:2:82175101-82181700, CNVnator:DEL:2:82175301-82179200, CNVnator:DEL:2:82175401-82181700, CNVnator:DEL:2:82175601-82179300, CNVnator:DEL:2:82175601-82180800, CNVnator:DEL:2:82175601-82181800, CNVnator:DEL:2:82175701-82180600, CNVnator:DEL:2:82175801-82181700, CNVnator:DEL:2:82175901-82178000, CNVnator:DEL:2:82175901-82179300, CNVnator:DEL:2:82175901-8…	2	81695722	82454827	Intramuscular fat content QTL (7372)	3399
2	82175901	82179300	3400	DEL	15	CNVnator:DEL:2:82174501-82179300, CNVnator:DEL:2:82175101-82181700, CNVnator:DEL:2:82175301-82179200, CNVnator:DEL:2:82175401-82181700, CNVnator:DEL:2:82175601-82179300, CNVnator:DEL:2:82175601-82180800, CNVnator:DEL:2:82175601-82181800, CNVnator:DEL:2:82175701-82180600, CNVnator:DEL:2:82175801-82181700, CNVnator:DEL:2:82175901-82178000, CNVnator:DEL:2:82175901-82179300, CNVnator:DEL:2:82175901-8…	2	81695722	82454827	PH for Longissmus dorsi QTL (5827)	3399
2	98664201	98668600	4400	DEL	6	CNVnator:DEL:2:98664201-98668600, CNVnator:DEL:2:98664201-98668900, CNVnator:DEL:2:98664901-98668600, CNVnator:DEL:2:98665201-98668500, CNVnator:DEL:2:98665201-98668600, CNVnator:DEL:2:98665601-98668500	2	97878445	102594093	Vertebra number QTL (3943)	4399
2	101776901	101780200	3300	DEL	4	CNVnator:DEL:2:101776901-101780200, CNVnator:DEL:2:101778101-101780100, CNVnator:DEL:2:101778201-101780200, CNVnator:DEL:2:101778201-101780300	2	101432434	102099525	Shear force QTL (7392)	3299
2	101776901	101780200	3300	DEL	4	CNVnator:DEL:2:101776901-101780200, CNVnator:DEL:2:101778101-101780100, CNVnator:DEL:2:101778201-101780200, CNVnator:DEL:2:101778201-101780300	2	101432434	102099525	tenderness score QTL (6249)	3299
2	101776901	101780200	3300	DEL	4	CNVnator:DEL:2:101776901-101780200, CNVnator:DEL:2:101778101-101780100, CNVnator:DEL:2:101778201-101780200, CNVnator:DEL:2:101778201-101780300	2	101432434	102099525	tenderness score QTL (7391)	3299
2	101776901	101780200	3300	DEL	4	CNVnator:DEL:2:101776901-101780200, CNVnator:DEL:2:101778101-101780100, CNVnator:DEL:2:101778201-101780200, CNVnator:DEL:2:101778201-101780300	2	101432434	102099525	tenderness score QTL (7395)	3299
2	101776901	101780200	3300	DEL	4	CNVnator:DEL:2:101776901-101780200, CNVnator:DEL:2:101778101-101780100, CNVnator:DEL:2:101778201-101780200, CNVnator:DEL:2:101778201-101780300	2	101432434	102099525	tenderness score QTL (7399)	3299
2	101776901	101780200	3300	DEL	4	CNVnator:DEL:2:101776901-101780200, CNVnator:DEL:2:101778101-101780100, CNVnator:DEL:2:101778201-101780200, CNVnator:DEL:2:101778201-101780300	2	97878445	102594093	Vertebra number QTL (3943)	3299
2	149104901	149112800	7900	DEL	8	CNVnator:DEL:2:149104701-149109500, CNVnator:DEL:2:149104701-149110800, CNVnator:DEL:2:149104901-149109500, CNVnator:DEL:2:149104901-149110500, CNVnator:DEL:2:149104901-149112800, CNVnator:DEL:2:149105001-149109400, CNVnator:DEL:2:149105001-149109500, CNVnator:DEL:2:149105001-149110800	2	147450255	151935871	chew score QTL (89)	7899
2	149104901	149112800	7900	DEL	8	CNVnator:DEL:2:149104701-149109500, CNVnator:DEL:2:149104701-149110800, CNVnator:DEL:2:149104901-149109500, CNVnator:DEL:2:149104901-149110500, CNVnator:DEL:2:149104901-149112800, CNVnator:DEL:2:149105001-149109400, CNVnator:DEL:2:149105001-149109500, CNVnator:DEL:2:149105001-149110800	2	147450255	151935871	tenderness score QTL (90)	7899
2	150490701	150729800	239100	DUP	11	CNVnator:DUP:2:150437101-150681300, CNVnator:DUP:2:150440401-150687900, CNVnator:DUP:2:150449201-150684900, CNVnator:DUP:2:150469801-150600900, CNVnator:DUP:2:150490601-150578000, CNVnator:DUP:2:150490701-150596800, CNVnator:DUP:2:150490701-150615300, CNVnator:DUP:2:150490701-150729800, CNVnator:DUP:2:150503101-150620600, CNVnator:DUP:2:150503901-150690000, CNVnator:DUP:2:150580401-150780500	2	147450255	151935871	chew score QTL (89)	239099
2	150490701	150729800	239100	DUP	11	CNVnator:DUP:2:150437101-150681300, CNVnator:DUP:2:150440401-150687900, CNVnator:DUP:2:150449201-150684900, CNVnator:DUP:2:150469801-150600900, CNVnator:DUP:2:150490601-150578000, CNVnator:DUP:2:150490701-150596800, CNVnator:DUP:2:150490701-150615300, CNVnator:DUP:2:150490701-150729800, CNVnator:DUP:2:150503101-150620600, CNVnator:DUP:2:150503901-150690000, CNVnator:DUP:2:150580401-150780500	2	147450255	151935871	tenderness score QTL (90)	239099
2	151895901	151929900	34000	DUP	7	CNVnator:DUP:2:151894601-151920000, CNVnator:DUP:2:151895801-151920000, CNVnator:DUP:2:151895901-151929900, CNVnator:DUP:2:151905401-151924900, CNVnator:DUP:2:151905501-151921500, CNVnator:DUP:2:151905801-151926600, CNVnator:DUP:2:151908401-151929900	2	147450255	151935871	chew score QTL (89)	33999
2	151895901	151929900	34000	DUP	7	CNVnator:DUP:2:151894601-151920000, CNVnator:DUP:2:151895801-151920000, CNVnator:DUP:2:151895901-151929900, CNVnator:DUP:2:151905401-151924900, CNVnator:DUP:2:151905501-151921500, CNVnator:DUP:2:151905801-151926600, CNVnator:DUP:2:151908401-151929900	2	147450255	151935871	tenderness score QTL (90)	33999
3	3502601	3541700	39100	DUP	12	CNVnator:DUP:3:3502601-3541700, CNVnator:DUP:3:3502701-3540300, CNVnator:DUP:3:3502801-3564500, CNVnator:DUP:3:3502901-3646100, CNVnator:DUP:3:3503201-3564600, CNVnator:DUP:3:3503301-3555800, CNVnator:DUP:3:3503701-3604800, CNVnator:DUP:3:3503901-3527600, CNVnator:DUP:3:3505301-3554700, CNVnator:DUP:3:3505801-3563800, CNVnator:DUP:3:3512301-3649800, CNVnator:DUP:3:3512801-3527200	3	3339202	3585790	Shear force QTL (5557)	39099
3	10694901	10697200	2300	DEL	4	CNVnator:DEL:3:10693601-10697200, CNVnator:DEL:3:10694801-10697100, CNVnator:DEL:3:10694901-10697100, CNVnator:DEL:3:10694901-10697200	3	8014086	12740342	Body weight (birth) QTL (48)	2299
3	17321101	17525000	203900	DUP	11	CNVnator:DUP:3:17293101-17711000, CNVnator:DUP:3:17304501-17573900, CNVnator:DUP:3:17304501-17732500, CNVnator:DUP:3:17307901-17439000, CNVnator:DUP:3:17311001-17464400, CNVnator:DUP:3:17321101-17525000, CNVnator:DUP:3:17346901-17466500, CNVnator:DUP:3:17347201-17420200, CNVnator:DUP:3:17347201-17439100, CNVnator:DUP:3:17349901-17407000, CNVnator:DUP:3:17353001-17463500	3	12740342	18288556	Vertebra number QTL (3947)	203899
3	26787301	26789100	1800	DEL	3	CNVnator:DEL:3:26787201-26789100, CNVnator:DEL:3:26787301-26789100, CNVnator:DEL:3:26787301-26789100	3	19829727	27021856	Corpus luteum number QTL (18043)	1799
3	32606401	32609400	3000	DEL	13	CNVnator:DEL:3:32601301-32609400, CNVnator:DEL:3:32601901-32609500, CNVnator:DEL:3:32602601-32609900, CNVnator:DEL:3:32602701-32609400, CNVnator:DEL:3:32602801-32609700, CNVnator:DEL:3:32602901-32609500, CNVnator:DEL:3:32604001-32609600, CNVnator:DEL:3:32604401-32609800, CNVnator:DEL:3:32605401-32609800, CNVnator:DEL:3:32606301-32609400, CNVnator:DEL:3:32606301-32610100, CNVnator:DEL:3:32606401-3…	3	32364580	32816657	45 min-3 hr pH decline QTL (5885)	2999
3	36568401	36572500	4100	DEL	10	CNVnator:DEL:3:36568101-36572400, CNVnator:DEL:3:36568301-36572300, CNVnator:DEL:3:36568301-36572500, CNVnator:DEL:3:36568401-36572400, CNVnator:DEL:3:36568401-36572500, CNVnator:DEL:3:36568401-36572600, CNVnator:DEL:3:36568501-36572500, CNVnator:DEL:3:36568701-36572200, CNVnator:DEL:3:36569101-36572400, CNVnator:DEL:3:36569601-36572500	3	33905751	41200624	CSFV antibody level QTL (37539)	4099
3	37373301	37375800	2500	DUP	9	CNVnator:DUP:3:37372801-37375700, CNVnator:DUP:3:37372801-37375800, CNVnator:DUP:3:37373001-37375800, CNVnator:DUP:3:37373201-37375800, CNVnator:DUP:3:37373301-37375800, CNVnator:DUP:3:37373401-37375500, CNVnator:DUP:3:37373401-37375700, CNVnator:DUP:3:37373401-37375800, CNVnator:DUP:3:37373601-37375800	3	33905751	41200624	CSFV antibody level QTL (37539)	2499
3	39721601	39924400	202800	DUP	12	CNVnator:DUP:3:39682801-40332100, CNVnator:DUP:3:39686601-40006800, CNVnator:DUP:3:39721601-39924400, CNVnator:DUP:3:39730501-40032300, CNVnator:DUP:3:39732501-39952100, CNVnator:DUP:3:39738601-40195200, CNVnator:DUP:3:39794701-40011400, CNVnator:DUP:3:39794901-39962700, CNVnator:DUP:3:39813201-40034300, CNVnator:DUP:3:39820001-40065600, CNVnator:DUP:3:39820401-40032300, CNVnator:DUP:3:39848401-4…	3	33905751	41200624	CSFV antibody level QTL (37539)	202799
3	46272101	46326500	54400	DUP	13	CNVnator:DUP:3:46267401-46326400, CNVnator:DUP:3:46272101-46326500, CNVnator:DUP:3:46273301-46326400, CNVnator:DUP:3:46284601-46333200, CNVnator:DUP:3:46289701-46325500, CNVnator:DUP:3:46290001-46325900, CNVnator:DUP:3:46290401-46326000, CNVnator:DUP:3:46291101-46321500, CNVnator:DUP:3:46291601-46325200, CNVnator:DUP:3:46291801-46326400, CNVnator:DUP:3:46291901-46322500, CNVnator:DUP:3:46294101-4…	3	44334338	46502251	Right teat number QTL (6474)	54399
3	46272101	46326500	54400	DUP	13	CNVnator:DUP:3:46267401-46326400, CNVnator:DUP:3:46272101-46326500, CNVnator:DUP:3:46273301-46326400, CNVnator:DUP:3:46284601-46333200, CNVnator:DUP:3:46289701-46325500, CNVnator:DUP:3:46290001-46325900, CNVnator:DUP:3:46290401-46326000, CNVnator:DUP:3:46291101-46321500, CNVnator:DUP:3:46291601-46325200, CNVnator:DUP:3:46291801-46326400, CNVnator:DUP:3:46291901-46322500, CNVnator:DUP:3:46294101-4…	3	44334338	46502251	Teat number QTL (6482)	54399
3	46272101	46326500	54400	DUP	13	CNVnator:DUP:3:46267401-46326400, CNVnator:DUP:3:46272101-46326500, CNVnator:DUP:3:46273301-46326400, CNVnator:DUP:3:46284601-46333200, CNVnator:DUP:3:46289701-46325500, CNVnator:DUP:3:46290001-46325900, CNVnator:DUP:3:46290401-46326000, CNVnator:DUP:3:46291101-46321500, CNVnator:DUP:3:46291601-46325200, CNVnator:DUP:3:46291801-46326400, CNVnator:DUP:3:46291901-46322500, CNVnator:DUP:3:46294101-4…	3	43461008	52194307	Plasma FSH concentration QTL (644)	54399
3	54991301	54998400	7100	DEL	12	CNVnator:DEL:3:54990101-54997500, CNVnator:DEL:3:54991001-54998400, CNVnator:DEL:3:54991101-54998600, CNVnator:DEL:3:54991201-54998600, CNVnator:DEL:3:54991201-55001800, CNVnator:DEL:3:54991301-54998400, CNVnator:DEL:3:54991301-54998500, CNVnator:DEL:3:54991301-54998600, CNVnator:DEL:3:54991401-54998800, CNVnator:DEL:3:54991401-54999300, CNVnator:DEL:3:54991601-54998100, CNVnator:DEL:3:54991801-5…	3	52194307	62160543	Mean corpuscular volume QTL (12286)	7099
3	56589201	56590200	1000	DEL	4	CNVnator:DEL:3:56589101-56590200, CNVnator:DEL:3:56589201-56590200, CNVnator:DEL:3:56589201-56590200, CNVnator:DEL:3:56589301-56590200	3	52194307	62160543	Mean corpuscular volume QTL (12286)	999
3	57109101	57116000	6900	DEL	3	CNVnator:DEL:3:57108701-57116000, CNVnator:DEL:3:57109001-57116800, CNVnator:DEL:3:57109101-57116000	3	52194307	62160543	Mean corpuscular volume QTL (12286)	6899
3	65913801	65918400	4600	DUP	10	CNVnator:DUP:3:65908101-65920200, CNVnator:DUP:3:65908501-65919700, CNVnator:DUP:3:65911101-65919800, CNVnator:DUP:3:65913801-65918400, CNVnator:DUP:3:65913801-65920400, CNVnator:DUP:3:65913901-65918200, CNVnator:DUP:3:65913901-65918400, CNVnator:DUP:3:65914001-65918200, CNVnator:DUP:3:65914001-65918500, CNVnator:DUP:3:65914301-65917900	3	60002904	66578565	Liver weight QTL (892)	4599
3	82059801	82066400	6600	DEL	4	CNVnator:DEL:3:82059801-82066400, CNVnator:DEL:3:82062601-82068700, CNVnator:DEL:3:82064601-82072200, CNVnator:DEL:3:82065801-82070800	3	79976474	88339893	Backfat at rump QTL (732)	6599
3	82059801	82066400	6600	DEL	4	CNVnator:DEL:3:82059801-82066400, CNVnator:DEL:3:82062601-82068700, CNVnator:DEL:3:82064601-82072200, CNVnator:DEL:3:82065801-82070800	3	79976474	88339893	Lean meat weight QTL (756)	6599
3	82059801	82066400	6600	DEL	4	CNVnator:DEL:3:82059801-82066400, CNVnator:DEL:3:82062601-82068700, CNVnator:DEL:3:82064601-82072200, CNVnator:DEL:3:82065801-82070800	3	81682036	87024760	Feet and leg conformation QTL (11854)	6599
3	82059801	82066400	6600	DEL	4	CNVnator:DEL:3:82059801-82066400, CNVnator:DEL:3:82062601-82068700, CNVnator:DEL:3:82064601-82072200, CNVnator:DEL:3:82065801-82070800	3	81682036	87024760	Front leg conformation QTL (11846)	6599
3	82059801	82066400	6600	DEL	4	CNVnator:DEL:3:82059801-82066400, CNVnator:DEL:3:82062601-82068700, CNVnator:DEL:3:82064601-82072200, CNVnator:DEL:3:82065801-82070800	3	81682036	87024760	Leg conformation (overall) QTL (11851)	6599
3	83241901	83245400	3500	DUP	11	CNVnator:DUP:3:83227301-83246800, CNVnator:DUP:3:83235501-83245400, CNVnator:DUP:3:83235601-83245200, CNVnator:DUP:3:83237201-83245400, CNVnator:DUP:3:83240201-83249200, CNVnator:DUP:3:83240401-83250200, CNVnator:DUP:3:83240701-83246600, CNVnator:DUP:3:83240801-83245700, CNVnator:DUP:3:83240901-83243400, CNVnator:DUP:3:83241001-83245400, CNVnator:DUP:3:83241901-83245400	3	79976474	88339893	Backfat at rump QTL (732)	3499
3	83241901	83245400	3500	DUP	11	CNVnator:DUP:3:83227301-83246800, CNVnator:DUP:3:83235501-83245400, CNVnator:DUP:3:83235601-83245200, CNVnator:DUP:3:83237201-83245400, CNVnator:DUP:3:83240201-83249200, CNVnator:DUP:3:83240401-83250200, CNVnator:DUP:3:83240701-83246600, CNVnator:DUP:3:83240801-83245700, CNVnator:DUP:3:83240901-83243400, CNVnator:DUP:3:83241001-83245400, CNVnator:DUP:3:83241901-83245400	3	79976474	88339893	Lean meat weight QTL (756)	3499
3	83241901	83245400	3500	DUP	11	CNVnator:DUP:3:83227301-83246800, CNVnator:DUP:3:83235501-83245400, CNVnator:DUP:3:83235601-83245200, CNVnator:DUP:3:83237201-83245400, CNVnator:DUP:3:83240201-83249200, CNVnator:DUP:3:83240401-83250200, CNVnator:DUP:3:83240701-83246600, CNVnator:DUP:3:83240801-83245700, CNVnator:DUP:3:83240901-83243400, CNVnator:DUP:3:83241001-83245400, CNVnator:DUP:3:83241901-83245400	3	81682036	87024760	Feet and leg conformation QTL (11854)	3499
3	83241901	83245400	3500	DUP	11	CNVnator:DUP:3:83227301-83246800, CNVnator:DUP:3:83235501-83245400, CNVnator:DUP:3:83235601-83245200, CNVnator:DUP:3:83237201-83245400, CNVnator:DUP:3:83240201-83249200, CNVnator:DUP:3:83240401-83250200, CNVnator:DUP:3:83240701-83246600, CNVnator:DUP:3:83240801-83245700, CNVnator:DUP:3:83240901-83243400, CNVnator:DUP:3:83241001-83245400, CNVnator:DUP:3:83241901-83245400	3	81682036	87024760	Front leg conformation QTL (11846)	3499
3	83241901	83245400	3500	DUP	11	CNVnator:DUP:3:83227301-83246800, CNVnator:DUP:3:83235501-83245400, CNVnator:DUP:3:83235601-83245200, CNVnator:DUP:3:83237201-83245400, CNVnator:DUP:3:83240201-83249200, CNVnator:DUP:3:83240401-83250200, CNVnator:DUP:3:83240701-83246600, CNVnator:DUP:3:83240801-83245700, CNVnator:DUP:3:83240901-83243400, CNVnator:DUP:3:83241001-83245400, CNVnator:DUP:3:83241901-83245400	3	81682036	87024760	Leg conformation (overall) QTL (11851)	3499
3	86273601	86327100	53500	DUP	11	CNVnator:DUP:3:86125701-86330700, CNVnator:DUP:3:86227201-86334000, CNVnator:DUP:3:86273601-86327100, CNVnator:DUP:3:86287901-86331200, CNVnator:DUP:3:86290001-86323900, CNVnator:DUP:3:86294301-86316900, CNVnator:DUP:3:86294601-86311900, CNVnator:DUP:3:86294701-86311800, CNVnator:DUP:3:86295301-86323400, CNVnator:DUP:3:86296501-86334300, CNVnator:DUP:3:86299201-86323200	3	85791824	87024760	Backfat at first rib QTL (3945)	53499
3	86273601	86327100	53500	DUP	11	CNVnator:DUP:3:86125701-86330700, CNVnator:DUP:3:86227201-86334000, CNVnator:DUP:3:86273601-86327100, CNVnator:DUP:3:86287901-86331200, CNVnator:DUP:3:86290001-86323900, CNVnator:DUP:3:86294301-86316900, CNVnator:DUP:3:86294601-86311900, CNVnator:DUP:3:86294701-86311800, CNVnator:DUP:3:86295301-86323400, CNVnator:DUP:3:86296501-86334300, CNVnator:DUP:3:86299201-86323200	3	79976474	88339893	Backfat at rump QTL (732)	53499
3	86273601	86327100	53500	DUP	11	CNVnator:DUP:3:86125701-86330700, CNVnator:DUP:3:86227201-86334000, CNVnator:DUP:3:86273601-86327100, CNVnator:DUP:3:86287901-86331200, CNVnator:DUP:3:86290001-86323900, CNVnator:DUP:3:86294301-86316900, CNVnator:DUP:3:86294601-86311900, CNVnator:DUP:3:86294701-86311800, CNVnator:DUP:3:86295301-86323400, CNVnator:DUP:3:86296501-86334300, CNVnator:DUP:3:86299201-86323200	3	79976474	88339893	Lean meat weight QTL (756)	53499
3	86273601	86327100	53500	DUP	11	CNVnator:DUP:3:86125701-86330700, CNVnator:DUP:3:86227201-86334000, CNVnator:DUP:3:86273601-86327100, CNVnator:DUP:3:86287901-86331200, CNVnator:DUP:3:86290001-86323900, CNVnator:DUP:3:86294301-86316900, CNVnator:DUP:3:86294601-86311900, CNVnator:DUP:3:86294701-86311800, CNVnator:DUP:3:86295301-86323400, CNVnator:DUP:3:86296501-86334300, CNVnator:DUP:3:86299201-86323200	3	81682036	87024760	Feet and leg conformation QTL (11854)	53499
3	86273601	86327100	53500	DUP	11	CNVnator:DUP:3:86125701-86330700, CNVnator:DUP:3:86227201-86334000, CNVnator:DUP:3:86273601-86327100, CNVnator:DUP:3:86287901-86331200, CNVnator:DUP:3:86290001-86323900, CNVnator:DUP:3:86294301-86316900, CNVnator:DUP:3:86294601-86311900, CNVnator:DUP:3:86294701-86311800, CNVnator:DUP:3:86295301-86323400, CNVnator:DUP:3:86296501-86334300, CNVnator:DUP:3:86299201-86323200	3	81682036	87024760	Front leg conformation QTL (11846)	53499
3	86273601	86327100	53500	DUP	11	CNVnator:DUP:3:86125701-86330700, CNVnator:DUP:3:86227201-86334000, CNVnator:DUP:3:86273601-86327100, CNVnator:DUP:3:86287901-86331200, CNVnator:DUP:3:86290001-86323900, CNVnator:DUP:3:86294301-86316900, CNVnator:DUP:3:86294601-86311900, CNVnator:DUP:3:86294701-86311800, CNVnator:DUP:3:86295301-86323400, CNVnator:DUP:3:86296501-86334300, CNVnator:DUP:3:86299201-86323200	3	81682036	87024760	Leg conformation (overall) QTL (11851)	53499
3	106600801	106605200	4400	DEL	3	CNVnator:DEL:3:106600101-106605100, CNVnator:DEL:3:106600301-106605100, CNVnator:DEL:3:106600801-106605200	3	105220847	111796508	45 min-24 h pH decline QTL (21599)	4399
3	106600801	106605200	4400	DEL	3	CNVnator:DEL:3:106600101-106605100, CNVnator:DEL:3:106600301-106605100, CNVnator:DEL:3:106600801-106605200	3	105220847	111796508	45 min-24 h pH decline QTL (21600)	4399
3	106600801	106605200	4400	DEL	3	CNVnator:DEL:3:106600101-106605100, CNVnator:DEL:3:106600301-106605100, CNVnator:DEL:3:106600801-106605200	3	105220847	111796508	Conductivity 24 hours postmortem (ham) QTL (21598)	4399
3	106600801	106605200	4400	DEL	3	CNVnator:DEL:3:106600101-106605100, CNVnator:DEL:3:106600301-106605100, CNVnator:DEL:3:106600801-106605200	3	105220847	111796508	Conductivity 24 hours post-mortem QTL (21597)	4399
3	106600801	106605200	4400	DEL	3	CNVnator:DEL:3:106600101-106605100, CNVnator:DEL:3:106600301-106605100, CNVnator:DEL:3:106600801-106605200	3	105220847	111796508	Drip loss QTL (21595)	4399
3	106600801	106605200	4400	DEL	3	CNVnator:DEL:3:106600101-106605100, CNVnator:DEL:3:106600301-106605100, CNVnator:DEL:3:106600801-106605200	3	105220847	111796508	Drip loss QTL (21596)	4399
3	106600801	106605200	4400	DEL	3	CNVnator:DEL:3:106600101-106605100, CNVnator:DEL:3:106600301-106605100, CNVnator:DEL:3:106600801-106605200	3	105220847	111796508	Shear force QTL (21607)	4399
3	106600801	106605200	4400	DEL	3	CNVnator:DEL:3:106600101-106605100, CNVnator:DEL:3:106600301-106605100, CNVnator:DEL:3:106600801-106605200	3	105220847	111796508	Thawing loss QTL (21608)	4399
3	106600801	106605200	4400	DEL	3	CNVnator:DEL:3:106600101-106605100, CNVnator:DEL:3:106600301-106605100, CNVnator:DEL:3:106600801-106605200	3	105220847	111796508	pH 24 hr post mortem (ham) QTL (21601)	4399
3	106600801	106605200	4400	DEL	3	CNVnator:DEL:3:106600101-106605100, CNVnator:DEL:3:106600301-106605100, CNVnator:DEL:3:106600801-106605200	3	105220847	111796508	pH 24 hr post mortem (ham) QTL (21602)	4399
3	106600801	106605200	4400	DEL	3	CNVnator:DEL:3:106600101-106605100, CNVnator:DEL:3:106600301-106605100, CNVnator:DEL:3:106600801-106605200	3	105220847	111796508	pH 24 hr post mortem (ham) QTL (21603)	4399
3	106600801	106605200	4400	DEL	3	CNVnator:DEL:3:106600101-106605100, CNVnator:DEL:3:106600301-106605100, CNVnator:DEL:3:106600801-106605200	3	105220847	111796508	pH 24 hr post mortem (ham) QTL (21604)	4399
3	106600801	106605200	4400	DEL	3	CNVnator:DEL:3:106600101-106605100, CNVnator:DEL:3:106600301-106605100, CNVnator:DEL:3:106600801-106605200	3	105220847	111796508	pH 24 hr post-mortem (loin) QTL (21605)	4399
3	106600801	106605200	4400	DEL	3	CNVnator:DEL:3:106600101-106605100, CNVnator:DEL:3:106600301-106605100, CNVnator:DEL:3:106600801-106605200	3	105220847	111796508	pH 24 hr post-mortem (loin) QTL (21606)	4399
3	112287001	112302100	15100	DUP	10	CNVnator:DUP:3:112263101-112313900, CNVnator:DUP:3:112286001-112297700, CNVnator:DUP:3:112286801-112306400, CNVnator:DUP:3:112286901-112297100, CNVnator:DUP:3:112286901-112308900, CNVnator:DUP:3:112287001-112302100, CNVnator:DUP:3:112287001-112308200, CNVnator:DUP:3:112288001-112298100, CNVnator:DUP:3:112288401-112315900, CNVnator:DUP:3:112289001-112298400	3	110275886	116502215	Spleen weight QTL (8978)	15099
3	112287001	112302100	15100	DUP	10	CNVnator:DUP:3:112263101-112313900, CNVnator:DUP:3:112286001-112297700, CNVnator:DUP:3:112286801-112306400, CNVnator:DUP:3:112286901-112297100, CNVnator:DUP:3:112286901-112308900, CNVnator:DUP:3:112287001-112302100, CNVnator:DUP:3:112287001-112308200, CNVnator:DUP:3:112288001-112298100, CNVnator:DUP:3:112288401-112315900, CNVnator:DUP:3:112289001-112298400	3	112115016	112454074	Biceps brachii length QTL (8710)	15099
3	112287001	112302100	15100	DUP	10	CNVnator:DUP:3:112263101-112313900, CNVnator:DUP:3:112286001-112297700, CNVnator:DUP:3:112286801-112306400, CNVnator:DUP:3:112286901-112297100, CNVnator:DUP:3:112286901-112308900, CNVnator:DUP:3:112287001-112302100, CNVnator:DUP:3:112287001-112308200, CNVnator:DUP:3:112288001-112298100, CNVnator:DUP:3:112288401-112315900, CNVnator:DUP:3:112289001-112298400	3	112115016	112454074	Semen volume QTL (8678)	15099
3	115965701	115970900	5200	DEL	8	CNVnator:DEL:3:115962901-115970900, CNVnator:DEL:3:115963101-115970600, CNVnator:DEL:3:115965701-115970900, CNVnator:DEL:3:115966701-115970900, CNVnator:DEL:3:115966801-115974200, CNVnator:DEL:3:115967001-115970800, CNVnator:DEL:3:115968401-115971200, CNVnator:DEL:3:115968701-115971200	3	110275886	116502215	Spleen weight QTL (8978)	5199
4	496401	508800	12400	DEL	5	CNVnator:DEL:4:490701-509000, CNVnator:DEL:4:493301-509100, CNVnator:DEL:4:495901-508700, CNVnator:DEL:4:496301-509100, CNVnator:DEL:4:496401-508800	4	19986	679536	Average backfat thickness QTL (2909)	12399
4	496401	508800	12400	DEL	5	CNVnator:DEL:4:490701-509000, CNVnator:DEL:4:493301-509100, CNVnator:DEL:4:495901-508700, CNVnator:DEL:4:496301-509100, CNVnator:DEL:4:496401-508800	4	19986	679536	Average daily gain QTL (2890)	12399
4	6884501	6888700	4200	DEL	11	CNVnator:DEL:4:6881501-6888500, CNVnator:DEL:4:6884001-6892100, CNVnator:DEL:4:6884201-6891900, CNVnator:DEL:4:6884301-6888500, CNVnator:DEL:4:6884301-6888700, CNVnator:DEL:4:6884301-6891400, CNVnator:DEL:4:6884401-6887500, CNVnator:DEL:4:6884501-6888700, CNVnator:DEL:4:6884601-6888200, CNVnator:DEL:4:6884601-6889500, CNVnator:DEL:4:6884701-6891600	4	6885307	7025212	Rib weight QTL (5167)	3393
4	6884501	6888700	4200	DEL	11	CNVnator:DEL:4:6881501-6888500, CNVnator:DEL:4:6884001-6892100, CNVnator:DEL:4:6884201-6891900, CNVnator:DEL:4:6884301-6888500, CNVnator:DEL:4:6884301-6888700, CNVnator:DEL:4:6884301-6891400, CNVnator:DEL:4:6884401-6887500, CNVnator:DEL:4:6884501-6888700, CNVnator:DEL:4:6884601-6888200, CNVnator:DEL:4:6884601-6889500, CNVnator:DEL:4:6884701-6891600	4	4097207	9093802	Intramuscular fat content QTL (17559)	4199
4	6884501	6888700	4200	DEL	11	CNVnator:DEL:4:6881501-6888500, CNVnator:DEL:4:6884001-6892100, CNVnator:DEL:4:6884201-6891900, CNVnator:DEL:4:6884301-6888500, CNVnator:DEL:4:6884301-6888700, CNVnator:DEL:4:6884301-6891400, CNVnator:DEL:4:6884401-6887500, CNVnator:DEL:4:6884501-6888700, CNVnator:DEL:4:6884601-6888200, CNVnator:DEL:4:6884601-6889500, CNVnator:DEL:4:6884701-6891600	4	4097207	10093121	Intramuscular fat content QTL (17553)	4199
4	10056401	10061000	4600	DEL	8	CNVnator:DEL:4:10056401-10061000, CNVnator:DEL:4:10058401-10061200, CNVnator:DEL:4:10058501-10061600, CNVnator:DEL:4:10058601-10061200, CNVnator:DEL:4:10058601-10062100, CNVnator:DEL:4:10058701-10061200, CNVnator:DEL:4:10058701-10061300, CNVnator:DEL:4:10059501-10061200	4	4097207	10093121	Intramuscular fat content QTL (17553)	4599
4	34258701	34307800	49100	DUP	12	CNVnator:DUP:4:34256801-34287100, CNVnator:DUP:4:34257401-34287100, CNVnator:DUP:4:34257901-34335500, CNVnator:DUP:4:34258001-34287100, CNVnator:DUP:4:34258601-34287100, CNVnator:DUP:4:34258701-34307800, CNVnator:DUP:4:34258901-34287100, CNVnator:DUP:4:34270601-34287100, CNVnator:DUP:4:34270801-34287100, CNVnator:DUP:4:34270801-34308700, CNVnator:DUP:4:34288001-34310300, CNVnator:DUP:4:34288001-3…	4	33986839	34266648	Backfat at first rib QTL (5078)	7947
4	34258701	34307800	49100	DUP	12	CNVnator:DUP:4:34256801-34287100, CNVnator:DUP:4:34257401-34287100, CNVnator:DUP:4:34257901-34335500, CNVnator:DUP:4:34258001-34287100, CNVnator:DUP:4:34258601-34287100, CNVnator:DUP:4:34258701-34307800, CNVnator:DUP:4:34258901-34287100, CNVnator:DUP:4:34270601-34287100, CNVnator:DUP:4:34270801-34287100, CNVnator:DUP:4:34270801-34308700, CNVnator:DUP:4:34288001-34310300, CNVnator:DUP:4:34288001-3…	4	33986839	34266648	Backfat at last rib QTL (5079)	7947
4	34258701	34307800	49100	DUP	12	CNVnator:DUP:4:34256801-34287100, CNVnator:DUP:4:34257401-34287100, CNVnator:DUP:4:34257901-34335500, CNVnator:DUP:4:34258001-34287100, CNVnator:DUP:4:34258601-34287100, CNVnator:DUP:4:34258701-34307800, CNVnator:DUP:4:34258901-34287100, CNVnator:DUP:4:34270601-34287100, CNVnator:DUP:4:34270801-34287100, CNVnator:DUP:4:34270801-34308700, CNVnator:DUP:4:34288001-34310300, CNVnator:DUP:4:34288001-3…	4	33986839	34266648	Backfat between 3rd and 4th last ribs QTL (5080)	7947
4	34258701	34307800	49100	DUP	12	CNVnator:DUP:4:34256801-34287100, CNVnator:DUP:4:34257401-34287100, CNVnator:DUP:4:34257901-34335500, CNVnator:DUP:4:34258001-34287100, CNVnator:DUP:4:34258601-34287100, CNVnator:DUP:4:34258701-34307800, CNVnator:DUP:4:34258901-34287100, CNVnator:DUP:4:34270601-34287100, CNVnator:DUP:4:34270801-34287100, CNVnator:DUP:4:34270801-34308700, CNVnator:DUP:4:34288001-34310300, CNVnator:DUP:4:34288001-3…	4	33986839	34266648	Body weight (slaughter) QTL (5083)	7947
4	34258701	34307800	49100	DUP	12	CNVnator:DUP:4:34256801-34287100, CNVnator:DUP:4:34257401-34287100, CNVnator:DUP:4:34257901-34335500, CNVnator:DUP:4:34258001-34287100, CNVnator:DUP:4:34258601-34287100, CNVnator:DUP:4:34258701-34307800, CNVnator:DUP:4:34258901-34287100, CNVnator:DUP:4:34270601-34287100, CNVnator:DUP:4:34270801-34287100, CNVnator:DUP:4:34270801-34308700, CNVnator:DUP:4:34288001-34310300, CNVnator:DUP:4:34288001-3…	4	33986839	34266648	Carcass length QTL (5082)	7947
4	34258701	34307800	49100	DUP	12	CNVnator:DUP:4:34256801-34287100, CNVnator:DUP:4:34257401-34287100, CNVnator:DUP:4:34257901-34335500, CNVnator:DUP:4:34258001-34287100, CNVnator:DUP:4:34258601-34287100, CNVnator:DUP:4:34258701-34307800, CNVnator:DUP:4:34258901-34287100, CNVnator:DUP:4:34270601-34287100, CNVnator:DUP:4:34270801-34287100, CNVnator:DUP:4:34270801-34308700, CNVnator:DUP:4:34288001-34310300, CNVnator:DUP:4:34288001-3…	4	33986839	34266648	Shoulder weight QTL (5075)	7947
4	34258701	34307800	49100	DUP	12	CNVnator:DUP:4:34256801-34287100, CNVnator:DUP:4:34257401-34287100, CNVnator:DUP:4:34257901-34335500, CNVnator:DUP:4:34258001-34287100, CNVnator:DUP:4:34258601-34287100, CNVnator:DUP:4:34258701-34307800, CNVnator:DUP:4:34258901-34287100, CNVnator:DUP:4:34270601-34287100, CNVnator:DUP:4:34270801-34287100, CNVnator:DUP:4:34270801-34308700, CNVnator:DUP:4:34288001-34310300, CNVnator:DUP:4:34288001-3…	4	33986839	34266648	Shoulder weight QTL (5081)	7947
4	44400801	44411100	10300	DUP	4	CNVnator:DUP:4:44398301-44408700, CNVnator:DUP:4:44399701-44405100, CNVnator:DUP:4:44400801-44411100, CNVnator:DUP:4:44404201-44410800	4	44279824	45329109	Backfat at last rib QTL (9898)	10299
4	44400801	44411100	10300	DUP	4	CNVnator:DUP:4:44398301-44408700, CNVnator:DUP:4:44399701-44405100, CNVnator:DUP:4:44400801-44411100, CNVnator:DUP:4:44404201-44410800	4	41771534	51165132	Oleic acid content QTL (9578)	10299
4	44400801	44411100	10300	DUP	4	CNVnator:DUP:4:44398301-44408700, CNVnator:DUP:4:44399701-44405100, CNVnator:DUP:4:44400801-44411100, CNVnator:DUP:4:44404201-44410800	4	41771534	51165132	Stearic acid content QTL (9576)	10299
4	46020301	46027100	6800	DEL	11	CNVnator:DEL:4:46019301-46027100, CNVnator:DEL:4:46020101-46027100, CNVnator:DEL:4:46020201-46027800, CNVnator:DEL:4:46020301-46027100, CNVnator:DEL:4:46020301-46027200, CNVnator:DEL:4:46020301-46027700, CNVnator:DEL:4:46020401-46027800, CNVnator:DEL:4:46020501-46027900, CNVnator:DEL:4:46020501-46028200, CNVnator:DEL:4:46021201-46027200, CNVnator:DEL:4:46021701-46027200	4	45429041	47437672	Cervical vertebra length QTL (13342)	6799
4	46020301	46027100	6800	DEL	11	CNVnator:DEL:4:46019301-46027100, CNVnator:DEL:4:46020101-46027100, CNVnator:DEL:4:46020201-46027800, CNVnator:DEL:4:46020301-46027100, CNVnator:DEL:4:46020301-46027200, CNVnator:DEL:4:46020301-46027700, CNVnator:DEL:4:46020401-46027800, CNVnator:DEL:4:46020501-46027900, CNVnator:DEL:4:46020501-46028200, CNVnator:DEL:4:46021201-46027200, CNVnator:DEL:4:46021701-46027200	4	45429041	47437672	Eicosadienoic acid content QTL (6403)	6799
4	46020301	46027100	6800	DEL	11	CNVnator:DEL:4:46019301-46027100, CNVnator:DEL:4:46020101-46027100, CNVnator:DEL:4:46020201-46027800, CNVnator:DEL:4:46020301-46027100, CNVnator:DEL:4:46020301-46027200, CNVnator:DEL:4:46020301-46027700, CNVnator:DEL:4:46020401-46027800, CNVnator:DEL:4:46020501-46027900, CNVnator:DEL:4:46020501-46028200, CNVnator:DEL:4:46021201-46027200, CNVnator:DEL:4:46021701-46027200	4	45429041	47437672	Hind leg conformation QTL (8716)	6799
4	46020301	46027100	6800	DEL	11	CNVnator:DEL:4:46019301-46027100, CNVnator:DEL:4:46020101-46027100, CNVnator:DEL:4:46020201-46027800, CNVnator:DEL:4:46020301-46027100, CNVnator:DEL:4:46020301-46027200, CNVnator:DEL:4:46020301-46027700, CNVnator:DEL:4:46020401-46027800, CNVnator:DEL:4:46020501-46027900, CNVnator:DEL:4:46020501-46028200, CNVnator:DEL:4:46021201-46027200, CNVnator:DEL:4:46021701-46027200	4	45429041	47437672	Muscle moisture percentage QTL (9040)	6799
4	46020301	46027100	6800	DEL	11	CNVnator:DEL:4:46019301-46027100, CNVnator:DEL:4:46020101-46027100, CNVnator:DEL:4:46020201-46027800, CNVnator:DEL:4:46020301-46027100, CNVnator:DEL:4:46020301-46027200, CNVnator:DEL:4:46020301-46027700, CNVnator:DEL:4:46020401-46027800, CNVnator:DEL:4:46020501-46027900, CNVnator:DEL:4:46020501-46028200, CNVnator:DEL:4:46021201-46027200, CNVnator:DEL:4:46021701-46027200	4	41771534	51165132	Oleic acid content QTL (9578)	6799
4	46020301	46027100	6800	DEL	11	CNVnator:DEL:4:46019301-46027100, CNVnator:DEL:4:46020101-46027100, CNVnator:DEL:4:46020201-46027800, CNVnator:DEL:4:46020301-46027100, CNVnator:DEL:4:46020301-46027200, CNVnator:DEL:4:46020301-46027700, CNVnator:DEL:4:46020401-46027800, CNVnator:DEL:4:46020501-46027900, CNVnator:DEL:4:46020501-46028200, CNVnator:DEL:4:46021201-46027200, CNVnator:DEL:4:46021701-46027200	4	41771534	51165132	Stearic acid content QTL (9576)	6799
4	47109001	47116400	7400	DUP	5	CNVnator:DUP:4:47107501-47114000, CNVnator:DUP:4:47108601-47117500, CNVnator:DUP:4:47108801-47115400, CNVnator:DUP:4:47109001-47116400, CNVnator:DUP:4:47109601-47117000	4	45429041	47437672	Cervical vertebra length QTL (13342)	7399
4	47109001	47116400	7400	DUP	5	CNVnator:DUP:4:47107501-47114000, CNVnator:DUP:4:47108601-47117500, CNVnator:DUP:4:47108801-47115400, CNVnator:DUP:4:47109001-47116400, CNVnator:DUP:4:47109601-47117000	4	45429041	47437672	Eicosadienoic acid content QTL (6403)	7399
4	47109001	47116400	7400	DUP	5	CNVnator:DUP:4:47107501-47114000, CNVnator:DUP:4:47108601-47117500, CNVnator:DUP:4:47108801-47115400, CNVnator:DUP:4:47109001-47116400, CNVnator:DUP:4:47109601-47117000	4	45429041	47437672	Hind leg conformation QTL (8716)	7399
4	47109001	47116400	7400	DUP	5	CNVnator:DUP:4:47107501-47114000, CNVnator:DUP:4:47108601-47117500, CNVnator:DUP:4:47108801-47115400, CNVnator:DUP:4:47109001-47116400, CNVnator:DUP:4:47109601-47117000	4	45429041	47437672	Muscle moisture percentage QTL (9040)	7399
4	47109001	47116400	7400	DUP	5	CNVnator:DUP:4:47107501-47114000, CNVnator:DUP:4:47108601-47117500, CNVnator:DUP:4:47108801-47115400, CNVnator:DUP:4:47109001-47116400, CNVnator:DUP:4:47109601-47117000	4	41771534	51165132	Oleic acid content QTL (9578)	7399
4	47109001	47116400	7400	DUP	5	CNVnator:DUP:4:47107501-47114000, CNVnator:DUP:4:47108601-47117500, CNVnator:DUP:4:47108801-47115400, CNVnator:DUP:4:47109001-47116400, CNVnator:DUP:4:47109601-47117000	4	41771534	51165132	Stearic acid content QTL (9576)	7399
4	48376001	48384300	8300	DEL	19	CNVnator:DEL:4:48374301-48384700, CNVnator:DEL:4:48374801-48385300, CNVnator:DEL:4:48374901-48387600, CNVnator:DEL:4:48375001-48382600, CNVnator:DEL:4:48375901-48381600, CNVnator:DEL:4:48376001-48384300, CNVnator:DEL:4:48376001-48384700, CNVnator:DEL:4:48376201-48381600, CNVnator:DEL:4:48376301-48381500, CNVnator:DEL:4:48376401-48381300, CNVnator:DEL:4:48376401-48381600, CNVnator:DEL:4:48376401-4…	4	41771534	51165132	Oleic acid content QTL (9578)	8299
4	48376001	48384300	8300	DEL	19	CNVnator:DEL:4:48374301-48384700, CNVnator:DEL:4:48374801-48385300, CNVnator:DEL:4:48374901-48387600, CNVnator:DEL:4:48375001-48382600, CNVnator:DEL:4:48375901-48381600, CNVnator:DEL:4:48376001-48384300, CNVnator:DEL:4:48376001-48384700, CNVnator:DEL:4:48376201-48381600, CNVnator:DEL:4:48376301-48381500, CNVnator:DEL:4:48376401-48381300, CNVnator:DEL:4:48376401-48381600, CNVnator:DEL:4:48376401-4…	4	41771534	51165132	Stearic acid content QTL (9576)	8299
4	48376001	48384300	8300	DEL	19	CNVnator:DEL:4:48374301-48384700, CNVnator:DEL:4:48374801-48385300, CNVnator:DEL:4:48374901-48387600, CNVnator:DEL:4:48375001-48382600, CNVnator:DEL:4:48375901-48381600, CNVnator:DEL:4:48376001-48384300, CNVnator:DEL:4:48376001-48384700, CNVnator:DEL:4:48376201-48381600, CNVnator:DEL:4:48376301-48381500, CNVnator:DEL:4:48376401-48381300, CNVnator:DEL:4:48376401-48381600, CNVnator:DEL:4:48376401-4…	4	47767448	55861932	Body weight (weaning) QTL (510)	8299
4	51357601	51363300	5700	DEL	9	CNVnator:DEL:4:51357301-51362200, CNVnator:DEL:4:51357501-51361600, CNVnator:DEL:4:51357501-51362200, CNVnator:DEL:4:51357501-51362300, CNVnator:DEL:4:51357501-51363100, CNVnator:DEL:4:51357501-51363900, CNVnator:DEL:4:51357601-51362300, CNVnator:DEL:4:51357601-51362900, CNVnator:DEL:4:51357601-51363300	4	47767448	55861932	Body weight (weaning) QTL (510)	5699
4	51357601	51363300	5700	DEL	9	CNVnator:DEL:4:51357301-51362200, CNVnator:DEL:4:51357501-51361600, CNVnator:DEL:4:51357501-51362200, CNVnator:DEL:4:51357501-51362300, CNVnator:DEL:4:51357501-51363100, CNVnator:DEL:4:51357501-51363900, CNVnator:DEL:4:51357601-51362300, CNVnator:DEL:4:51357601-51362900, CNVnator:DEL:4:51357601-51363300	4	50265745	57760638	Shoulder weight QTL (4894)	5699
4	51357601	51363300	5700	DEL	9	CNVnator:DEL:4:51357301-51362200, CNVnator:DEL:4:51357501-51361600, CNVnator:DEL:4:51357501-51362200, CNVnator:DEL:4:51357501-51362300, CNVnator:DEL:4:51357501-51363100, CNVnator:DEL:4:51357501-51363900, CNVnator:DEL:4:51357601-51362300, CNVnator:DEL:4:51357601-51362900, CNVnator:DEL:4:51357601-51363300	4	50265745	58759957	Shoulder weight QTL (4893)	5699
4	51357601	51363300	5700	DEL	9	CNVnator:DEL:4:51357301-51362200, CNVnator:DEL:4:51357501-51361600, CNVnator:DEL:4:51357501-51362200, CNVnator:DEL:4:51357501-51362300, CNVnator:DEL:4:51357501-51363100, CNVnator:DEL:4:51357501-51363900, CNVnator:DEL:4:51357601-51362300, CNVnator:DEL:4:51357601-51362900, CNVnator:DEL:4:51357601-51363300	4	51165132	60558731	Backfat at first rib QTL (4888)	5699
4	51982201	51984800	2600	DEL	5	CNVnator:DEL:4:51980101-51984900, CNVnator:DEL:4:51980201-51985200, CNVnator:DEL:4:51982101-51987600, CNVnator:DEL:4:51982201-51984800, CNVnator:DEL:4:51982201-51987400	4	51914622	53133791	Shoulder subcutaneous fat thickness QTL (7269)	2599
4	51982201	51984800	2600	DEL	5	CNVnator:DEL:4:51980101-51984900, CNVnator:DEL:4:51980201-51985200, CNVnator:DEL:4:51982101-51987600, CNVnator:DEL:4:51982201-51984800, CNVnator:DEL:4:51982201-51987400	4	51914622	53133791	pH for Semimembranosus QTL (5874)	2599
4	51982201	51984800	2600	DEL	5	CNVnator:DEL:4:51980101-51984900, CNVnator:DEL:4:51980201-51985200, CNVnator:DEL:4:51982101-51987600, CNVnator:DEL:4:51982201-51984800, CNVnator:DEL:4:51982201-51987400	4	47767448	55861932	Body weight (weaning) QTL (510)	2599
4	51982201	51984800	2600	DEL	5	CNVnator:DEL:4:51980101-51984900, CNVnator:DEL:4:51980201-51985200, CNVnator:DEL:4:51982101-51987600, CNVnator:DEL:4:51982201-51984800, CNVnator:DEL:4:51982201-51987400	4	50265745	57760638	Shoulder weight QTL (4894)	2599
4	51982201	51984800	2600	DEL	5	CNVnator:DEL:4:51980101-51984900, CNVnator:DEL:4:51980201-51985200, CNVnator:DEL:4:51982101-51987600, CNVnator:DEL:4:51982201-51984800, CNVnator:DEL:4:51982201-51987400	4	50265745	58759957	Shoulder weight QTL (4893)	2599
4	51982201	51984800	2600	DEL	5	CNVnator:DEL:4:51980101-51984900, CNVnator:DEL:4:51980201-51985200, CNVnator:DEL:4:51982101-51987600, CNVnator:DEL:4:51982201-51984800, CNVnator:DEL:4:51982201-51987400	4	51165132	60558731	Backfat at first rib QTL (4888)	2599
4	53294901	53299100	4200	DEL	3	CNVnator:DEL:4:53294901-53299100, CNVnator:DEL:4:53296301-53298900, CNVnator:DEL:4:53296501-53298500	4	47767448	55861932	Body weight (weaning) QTL (510)	4199
4	53294901	53299100	4200	DEL	3	CNVnator:DEL:4:53294901-53299100, CNVnator:DEL:4:53296301-53298900, CNVnator:DEL:4:53296501-53298500	4	50265745	57760638	Shoulder weight QTL (4894)	4199
4	53294901	53299100	4200	DEL	3	CNVnator:DEL:4:53294901-53299100, CNVnator:DEL:4:53296301-53298900, CNVnator:DEL:4:53296501-53298500	4	50265745	58759957	Shoulder weight QTL (4893)	4199
4	53294901	53299100	4200	DEL	3	CNVnator:DEL:4:53294901-53299100, CNVnator:DEL:4:53296301-53298900, CNVnator:DEL:4:53296501-53298500	4	51165132	60558731	Backfat at first rib QTL (4888)	4199
4	53599201	53603200	4000	DEL	2	CNVnator:DEL:4:53596701-53603200, CNVnator:DEL:4:53599201-53603200	4	47767448	55861932	Body weight (weaning) QTL (510)	3999
4	53599201	53603200	4000	DEL	2	CNVnator:DEL:4:53596701-53603200, CNVnator:DEL:4:53599201-53603200	4	50265745	57760638	Shoulder weight QTL (4894)	3999
4	53599201	53603200	4000	DEL	2	CNVnator:DEL:4:53596701-53603200, CNVnator:DEL:4:53599201-53603200	4	50265745	58759957	Shoulder weight QTL (4893)	3999
4	53599201	53603200	4000	DEL	2	CNVnator:DEL:4:53596701-53603200, CNVnator:DEL:4:53599201-53603200	4	51165132	60558731	Backfat at first rib QTL (4888)	3999
4	53846501	53856400	9900	DEL	17	CNVnator:DEL:4:53845401-53855800, CNVnator:DEL:4:53846501-53855600, CNVnator:DEL:4:53846501-53856400, CNVnator:DEL:4:53846601-53855700, CNVnator:DEL:4:53846801-53855700, CNVnator:DEL:4:53846901-53852300, CNVnator:DEL:4:53847001-53854500, CNVnator:DEL:4:53847201-53862700, CNVnator:DEL:4:53847301-53855600, CNVnator:DEL:4:53847301-53855700, CNVnator:DEL:4:53847601-53855700, CNVnator:DEL:4:53847701-5…	4	47767448	55861932	Body weight (weaning) QTL (510)	9899
4	53846501	53856400	9900	DEL	17	CNVnator:DEL:4:53845401-53855800, CNVnator:DEL:4:53846501-53855600, CNVnator:DEL:4:53846501-53856400, CNVnator:DEL:4:53846601-53855700, CNVnator:DEL:4:53846801-53855700, CNVnator:DEL:4:53846901-53852300, CNVnator:DEL:4:53847001-53854500, CNVnator:DEL:4:53847201-53862700, CNVnator:DEL:4:53847301-53855600, CNVnator:DEL:4:53847301-53855700, CNVnator:DEL:4:53847601-53855700, CNVnator:DEL:4:53847701-5…	4	50265745	57760638	Shoulder weight QTL (4894)	9899
4	53846501	53856400	9900	DEL	17	CNVnator:DEL:4:53845401-53855800, CNVnator:DEL:4:53846501-53855600, CNVnator:DEL:4:53846501-53856400, CNVnator:DEL:4:53846601-53855700, CNVnator:DEL:4:53846801-53855700, CNVnator:DEL:4:53846901-53852300, CNVnator:DEL:4:53847001-53854500, CNVnator:DEL:4:53847201-53862700, CNVnator:DEL:4:53847301-53855600, CNVnator:DEL:4:53847301-53855700, CNVnator:DEL:4:53847601-53855700, CNVnator:DEL:4:53847701-5…	4	50265745	58759957	Shoulder weight QTL (4893)	9899
4	53846501	53856400	9900	DEL	17	CNVnator:DEL:4:53845401-53855800, CNVnator:DEL:4:53846501-53855600, CNVnator:DEL:4:53846501-53856400, CNVnator:DEL:4:53846601-53855700, CNVnator:DEL:4:53846801-53855700, CNVnator:DEL:4:53846901-53852300, CNVnator:DEL:4:53847001-53854500, CNVnator:DEL:4:53847201-53862700, CNVnator:DEL:4:53847301-53855600, CNVnator:DEL:4:53847301-53855700, CNVnator:DEL:4:53847601-53855700, CNVnator:DEL:4:53847701-5…	4	51165132	60558731	Backfat at first rib QTL (4888)	9899
4	58564201	58569900	5700	DUP	11	CNVnator:DUP:4:58564201-58568800, CNVnator:DUP:4:58564201-58569900, CNVnator:DUP:4:58564501-58568600, CNVnator:DUP:4:58564601-58568800, CNVnator:DUP:4:58564601-58569400, CNVnator:DUP:4:58564601-58570600, CNVnator:DUP:4:58564601-58572000, CNVnator:DUP:4:58564601-58579100, CNVnator:DUP:4:58564801-58568000, CNVnator:DUP:4:58564801-58568100, CNVnator:DUP:4:58564801-58569000	4	50265745	58759957	Shoulder weight QTL (4893)	5699
4	58564201	58569900	5700	DUP	11	CNVnator:DUP:4:58564201-58568800, CNVnator:DUP:4:58564201-58569900, CNVnator:DUP:4:58564501-58568600, CNVnator:DUP:4:58564601-58568800, CNVnator:DUP:4:58564601-58569400, CNVnator:DUP:4:58564601-58570600, CNVnator:DUP:4:58564601-58572000, CNVnator:DUP:4:58564601-58579100, CNVnator:DUP:4:58564801-58568000, CNVnator:DUP:4:58564801-58568100, CNVnator:DUP:4:58564801-58569000	4	51165132	60558731	Backfat at first rib QTL (4888)	5699
4	58564201	58569900	5700	DUP	11	CNVnator:DUP:4:58564201-58568800, CNVnator:DUP:4:58564201-58569900, CNVnator:DUP:4:58564501-58568600, CNVnator:DUP:4:58564601-58568800, CNVnator:DUP:4:58564601-58569400, CNVnator:DUP:4:58564601-58570600, CNVnator:DUP:4:58564601-58572000, CNVnator:DUP:4:58564601-58579100, CNVnator:DUP:4:58564801-58568000, CNVnator:DUP:4:58564801-58568100, CNVnator:DUP:4:58564801-58569000	4	55861932	62257573	Average daily gain QTL (3670)	5699
4	58564201	58569900	5700	DUP	11	CNVnator:DUP:4:58564201-58568800, CNVnator:DUP:4:58564201-58569900, CNVnator:DUP:4:58564501-58568600, CNVnator:DUP:4:58564601-58568800, CNVnator:DUP:4:58564601-58569400, CNVnator:DUP:4:58564601-58570600, CNVnator:DUP:4:58564601-58572000, CNVnator:DUP:4:58564601-58579100, CNVnator:DUP:4:58564801-58568000, CNVnator:DUP:4:58564801-58568100, CNVnator:DUP:4:58564801-58569000	4	55861932	62257573	Average daily gain QTL (4125)	5699
4	58564201	58569900	5700	DUP	11	CNVnator:DUP:4:58564201-58568800, CNVnator:DUP:4:58564201-58569900, CNVnator:DUP:4:58564501-58568600, CNVnator:DUP:4:58564601-58568800, CNVnator:DUP:4:58564601-58569400, CNVnator:DUP:4:58564601-58570600, CNVnator:DUP:4:58564601-58572000, CNVnator:DUP:4:58564601-58579100, CNVnator:DUP:4:58564801-58568000, CNVnator:DUP:4:58564801-58568100, CNVnator:DUP:4:58564801-58569000	4	55861932	62257573	Backfat at last rib QTL (3669)	5699
4	58564201	58569900	5700	DUP	11	CNVnator:DUP:4:58564201-58568800, CNVnator:DUP:4:58564201-58569900, CNVnator:DUP:4:58564501-58568600, CNVnator:DUP:4:58564601-58568800, CNVnator:DUP:4:58564601-58569400, CNVnator:DUP:4:58564601-58570600, CNVnator:DUP:4:58564601-58572000, CNVnator:DUP:4:58564601-58579100, CNVnator:DUP:4:58564801-58568000, CNVnator:DUP:4:58564801-58568100, CNVnator:DUP:4:58564801-58569000	4	55861932	62257573	Carcass length QTL (3681)	5699
4	58564201	58569900	5700	DUP	11	CNVnator:DUP:4:58564201-58568800, CNVnator:DUP:4:58564201-58569900, CNVnator:DUP:4:58564501-58568600, CNVnator:DUP:4:58564601-58568800, CNVnator:DUP:4:58564601-58569400, CNVnator:DUP:4:58564601-58570600, CNVnator:DUP:4:58564601-58572000, CNVnator:DUP:4:58564601-58579100, CNVnator:DUP:4:58564801-58568000, CNVnator:DUP:4:58564801-58568100, CNVnator:DUP:4:58564801-58569000	4	55861932	62257573	Carcass weight (hot) QTL (3682)	5699
4	58564201	58569900	5700	DUP	11	CNVnator:DUP:4:58564201-58568800, CNVnator:DUP:4:58564201-58569900, CNVnator:DUP:4:58564501-58568600, CNVnator:DUP:4:58564601-58568800, CNVnator:DUP:4:58564601-58569400, CNVnator:DUP:4:58564601-58570600, CNVnator:DUP:4:58564601-58572000, CNVnator:DUP:4:58564601-58579100, CNVnator:DUP:4:58564801-58568000, CNVnator:DUP:4:58564801-58568100, CNVnator:DUP:4:58564801-58569000	4	55861932	62257573	Carcass weight (hot) QTL (4246)	5699
4	58564201	58569900	5700	DUP	11	CNVnator:DUP:4:58564201-58568800, CNVnator:DUP:4:58564201-58569900, CNVnator:DUP:4:58564501-58568600, CNVnator:DUP:4:58564601-58568800, CNVnator:DUP:4:58564601-58569400, CNVnator:DUP:4:58564601-58570600, CNVnator:DUP:4:58564601-58572000, CNVnator:DUP:4:58564601-58579100, CNVnator:DUP:4:58564801-58568000, CNVnator:DUP:4:58564801-58568100, CNVnator:DUP:4:58564801-58569000	4	55861932	62257573	Conductivity 24 hours postmortem (ham) QTL (4179)	5699
4	58564201	58569900	5700	DUP	11	CNVnator:DUP:4:58564201-58568800, CNVnator:DUP:4:58564201-58569900, CNVnator:DUP:4:58564501-58568600, CNVnator:DUP:4:58564601-58568800, CNVnator:DUP:4:58564601-58569400, CNVnator:DUP:4:58564601-58570600, CNVnator:DUP:4:58564601-58572000, CNVnator:DUP:4:58564601-58579100, CNVnator:DUP:4:58564801-58568000, CNVnator:DUP:4:58564801-58568100, CNVnator:DUP:4:58564801-58569000	4	55861932	62257573	Lean meat percentage QTL (4129)	5699
4	58564201	58569900	5700	DUP	11	CNVnator:DUP:4:58564201-58568800, CNVnator:DUP:4:58564201-58569900, CNVnator:DUP:4:58564501-58568600, CNVnator:DUP:4:58564601-58568800, CNVnator:DUP:4:58564601-58569400, CNVnator:DUP:4:58564601-58570600, CNVnator:DUP:4:58564601-58572000, CNVnator:DUP:4:58564601-58579100, CNVnator:DUP:4:58564801-58568000, CNVnator:DUP:4:58564801-58568100, CNVnator:DUP:4:58564801-58569000	4	55861932	62257573	backfat at P2 position QTL (4126)	5699
4	58564201	58569900	5700	DUP	11	CNVnator:DUP:4:58564201-58568800, CNVnator:DUP:4:58564201-58569900, CNVnator:DUP:4:58564501-58568600, CNVnator:DUP:4:58564601-58568800, CNVnator:DUP:4:58564601-58569400, CNVnator:DUP:4:58564601-58570600, CNVnator:DUP:4:58564601-58572000, CNVnator:DUP:4:58564601-58579100, CNVnator:DUP:4:58564801-58568000, CNVnator:DUP:4:58564801-58568100, CNVnator:DUP:4:58564801-58569000	4	55861932	62257573	backfat at P2 position QTL (4127)	5699
4	58564201	58569900	5700	DUP	11	CNVnator:DUP:4:58564201-58568800, CNVnator:DUP:4:58564201-58569900, CNVnator:DUP:4:58564501-58568600, CNVnator:DUP:4:58564601-58568800, CNVnator:DUP:4:58564601-58569400, CNVnator:DUP:4:58564601-58570600, CNVnator:DUP:4:58564601-58572000, CNVnator:DUP:4:58564601-58579100, CNVnator:DUP:4:58564801-58568000, CNVnator:DUP:4:58564801-58568100, CNVnator:DUP:4:58564801-58569000	4	55861932	62257573	backfat at P2 position QTL (4128)	5699
4	58564201	58569900	5700	DUP	11	CNVnator:DUP:4:58564201-58568800, CNVnator:DUP:4:58564201-58569900, CNVnator:DUP:4:58564501-58568600, CNVnator:DUP:4:58564601-58568800, CNVnator:DUP:4:58564601-58569400, CNVnator:DUP:4:58564601-58570600, CNVnator:DUP:4:58564601-58572000, CNVnator:DUP:4:58564601-58579100, CNVnator:DUP:4:58564801-58568000, CNVnator:DUP:4:58564801-58568100, CNVnator:DUP:4:58564801-58569000	4	55861932	62257573	pH for Semimembranosus QTL (3683)	5699
4	58564201	58569900	5700	DUP	11	CNVnator:DUP:4:58564201-58568800, CNVnator:DUP:4:58564201-58569900, CNVnator:DUP:4:58564501-58568600, CNVnator:DUP:4:58564601-58568800, CNVnator:DUP:4:58564601-58569400, CNVnator:DUP:4:58564601-58570600, CNVnator:DUP:4:58564601-58572000, CNVnator:DUP:4:58564601-58579100, CNVnator:DUP:4:58564801-58568000, CNVnator:DUP:4:58564801-58568100, CNVnator:DUP:4:58564801-58569000	4	55861932	62257573	pH for Semimembranosus QTL (4130)	5699
4	67735701	67745800	10100	DUP	10	CNVnator:DUP:4:67725901-67744600, CNVnator:DUP:4:67732301-67744700, CNVnator:DUP:4:67733901-67745800, CNVnator:DUP:4:67734501-67743300, CNVnator:DUP:4:67734801-67743200, CNVnator:DUP:4:67734801-67748500, CNVnator:DUP:4:67734901-67745800, CNVnator:DUP:4:67735701-67745800, CNVnator:DUP:4:67737901-67746100, CNVnator:DUP:4:67738601-67745300	4	67733841	68293460	Change in interferon-gamma level QTL (12335)	10099
4	67735701	67745800	10100	DUP	10	CNVnator:DUP:4:67725901-67744600, CNVnator:DUP:4:67732301-67744700, CNVnator:DUP:4:67733901-67745800, CNVnator:DUP:4:67734501-67743300, CNVnator:DUP:4:67734801-67743200, CNVnator:DUP:4:67734801-67748500, CNVnator:DUP:4:67734901-67745800, CNVnator:DUP:4:67735701-67745800, CNVnator:DUP:4:67737901-67746100, CNVnator:DUP:4:67738601-67745300	4	62257573	69552602	Average daily gain QTL (942)	10099
4	67735701	67745800	10100	DUP	10	CNVnator:DUP:4:67725901-67744600, CNVnator:DUP:4:67732301-67744700, CNVnator:DUP:4:67733901-67745800, CNVnator:DUP:4:67734501-67743300, CNVnator:DUP:4:67734801-67743200, CNVnator:DUP:4:67734801-67748500, CNVnator:DUP:4:67734901-67745800, CNVnator:DUP:4:67735701-67745800, CNVnator:DUP:4:67737901-67746100, CNVnator:DUP:4:67738601-67745300	4	62257573	69552602	Fat-cuts percentage QTL (974)	10099
4	67735701	67745800	10100	DUP	10	CNVnator:DUP:4:67725901-67744600, CNVnator:DUP:4:67732301-67744700, CNVnator:DUP:4:67733901-67745800, CNVnator:DUP:4:67734501-67743300, CNVnator:DUP:4:67734801-67743200, CNVnator:DUP:4:67734801-67748500, CNVnator:DUP:4:67734901-67745800, CNVnator:DUP:4:67735701-67745800, CNVnator:DUP:4:67737901-67746100, CNVnator:DUP:4:67738601-67745300	4	62257573	69552602	Ham weight QTL (978)	10099
4	67735701	67745800	10100	DUP	10	CNVnator:DUP:4:67725901-67744600, CNVnator:DUP:4:67732301-67744700, CNVnator:DUP:4:67733901-67745800, CNVnator:DUP:4:67734501-67743300, CNVnator:DUP:4:67734801-67743200, CNVnator:DUP:4:67734801-67748500, CNVnator:DUP:4:67734901-67745800, CNVnator:DUP:4:67735701-67745800, CNVnator:DUP:4:67737901-67746100, CNVnator:DUP:4:67738601-67745300	4	62257573	69552602	Heart weight QTL (969)	10099
4	67735701	67745800	10100	DUP	10	CNVnator:DUP:4:67725901-67744600, CNVnator:DUP:4:67732301-67744700, CNVnator:DUP:4:67733901-67745800, CNVnator:DUP:4:67734501-67743300, CNVnator:DUP:4:67734801-67743200, CNVnator:DUP:4:67734801-67748500, CNVnator:DUP:4:67734901-67745800, CNVnator:DUP:4:67735701-67745800, CNVnator:DUP:4:67737901-67746100, CNVnator:DUP:4:67738601-67745300	4	62257573	69552602	Heart weight QTL (1256)	10099
4	67735701	67745800	10100	DUP	10	CNVnator:DUP:4:67725901-67744600, CNVnator:DUP:4:67732301-67744700, CNVnator:DUP:4:67733901-67745800, CNVnator:DUP:4:67734501-67743300, CNVnator:DUP:4:67734801-67743200, CNVnator:DUP:4:67734801-67748500, CNVnator:DUP:4:67734901-67745800, CNVnator:DUP:4:67735701-67745800, CNVnator:DUP:4:67737901-67746100, CNVnator:DUP:4:67738601-67745300	4	62257573	69552602	Linoleic acid content QTL (3130)	10099
4	67735701	67745800	10100	DUP	10	CNVnator:DUP:4:67725901-67744600, CNVnator:DUP:4:67732301-67744700, CNVnator:DUP:4:67733901-67745800, CNVnator:DUP:4:67734501-67743300, CNVnator:DUP:4:67734801-67743200, CNVnator:DUP:4:67734801-67748500, CNVnator:DUP:4:67734901-67745800, CNVnator:DUP:4:67735701-67745800, CNVnator:DUP:4:67737901-67746100, CNVnator:DUP:4:67738601-67745300	4	62257573	69552602	Linoleic acid content QTL (3131)	10099
4	67735701	67745800	10100	DUP	10	CNVnator:DUP:4:67725901-67744600, CNVnator:DUP:4:67732301-67744700, CNVnator:DUP:4:67733901-67745800, CNVnator:DUP:4:67734501-67743300, CNVnator:DUP:4:67734801-67743200, CNVnator:DUP:4:67734801-67748500, CNVnator:DUP:4:67734901-67745800, CNVnator:DUP:4:67735701-67745800, CNVnator:DUP:4:67737901-67746100, CNVnator:DUP:4:67738601-67745300	4	62257573	69552602	Oleic acid content QTL (3127)	10099
4	67735701	67745800	10100	DUP	10	CNVnator:DUP:4:67725901-67744600, CNVnator:DUP:4:67732301-67744700, CNVnator:DUP:4:67733901-67745800, CNVnator:DUP:4:67734501-67743300, CNVnator:DUP:4:67734801-67743200, CNVnator:DUP:4:67734801-67748500, CNVnator:DUP:4:67734901-67745800, CNVnator:DUP:4:67735701-67745800, CNVnator:DUP:4:67737901-67746100, CNVnator:DUP:4:67738601-67745300	4	62257573	71950968	Intramuscular fat content QTL (309)	10099
4	67735701	67745800	10100	DUP	10	CNVnator:DUP:4:67725901-67744600, CNVnator:DUP:4:67732301-67744700, CNVnator:DUP:4:67733901-67745800, CNVnator:DUP:4:67734501-67743300, CNVnator:DUP:4:67734801-67743200, CNVnator:DUP:4:67734801-67748500, CNVnator:DUP:4:67734901-67745800, CNVnator:DUP:4:67735701-67745800, CNVnator:DUP:4:67737901-67746100, CNVnator:DUP:4:67738601-67745300	4	62257573	71950968	Loin muscle area QTL (976)	10099
4	67735701	67745800	10100	DUP	10	CNVnator:DUP:4:67725901-67744600, CNVnator:DUP:4:67732301-67744700, CNVnator:DUP:4:67733901-67745800, CNVnator:DUP:4:67734501-67743300, CNVnator:DUP:4:67734801-67743200, CNVnator:DUP:4:67734801-67748500, CNVnator:DUP:4:67734901-67745800, CNVnator:DUP:4:67735701-67745800, CNVnator:DUP:4:67737901-67746100, CNVnator:DUP:4:67738601-67745300	4	65255530	74049537	Backfat at last rib QTL (21231)	10099
4	67735701	67745800	10100	DUP	10	CNVnator:DUP:4:67725901-67744600, CNVnator:DUP:4:67732301-67744700, CNVnator:DUP:4:67733901-67745800, CNVnator:DUP:4:67734501-67743300, CNVnator:DUP:4:67734801-67743200, CNVnator:DUP:4:67734801-67748500, CNVnator:DUP:4:67734901-67745800, CNVnator:DUP:4:67735701-67745800, CNVnator:DUP:4:67737901-67746100, CNVnator:DUP:4:67738601-67745300	4	66254849	73150150	Backfat between 3rd and 4th last ribs QTL (4889)	10099
4	82657901	82667600	9700	DUP	18	CNVnator:DUP:4:82653701-82667400, CNVnator:DUP:4:82653901-82667400, CNVnator:DUP:4:82653901-82667500, CNVnator:DUP:4:82655701-82672300, CNVnator:DUP:4:82657301-82667400, CNVnator:DUP:4:82657601-82667400, CNVnator:DUP:4:82657901-82667600, CNVnator:DUP:4:82658001-82666200, CNVnator:DUP:4:82658001-82667400, CNVnator:DUP:4:82658001-82667500, CNVnator:DUP:4:82658301-82667300, CNVnator:DUP:4:82658301-8…	4	74948925	84942115	Backfat weight QTL (800)	9699
4	82657901	82667600	9700	DUP	18	CNVnator:DUP:4:82653701-82667400, CNVnator:DUP:4:82653901-82667400, CNVnator:DUP:4:82653901-82667500, CNVnator:DUP:4:82655701-82672300, CNVnator:DUP:4:82657301-82667400, CNVnator:DUP:4:82657601-82667400, CNVnator:DUP:4:82657901-82667600, CNVnator:DUP:4:82658001-82666200, CNVnator:DUP:4:82658001-82667400, CNVnator:DUP:4:82658001-82667500, CNVnator:DUP:4:82658301-82667300, CNVnator:DUP:4:82658301-8…	4	74948925	84942115	Lean cuts percentage QTL (813)	9699
4	82657901	82667600	9700	DUP	18	CNVnator:DUP:4:82653701-82667400, CNVnator:DUP:4:82653901-82667400, CNVnator:DUP:4:82653901-82667500, CNVnator:DUP:4:82655701-82672300, CNVnator:DUP:4:82657301-82667400, CNVnator:DUP:4:82657601-82667400, CNVnator:DUP:4:82657901-82667600, CNVnator:DUP:4:82658001-82666200, CNVnator:DUP:4:82658001-82667400, CNVnator:DUP:4:82658001-82667500, CNVnator:DUP:4:82658301-82667300, CNVnator:DUP:4:82658301-8…	4	76148107	85641638	Conductivity 24 hours postmortem (loin) QTL (21856)	9699
4	82657901	82667600	9700	DUP	18	CNVnator:DUP:4:82653701-82667400, CNVnator:DUP:4:82653901-82667400, CNVnator:DUP:4:82653901-82667500, CNVnator:DUP:4:82655701-82672300, CNVnator:DUP:4:82657301-82667400, CNVnator:DUP:4:82657601-82667400, CNVnator:DUP:4:82657901-82667600, CNVnator:DUP:4:82658001-82666200, CNVnator:DUP:4:82658001-82667400, CNVnator:DUP:4:82658001-82667500, CNVnator:DUP:4:82658301-82667300, CNVnator:DUP:4:82658301-8…	4	76647767	85641638	pH 45 minutes post mortem QTL (21850)	9699
4	82657901	82667600	9700	DUP	18	CNVnator:DUP:4:82653701-82667400, CNVnator:DUP:4:82653901-82667400, CNVnator:DUP:4:82653901-82667500, CNVnator:DUP:4:82655701-82672300, CNVnator:DUP:4:82657301-82667400, CNVnator:DUP:4:82657601-82667400, CNVnator:DUP:4:82657901-82667600, CNVnator:DUP:4:82658001-82666200, CNVnator:DUP:4:82658001-82667400, CNVnator:DUP:4:82658001-82667500, CNVnator:DUP:4:82658301-82667300, CNVnator:DUP:4:82658301-8…	4	80944839	85641638	Head weight QTL (966)	9699
4	82657901	82667600	9700	DUP	18	CNVnator:DUP:4:82653701-82667400, CNVnator:DUP:4:82653901-82667400, CNVnator:DUP:4:82653901-82667500, CNVnator:DUP:4:82655701-82672300, CNVnator:DUP:4:82657301-82667400, CNVnator:DUP:4:82657601-82667400, CNVnator:DUP:4:82657901-82667600, CNVnator:DUP:4:82658001-82666200, CNVnator:DUP:4:82658001-82667400, CNVnator:DUP:4:82658001-82667500, CNVnator:DUP:4:82658301-82667300, CNVnator:DUP:4:82658301-8…	4	80944839	87440412	Average daily gain QTL (16848)	9699
4	82657901	82667600	9700	DUP	18	CNVnator:DUP:4:82653701-82667400, CNVnator:DUP:4:82653901-82667400, CNVnator:DUP:4:82653901-82667500, CNVnator:DUP:4:82655701-82672300, CNVnator:DUP:4:82657301-82667400, CNVnator:DUP:4:82657601-82667400, CNVnator:DUP:4:82657901-82667600, CNVnator:DUP:4:82658001-82666200, CNVnator:DUP:4:82658001-82667400, CNVnator:DUP:4:82658001-82667500, CNVnator:DUP:4:82658301-82667300, CNVnator:DUP:4:82658301-8…	4	80944839	88239867	Body weight (slaughter) QTL (975)	9699
4	82657901	82667600	9700	DUP	18	CNVnator:DUP:4:82653701-82667400, CNVnator:DUP:4:82653901-82667400, CNVnator:DUP:4:82653901-82667500, CNVnator:DUP:4:82655701-82672300, CNVnator:DUP:4:82657301-82667400, CNVnator:DUP:4:82657601-82667400, CNVnator:DUP:4:82657901-82667600, CNVnator:DUP:4:82658001-82666200, CNVnator:DUP:4:82658001-82667400, CNVnator:DUP:4:82658001-82667500, CNVnator:DUP:4:82658301-82667300, CNVnator:DUP:4:82658301-8…	4	80944839	88239867	Carcass weight (cold) QTL (973)	9699
4	82657901	82667600	9700	DUP	18	CNVnator:DUP:4:82653701-82667400, CNVnator:DUP:4:82653901-82667400, CNVnator:DUP:4:82653901-82667500, CNVnator:DUP:4:82655701-82672300, CNVnator:DUP:4:82657301-82667400, CNVnator:DUP:4:82657601-82667400, CNVnator:DUP:4:82657901-82667600, CNVnator:DUP:4:82658001-82666200, CNVnator:DUP:4:82658001-82667400, CNVnator:DUP:4:82658001-82667500, CNVnator:DUP:4:82658301-82667300, CNVnator:DUP:4:82658301-8…	4	80944839	88239867	Loin and neck meat weight QTL (967)	9699
4	88919001	88925900	6900	DEL	9	CNVnator:DEL:4:88913101-88922100, CNVnator:DEL:4:88915401-88923200, CNVnator:DEL:4:88916001-88925900, CNVnator:DEL:4:88919001-88925900, CNVnator:DEL:4:88919301-88926600, CNVnator:DEL:4:88919401-88926800, CNVnator:DEL:4:88919401-88926900, CNVnator:DEL:4:88919401-88927500, CNVnator:DEL:4:88919401-88928000	4	88119949	88969370	Linoleic acid content QTL (6392)	6899
4	88919001	88925900	6900	DEL	9	CNVnator:DEL:4:88913101-88922100, CNVnator:DEL:4:88915401-88923200, CNVnator:DEL:4:88916001-88925900, CNVnator:DEL:4:88919001-88925900, CNVnator:DEL:4:88919301-88926600, CNVnator:DEL:4:88919401-88926800, CNVnator:DEL:4:88919401-88926900, CNVnator:DEL:4:88919401-88927500, CNVnator:DEL:4:88919401-88928000	4	88119949	88969370	Monounsaturated fatty acid content QTL (6393)	6899
4	88919001	88925900	6900	DEL	9	CNVnator:DEL:4:88913101-88922100, CNVnator:DEL:4:88915401-88923200, CNVnator:DEL:4:88916001-88925900, CNVnator:DEL:4:88919001-88925900, CNVnator:DEL:4:88919301-88926600, CNVnator:DEL:4:88919401-88926800, CNVnator:DEL:4:88919401-88926900, CNVnator:DEL:4:88919401-88927500, CNVnator:DEL:4:88919401-88928000	4	88119949	88969370	Polyunsaturated fatty acid content QTL (6394)	6899
4	89517601	89547200	29600	DUP	21	CNVnator:DUP:4:89490001-89547500, CNVnator:DUP:4:89490501-89547200, CNVnator:DUP:4:89512701-89547900, CNVnator:DUP:4:89513901-89545700, CNVnator:DUP:4:89517401-89547200, CNVnator:DUP:4:89517601-89547200, CNVnator:DUP:4:89521901-89547900, CNVnator:DUP:4:89522001-89545600, CNVnator:DUP:4:89522001-89547100, CNVnator:DUP:4:89522001-89547300, CNVnator:DUP:4:89523301-89546400, CNVnator:DUP:4:89523501-8…	4	88969370	89518996	Meat color chroma QTL (4297)	1395
4	100134301	100135800	1500	DEL	3	CNVnator:DEL:4:100133901-100135900, CNVnator:DEL:4:100134101-100136000, CNVnator:DEL:4:100134301-100135800	4	99232376	102729993	CD4-positive leukocyte percentage QTL (17838)	1499
4	100134301	100135800	1500	DEL	3	CNVnator:DEL:4:100133901-100135900, CNVnator:DEL:4:100134101-100136000, CNVnator:DEL:4:100134301-100135800	4	99232376	102729993	CD4-positive, CD8-negative leukocyte percentage QTL (17837)	1499
4	100134301	100135800	1500	DEL	3	CNVnator:DEL:4:100133901-100135900, CNVnator:DEL:4:100134101-100136000, CNVnator:DEL:4:100134301-100135800	4	99232376	105727950	Backfat at last rib QTL (52)	1499
4	100134301	100135800	1500	DEL	3	CNVnator:DEL:4:100133901-100135900, CNVnator:DEL:4:100134101-100136000, CNVnator:DEL:4:100134301-100135800	4	99232376	105727950	Percentage type IIb fibers QTL (7041)	1499
4	110415001	110427400	12400	DUP	29	CNVnator:DUP:4:110409501-110439700, CNVnator:DUP:4:110410901-110427400, CNVnator:DUP:4:110411001-110456500, CNVnator:DUP:4:110411101-110427700, CNVnator:DUP:4:110411101-110428700, CNVnator:DUP:4:110411101-110431900, CNVnator:DUP:4:110411101-110442100, CNVnator:DUP:4:110411101-110456500, CNVnator:DUP:4:110411301-110442700, CNVnator:DUP:4:110411401-110427400, CNVnator:DUP:4:110411401-110430000, CNV…	4	110414756	110584640	Average daily gain QTL (12118)	12399
4	110415001	110427400	12400	DUP	29	CNVnator:DUP:4:110409501-110439700, CNVnator:DUP:4:110410901-110427400, CNVnator:DUP:4:110411001-110456500, CNVnator:DUP:4:110411101-110427700, CNVnator:DUP:4:110411101-110428700, CNVnator:DUP:4:110411101-110431900, CNVnator:DUP:4:110411101-110442100, CNVnator:DUP:4:110411101-110456500, CNVnator:DUP:4:110411301-110442700, CNVnator:DUP:4:110411401-110427400, CNVnator:DUP:4:110411401-110430000, CNV…	4	110414756	110584640	Backfat at last lumbar QTL (53)	12399
4	110415001	110427400	12400	DUP	29	CNVnator:DUP:4:110409501-110439700, CNVnator:DUP:4:110410901-110427400, CNVnator:DUP:4:110411001-110456500, CNVnator:DUP:4:110411101-110427700, CNVnator:DUP:4:110411101-110428700, CNVnator:DUP:4:110411101-110431900, CNVnator:DUP:4:110411101-110442100, CNVnator:DUP:4:110411101-110456500, CNVnator:DUP:4:110411301-110442700, CNVnator:DUP:4:110411401-110427400, CNVnator:DUP:4:110411401-110430000, CNV…	4	110414756	110584640	Backfat at rump QTL (12119)	12399
4	110415001	110427400	12400	DUP	29	CNVnator:DUP:4:110409501-110439700, CNVnator:DUP:4:110410901-110427400, CNVnator:DUP:4:110411001-110456500, CNVnator:DUP:4:110411101-110427700, CNVnator:DUP:4:110411101-110428700, CNVnator:DUP:4:110411101-110431900, CNVnator:DUP:4:110411101-110442100, CNVnator:DUP:4:110411101-110456500, CNVnator:DUP:4:110411301-110442700, CNVnator:DUP:4:110411401-110427400, CNVnator:DUP:4:110411401-110430000, CNV…	4	110414756	110584640	Feed conversion ratio QTL (12120)	12399
4	110415001	110427400	12400	DUP	29	CNVnator:DUP:4:110409501-110439700, CNVnator:DUP:4:110410901-110427400, CNVnator:DUP:4:110411001-110456500, CNVnator:DUP:4:110411101-110427700, CNVnator:DUP:4:110411101-110428700, CNVnator:DUP:4:110411101-110431900, CNVnator:DUP:4:110411101-110442100, CNVnator:DUP:4:110411101-110456500, CNVnator:DUP:4:110411301-110442700, CNVnator:DUP:4:110411401-110427400, CNVnator:DUP:4:110411401-110430000, CNV…	4	110414756	110584640	Loin and neck weight QTL (10412)	12399
4	110456901	110473000	16100	DEL	10	CNVnator:DEL:4:110455801-110473000, CNVnator:DEL:4:110456101-110473500, CNVnator:DEL:4:110456401-110473000, CNVnator:DEL:4:110456401-110473100, CNVnator:DEL:4:110456401-110489100, CNVnator:DEL:4:110456501-110473000, CNVnator:DEL:4:110456501-110473100, CNVnator:DEL:4:110456501-110473300, CNVnator:DEL:4:110456901-110473000, CNVnator:DEL:4:110457201-110473100	4	110414756	110584640	Average daily gain QTL (12118)	16099
4	110456901	110473000	16100	DEL	10	CNVnator:DEL:4:110455801-110473000, CNVnator:DEL:4:110456101-110473500, CNVnator:DEL:4:110456401-110473000, CNVnator:DEL:4:110456401-110473100, CNVnator:DEL:4:110456401-110489100, CNVnator:DEL:4:110456501-110473000, CNVnator:DEL:4:110456501-110473100, CNVnator:DEL:4:110456501-110473300, CNVnator:DEL:4:110456901-110473000, CNVnator:DEL:4:110457201-110473100	4	110414756	110584640	Backfat at last lumbar QTL (53)	16099
4	110456901	110473000	16100	DEL	10	CNVnator:DEL:4:110455801-110473000, CNVnator:DEL:4:110456101-110473500, CNVnator:DEL:4:110456401-110473000, CNVnator:DEL:4:110456401-110473100, CNVnator:DEL:4:110456401-110489100, CNVnator:DEL:4:110456501-110473000, CNVnator:DEL:4:110456501-110473100, CNVnator:DEL:4:110456501-110473300, CNVnator:DEL:4:110456901-110473000, CNVnator:DEL:4:110457201-110473100	4	110414756	110584640	Backfat at rump QTL (12119)	16099
4	110456901	110473000	16100	DEL	10	CNVnator:DEL:4:110455801-110473000, CNVnator:DEL:4:110456101-110473500, CNVnator:DEL:4:110456401-110473000, CNVnator:DEL:4:110456401-110473100, CNVnator:DEL:4:110456401-110489100, CNVnator:DEL:4:110456501-110473000, CNVnator:DEL:4:110456501-110473100, CNVnator:DEL:4:110456501-110473300, CNVnator:DEL:4:110456901-110473000, CNVnator:DEL:4:110457201-110473100	4	110414756	110584640	Feed conversion ratio QTL (12120)	16099
4	110456901	110473000	16100	DEL	10	CNVnator:DEL:4:110455801-110473000, CNVnator:DEL:4:110456101-110473500, CNVnator:DEL:4:110456401-110473000, CNVnator:DEL:4:110456401-110473100, CNVnator:DEL:4:110456401-110489100, CNVnator:DEL:4:110456501-110473000, CNVnator:DEL:4:110456501-110473100, CNVnator:DEL:4:110456501-110473300, CNVnator:DEL:4:110456901-110473000, CNVnator:DEL:4:110457201-110473100	4	110414756	110584640	Loin and neck weight QTL (10412)	16099
4	116001501	116015900	14400	DUP	11	CNVnator:DUP:4:115996601-116012200, CNVnator:DUP:4:115999701-116011500, CNVnator:DUP:4:116001101-116010200, CNVnator:DUP:4:116001101-116011300, CNVnator:DUP:4:116001501-116015900, CNVnator:DUP:4:116001501-116018300, CNVnator:DUP:4:116001701-116015900, CNVnator:DUP:4:116001801-116011800, CNVnator:DUP:4:116002001-116011800, CNVnator:DUP:4:116002101-116011300, CNVnator:DUP:4:116003501-116017400	4	114022297	119818348	Meat color a* QTL (4036)	14399
4	117993901	117997800	3900	DEL	14	CNVnator:DEL:4:117990401-117998200, CNVnator:DEL:4:117992101-117997900, CNVnator:DEL:4:117992101-117999700, CNVnator:DEL:4:117992301-117997900, CNVnator:DEL:4:117993301-117998500, CNVnator:DEL:4:117993601-117997800, CNVnator:DEL:4:117993801-117997800, CNVnator:DEL:4:117993901-117997800, CNVnator:DEL:4:117993901-117997800, CNVnator:DEL:4:117993901-117997900, CNVnator:DEL:4:117993901-117998000, CNV…	4	117909648	118079533	Average daily ham weight gain QTL (4299)	3899
4	117993901	117997800	3900	DEL	14	CNVnator:DEL:4:117990401-117998200, CNVnator:DEL:4:117992101-117997900, CNVnator:DEL:4:117992101-117999700, CNVnator:DEL:4:117992301-117997900, CNVnator:DEL:4:117993301-117998500, CNVnator:DEL:4:117993601-117997800, CNVnator:DEL:4:117993801-117997800, CNVnator:DEL:4:117993901-117997800, CNVnator:DEL:4:117993901-117997800, CNVnator:DEL:4:117993901-117997900, CNVnator:DEL:4:117993901-117998000, CNV…	4	117909648	118079533	pH 24 hr post-mortem (loin) QTL (4287)	3899
4	117993901	117997800	3900	DEL	14	CNVnator:DEL:4:117990401-117998200, CNVnator:DEL:4:117992101-117997900, CNVnator:DEL:4:117992101-117999700, CNVnator:DEL:4:117992301-117997900, CNVnator:DEL:4:117993301-117998500, CNVnator:DEL:4:117993601-117997800, CNVnator:DEL:4:117993801-117997800, CNVnator:DEL:4:117993901-117997800, CNVnator:DEL:4:117993901-117997800, CNVnator:DEL:4:117993901-117997900, CNVnator:DEL:4:117993901-117998000, CNV…	4	114022297	119818348	Meat color a* QTL (4036)	3899
4	117993901	117997800	3900	DEL	14	CNVnator:DEL:4:117990401-117998200, CNVnator:DEL:4:117992101-117997900, CNVnator:DEL:4:117992101-117999700, CNVnator:DEL:4:117992301-117997900, CNVnator:DEL:4:117993301-117998500, CNVnator:DEL:4:117993601-117997800, CNVnator:DEL:4:117993801-117997800, CNVnator:DEL:4:117993901-117997800, CNVnator:DEL:4:117993901-117997800, CNVnator:DEL:4:117993901-117997900, CNVnator:DEL:4:117993901-117998000, CNV…	4	116720459	119618484	Meat color a* QTL (4286)	3899
4	130280201	130295500	15300	DEL	12	CNVnator:DEL:4:130280201-130294900, CNVnator:DEL:4:130280201-130295400, CNVnator:DEL:4:130280201-130295500, CNVnator:DEL:4:130280201-130295600, CNVnator:DEL:4:130280201-130296300, CNVnator:DEL:4:130280201-130296400, CNVnator:DEL:4:130280201-130297100, CNVnator:DEL:4:130280301-130295500, CNVnator:DEL:4:130280401-130294700, CNVnator:DEL:4:130280401-130295300, CNVnator:DEL:4:130280501-130295000, CNV…	4	129371837	130640972	Average backfat thickness QTL (736)	15299
4	130280201	130295500	15300	DEL	12	CNVnator:DEL:4:130280201-130294900, CNVnator:DEL:4:130280201-130295400, CNVnator:DEL:4:130280201-130295500, CNVnator:DEL:4:130280201-130295600, CNVnator:DEL:4:130280201-130296300, CNVnator:DEL:4:130280201-130296400, CNVnator:DEL:4:130280201-130297100, CNVnator:DEL:4:130280301-130295500, CNVnator:DEL:4:130280401-130294700, CNVnator:DEL:4:130280401-130295300, CNVnator:DEL:4:130280501-130295000, CNV…	4	129371837	130640972	Average daily gain QTL (455)	15299
4	130280201	130295500	15300	DEL	12	CNVnator:DEL:4:130280201-130294900, CNVnator:DEL:4:130280201-130295400, CNVnator:DEL:4:130280201-130295500, CNVnator:DEL:4:130280201-130295600, CNVnator:DEL:4:130280201-130296300, CNVnator:DEL:4:130280201-130296400, CNVnator:DEL:4:130280201-130297100, CNVnator:DEL:4:130280301-130295500, CNVnator:DEL:4:130280401-130294700, CNVnator:DEL:4:130280401-130295300, CNVnator:DEL:4:130280501-130295000, CNV…	4	129371837	130640972	Backfat at rump QTL (733)	15299
4	130280201	130295500	15300	DEL	12	CNVnator:DEL:4:130280201-130294900, CNVnator:DEL:4:130280201-130295400, CNVnator:DEL:4:130280201-130295500, CNVnator:DEL:4:130280201-130295600, CNVnator:DEL:4:130280201-130296300, CNVnator:DEL:4:130280201-130296400, CNVnator:DEL:4:130280201-130297100, CNVnator:DEL:4:130280301-130295500, CNVnator:DEL:4:130280401-130294700, CNVnator:DEL:4:130280401-130295300, CNVnator:DEL:4:130280501-130295000, CNV…	4	129371837	130640972	Backfat between 6th and 7th ribs QTL (730)	15299
4	130280201	130295500	15300	DEL	12	CNVnator:DEL:4:130280201-130294900, CNVnator:DEL:4:130280201-130295400, CNVnator:DEL:4:130280201-130295500, CNVnator:DEL:4:130280201-130295600, CNVnator:DEL:4:130280201-130296300, CNVnator:DEL:4:130280201-130296400, CNVnator:DEL:4:130280201-130297100, CNVnator:DEL:4:130280301-130295500, CNVnator:DEL:4:130280401-130294700, CNVnator:DEL:4:130280401-130295300, CNVnator:DEL:4:130280501-130295000, CNV…	4	129371837	130640972	Body weight (birth) QTL (720)	15299
4	130280201	130295500	15300	DEL	12	CNVnator:DEL:4:130280201-130294900, CNVnator:DEL:4:130280201-130295400, CNVnator:DEL:4:130280201-130295500, CNVnator:DEL:4:130280201-130295600, CNVnator:DEL:4:130280201-130296300, CNVnator:DEL:4:130280201-130296400, CNVnator:DEL:4:130280201-130297100, CNVnator:DEL:4:130280301-130295500, CNVnator:DEL:4:130280401-130294700, CNVnator:DEL:4:130280401-130295300, CNVnator:DEL:4:130280501-130295000, CNV…	4	129371837	130640972	Bone percentage QTL (770)	15299
4	130280201	130295500	15300	DEL	12	CNVnator:DEL:4:130280201-130294900, CNVnator:DEL:4:130280201-130295400, CNVnator:DEL:4:130280201-130295500, CNVnator:DEL:4:130280201-130295600, CNVnator:DEL:4:130280201-130296300, CNVnator:DEL:4:130280201-130296400, CNVnator:DEL:4:130280201-130297100, CNVnator:DEL:4:130280301-130295500, CNVnator:DEL:4:130280401-130294700, CNVnator:DEL:4:130280401-130295300, CNVnator:DEL:4:130280501-130295000, CNV…	4	129371837	130640972	Bone weight QTL (774)	15299
4	130280201	130295500	15300	DEL	12	CNVnator:DEL:4:130280201-130294900, CNVnator:DEL:4:130280201-130295400, CNVnator:DEL:4:130280201-130295500, CNVnator:DEL:4:130280201-130295600, CNVnator:DEL:4:130280201-130296300, CNVnator:DEL:4:130280201-130296400, CNVnator:DEL:4:130280201-130297100, CNVnator:DEL:4:130280301-130295500, CNVnator:DEL:4:130280401-130294700, CNVnator:DEL:4:130280401-130295300, CNVnator:DEL:4:130280501-130295000, CNV…	4	129371837	130640972	Fat percentage in carcass QTL (739)	15299
4	130280201	130295500	15300	DEL	12	CNVnator:DEL:4:130280201-130294900, CNVnator:DEL:4:130280201-130295400, CNVnator:DEL:4:130280201-130295500, CNVnator:DEL:4:130280201-130295600, CNVnator:DEL:4:130280201-130296300, CNVnator:DEL:4:130280201-130296400, CNVnator:DEL:4:130280201-130297100, CNVnator:DEL:4:130280301-130295500, CNVnator:DEL:4:130280401-130294700, CNVnator:DEL:4:130280401-130295300, CNVnator:DEL:4:130280501-130295000, CNV…	4	129371837	130640972	Fat weight (total) QTL (738)	15299
4	130280201	130295500	15300	DEL	12	CNVnator:DEL:4:130280201-130294900, CNVnator:DEL:4:130280201-130295400, CNVnator:DEL:4:130280201-130295500, CNVnator:DEL:4:130280201-130295600, CNVnator:DEL:4:130280201-130296300, CNVnator:DEL:4:130280201-130296400, CNVnator:DEL:4:130280201-130297100, CNVnator:DEL:4:130280301-130295500, CNVnator:DEL:4:130280401-130294700, CNVnator:DEL:4:130280401-130295300, CNVnator:DEL:4:130280501-130295000, CNV…	4	129371837	130640972	Lean meat percentage QTL (752)	15299
4	130280201	130295500	15300	DEL	12	CNVnator:DEL:4:130280201-130294900, CNVnator:DEL:4:130280201-130295400, CNVnator:DEL:4:130280201-130295500, CNVnator:DEL:4:130280201-130295600, CNVnator:DEL:4:130280201-130296300, CNVnator:DEL:4:130280201-130296400, CNVnator:DEL:4:130280201-130297100, CNVnator:DEL:4:130280301-130295500, CNVnator:DEL:4:130280401-130294700, CNVnator:DEL:4:130280401-130295300, CNVnator:DEL:4:130280501-130295000, CNV…	4	129371837	130640972	Lean meat weight QTL (757)	15299
4	130280201	130295500	15300	DEL	12	CNVnator:DEL:4:130280201-130294900, CNVnator:DEL:4:130280201-130295400, CNVnator:DEL:4:130280201-130295500, CNVnator:DEL:4:130280201-130295600, CNVnator:DEL:4:130280201-130296300, CNVnator:DEL:4:130280201-130296400, CNVnator:DEL:4:130280201-130297100, CNVnator:DEL:4:130280301-130295500, CNVnator:DEL:4:130280401-130294700, CNVnator:DEL:4:130280401-130295300, CNVnator:DEL:4:130280501-130295000, CNV…	4	129371837	130640972	Loin muscle area QTL (761)	15299
4	130280201	130295500	15300	DEL	12	CNVnator:DEL:4:130280201-130294900, CNVnator:DEL:4:130280201-130295400, CNVnator:DEL:4:130280201-130295500, CNVnator:DEL:4:130280201-130295600, CNVnator:DEL:4:130280201-130296300, CNVnator:DEL:4:130280201-130296400, CNVnator:DEL:4:130280201-130297100, CNVnator:DEL:4:130280301-130295500, CNVnator:DEL:4:130280401-130294700, CNVnator:DEL:4:130280401-130295300, CNVnator:DEL:4:130280501-130295000, CNV…	4	129371837	130640972	Skin weight QTL (766)	15299
5	17460701	17476900	16200	DUP	14	CNVnator:DUP:5:17460701-17476100, CNVnator:DUP:5:17460701-17476200, CNVnator:DUP:5:17460701-17476900, CNVnator:DUP:5:17460801-17472100, CNVnator:DUP:5:17460901-17477200, CNVnator:DUP:5:17461001-17474200, CNVnator:DUP:5:17461101-17482400, CNVnator:DUP:5:17461201-17469300, CNVnator:DUP:5:17461201-17477300, CNVnator:DUP:5:17462001-17473800, CNVnator:DUP:5:17463901-17470600, CNVnator:DUP:5:17464501-1…	5	16807260	18175626	Average backfat thickness QTL (271)	16199
5	17812801	17846100	33300	DEL	11	CNVnator:DEL:5:17798001-17830300, CNVnator:DEL:5:17804401-17829900, CNVnator:DEL:5:17811801-17848300, CNVnator:DEL:5:17812801-17846100, CNVnator:DEL:5:17813101-17830100, CNVnator:DEL:5:17813201-17849900, CNVnator:DEL:5:17819401-17841900, CNVnator:DEL:5:17819801-17843300, CNVnator:DEL:5:17820001-17848300, CNVnator:DEL:5:17820201-17846200, CNVnator:DEL:5:17822501-17846400	5	16807260	18175626	Average backfat thickness QTL (271)	33299
5	18148601	18163300	14700	DUP	13	CNVnator:DUP:5:18148201-18162100, CNVnator:DUP:5:18148501-18163900, CNVnator:DUP:5:18148601-18163300, CNVnator:DUP:5:18148601-18166600, CNVnator:DUP:5:18148701-18162400, CNVnator:DUP:5:18149401-18163900, CNVnator:DUP:5:18150401-18161900, CNVnator:DUP:5:18150701-18160600, CNVnator:DUP:5:18150801-18162300, CNVnator:DUP:5:18151101-18160600, CNVnator:DUP:5:18151401-18160900, CNVnator:DUP:5:18151501-1…	5	16807260	18175626	Average backfat thickness QTL (271)	14699
5	23915801	23920900	5100	DUP	11	CNVnator:DUP:5:23912701-23920400, CNVnator:DUP:5:23912701-23922000, CNVnator:DUP:5:23912901-23918800, CNVnator:DUP:5:23912901-23927300, CNVnator:DUP:5:23914401-23920300, CNVnator:DUP:5:23915101-23920400, CNVnator:DUP:5:23915601-23920800, CNVnator:DUP:5:23915701-23919100, CNVnator:DUP:5:23915801-23920900, CNVnator:DUP:5:23916001-23918700, CNVnator:DUP:5:23917101-23920300	5	22567293	28585237	Drip loss QTL (5697)	5099
5	34722301	34729100	6800	DEL	5	CNVnator:DEL:5:34722101-34729000, CNVnator:DEL:5:34722101-34729800, CNVnator:DEL:5:34722201-34729000, CNVnator:DEL:5:34722201-34729300, CNVnator:DEL:5:34722301-34729100	5	34230643	35341097	Cervical vertebra length QTL (13313)	6799
5	60776101	60778800	2700	DEL	3	CNVnator:DEL:5:60775101-60778200, CNVnator:DEL:5:60775901-60779200, CNVnator:DEL:5:60776101-60778800	5	56382411	63188420	Backfat at first rib QTL (3235)	2699
5	60776101	60778800	2700	DEL	3	CNVnator:DEL:5:60775101-60778200, CNVnator:DEL:5:60775901-60779200, CNVnator:DEL:5:60776101-60778800	5	56382411	63188420	Shoulder external fat weight QTL (12753)	2699
5	61012901	61015200	2300	DEL	6	CNVnator:DEL:5:61010601-61015800, CNVnator:DEL:5:61012901-61015200, CNVnator:DEL:5:61012901-61015600, CNVnator:DEL:5:61013601-61017600, CNVnator:DEL:5:61013801-61015600, CNVnator:DEL:5:61014001-61015600	5	60788406	61153781	Backfat at last rib QTL (17776)	2299
5	61012901	61015200	2300	DEL	6	CNVnator:DEL:5:61010601-61015800, CNVnator:DEL:5:61012901-61015200, CNVnator:DEL:5:61012901-61015600, CNVnator:DEL:5:61013601-61017600, CNVnator:DEL:5:61013801-61015600, CNVnator:DEL:5:61014001-61015600	5	56382411	63188420	Backfat at first rib QTL (3235)	2299
5	61012901	61015200	2300	DEL	6	CNVnator:DEL:5:61010601-61015800, CNVnator:DEL:5:61012901-61015200, CNVnator:DEL:5:61012901-61015600, CNVnator:DEL:5:61013601-61017600, CNVnator:DEL:5:61013801-61015600, CNVnator:DEL:5:61014001-61015600	5	56382411	63188420	Shoulder external fat weight QTL (12753)	2299
5	61078901	61091700	12800	DUP	23	CNVnator:DUP:5:61078901-61091700, CNVnator:DUP:5:61078901-61093800, CNVnator:DUP:5:61079001-61089700, CNVnator:DUP:5:61079001-61094000, CNVnator:DUP:5:61079001-61094200, CNVnator:DUP:5:61079201-61091700, CNVnator:DUP:5:61080101-61089800, CNVnator:DUP:5:61080101-61091600, CNVnator:DUP:5:61080101-61092000, CNVnator:DUP:5:61081801-61089500, CNVnator:DUP:5:61081801-61089700, CNVnator:DUP:5:61081801-6…	5	60788406	61153781	Backfat at last rib QTL (17776)	12799
5	61078901	61091700	12800	DUP	23	CNVnator:DUP:5:61078901-61091700, CNVnator:DUP:5:61078901-61093800, CNVnator:DUP:5:61079001-61089700, CNVnator:DUP:5:61079001-61094000, CNVnator:DUP:5:61079001-61094200, CNVnator:DUP:5:61079201-61091700, CNVnator:DUP:5:61080101-61089800, CNVnator:DUP:5:61080101-61091600, CNVnator:DUP:5:61080101-61092000, CNVnator:DUP:5:61081801-61089500, CNVnator:DUP:5:61081801-61089700, CNVnator:DUP:5:61081801-6…	5	56382411	63188420	Backfat at first rib QTL (3235)	12799
5	61078901	61091700	12800	DUP	23	CNVnator:DUP:5:61078901-61091700, CNVnator:DUP:5:61078901-61093800, CNVnator:DUP:5:61079001-61089700, CNVnator:DUP:5:61079001-61094000, CNVnator:DUP:5:61079001-61094200, CNVnator:DUP:5:61079201-61091700, CNVnator:DUP:5:61080101-61089800, CNVnator:DUP:5:61080101-61091600, CNVnator:DUP:5:61080101-61092000, CNVnator:DUP:5:61081801-61089500, CNVnator:DUP:5:61081801-61089700, CNVnator:DUP:5:61081801-6…	5	56382411	63188420	Shoulder external fat weight QTL (12753)	12799
5	61474401	61476200	1800	DEL	8	CNVnator:DEL:5:61472501-61476400, CNVnator:DEL:5:61473501-61476200, CNVnator:DEL:5:61474101-61476400, CNVnator:DEL:5:61474401-61476200, CNVnator:DEL:5:61474401-61476300, CNVnator:DEL:5:61474401-61476800, CNVnator:DEL:5:61474401-61476900, CNVnator:DEL:5:61474401-61477100	5	56382411	63188420	Backfat at first rib QTL (3235)	1799
5	61474401	61476200	1800	DEL	8	CNVnator:DEL:5:61472501-61476400, CNVnator:DEL:5:61473501-61476200, CNVnator:DEL:5:61474101-61476400, CNVnator:DEL:5:61474401-61476200, CNVnator:DEL:5:61474401-61476300, CNVnator:DEL:5:61474401-61476800, CNVnator:DEL:5:61474401-61476900, CNVnator:DEL:5:61474401-61477100	5	56382411	63188420	Shoulder external fat weight QTL (12753)	1799
5	65802001	65803500	1500	DEL	4	CNVnator:DEL:5:65801901-65803400, CNVnator:DEL:5:65802001-65803400, CNVnator:DEL:5:65802001-65803500, CNVnator:DEL:5:65802001-65803500	5	63188420	69851145	Intramuscular fat content QTL (17793)	1499
5	65802001	65803500	1500	DEL	4	CNVnator:DEL:5:65801901-65803400, CNVnator:DEL:5:65802001-65803400, CNVnator:DEL:5:65802001-65803500, CNVnator:DEL:5:65802001-65803500	5	63188420	72788475	Belly meat content QTL (5978)	1499
5	65802001	65803500	1500	DEL	4	CNVnator:DEL:5:65801901-65803400, CNVnator:DEL:5:65802001-65803400, CNVnator:DEL:5:65802001-65803500, CNVnator:DEL:5:65802001-65803500	5	63188420	72788475	Estimated carcass lean content QTL (5979)	1499
5	65802001	65803500	1500	DEL	4	CNVnator:DEL:5:65801901-65803400, CNVnator:DEL:5:65802001-65803400, CNVnator:DEL:5:65802001-65803500, CNVnator:DEL:5:65802001-65803500	5	63188420	72788475	Fat to meat ratio QTL (5977)	1499
5	79162601	79172300	9700	DUP	24	CNVnator:DUP:5:79150201-79172300, CNVnator:DUP:5:79152201-79172200, CNVnator:DUP:5:79159601-79173300, CNVnator:DUP:5:79159601-79175500, CNVnator:DUP:5:79159701-79173400, CNVnator:DUP:5:79159701-79176500, CNVnator:DUP:5:79159801-79178200, CNVnator:DUP:5:79160301-79177900, CNVnator:DUP:5:79161201-79176000, CNVnator:DUP:5:79161501-79169800, CNVnator:DUP:5:79161601-79171500, CNVnator:DUP:5:79162601-7…	5	79114481	79214780	Average backfat thickness QTL (9857)	9699
5	79162601	79172300	9700	DUP	24	CNVnator:DUP:5:79150201-79172300, CNVnator:DUP:5:79152201-79172200, CNVnator:DUP:5:79159601-79173300, CNVnator:DUP:5:79159601-79175500, CNVnator:DUP:5:79159701-79173400, CNVnator:DUP:5:79159701-79176500, CNVnator:DUP:5:79159801-79178200, CNVnator:DUP:5:79160301-79177900, CNVnator:DUP:5:79161201-79176000, CNVnator:DUP:5:79161501-79169800, CNVnator:DUP:5:79161601-79171500, CNVnator:DUP:5:79162601-7…	5	79114481	79214780	Average backfat thickness QTL (9871)	9699
5	79162601	79172300	9700	DUP	24	CNVnator:DUP:5:79150201-79172300, CNVnator:DUP:5:79152201-79172200, CNVnator:DUP:5:79159601-79173300, CNVnator:DUP:5:79159601-79175500, CNVnator:DUP:5:79159701-79173400, CNVnator:DUP:5:79159701-79176500, CNVnator:DUP:5:79159801-79178200, CNVnator:DUP:5:79160301-79177900, CNVnator:DUP:5:79161201-79176000, CNVnator:DUP:5:79161501-79169800, CNVnator:DUP:5:79161601-79171500, CNVnator:DUP:5:79162601-7…	5	79114481	79214780	Average daily gain QTL (9869)	9699
5	79162601	79172300	9700	DUP	24	CNVnator:DUP:5:79150201-79172300, CNVnator:DUP:5:79152201-79172200, CNVnator:DUP:5:79159601-79173300, CNVnator:DUP:5:79159601-79175500, CNVnator:DUP:5:79159701-79173400, CNVnator:DUP:5:79159701-79176500, CNVnator:DUP:5:79159801-79178200, CNVnator:DUP:5:79160301-79177900, CNVnator:DUP:5:79161201-79176000, CNVnator:DUP:5:79161501-79169800, CNVnator:DUP:5:79161601-79171500, CNVnator:DUP:5:79162601-7…	5	79114481	79214780	Average daily gain QTL (9876)	9699
5	79162601	79172300	9700	DUP	24	CNVnator:DUP:5:79150201-79172300, CNVnator:DUP:5:79152201-79172200, CNVnator:DUP:5:79159601-79173300, CNVnator:DUP:5:79159601-79175500, CNVnator:DUP:5:79159701-79173400, CNVnator:DUP:5:79159701-79176500, CNVnator:DUP:5:79159801-79178200, CNVnator:DUP:5:79160301-79177900, CNVnator:DUP:5:79161201-79176000, CNVnator:DUP:5:79161501-79169800, CNVnator:DUP:5:79161601-79171500, CNVnator:DUP:5:79162601-7…	5	79114481	79214780	Average daily gain QTL (35213)	9699
5	79162601	79172300	9700	DUP	24	CNVnator:DUP:5:79150201-79172300, CNVnator:DUP:5:79152201-79172200, CNVnator:DUP:5:79159601-79173300, CNVnator:DUP:5:79159601-79175500, CNVnator:DUP:5:79159701-79173400, CNVnator:DUP:5:79159701-79176500, CNVnator:DUP:5:79159801-79178200, CNVnator:DUP:5:79160301-79177900, CNVnator:DUP:5:79161201-79176000, CNVnator:DUP:5:79161501-79169800, CNVnator:DUP:5:79161601-79171500, CNVnator:DUP:5:79162601-7…	5	79114481	79214780	Backfat at last lumbar QTL (9873)	9699
5	79162601	79172300	9700	DUP	24	CNVnator:DUP:5:79150201-79172300, CNVnator:DUP:5:79152201-79172200, CNVnator:DUP:5:79159601-79173300, CNVnator:DUP:5:79159601-79175500, CNVnator:DUP:5:79159701-79173400, CNVnator:DUP:5:79159701-79176500, CNVnator:DUP:5:79159801-79178200, CNVnator:DUP:5:79160301-79177900, CNVnator:DUP:5:79161201-79176000, CNVnator:DUP:5:79161501-79169800, CNVnator:DUP:5:79161601-79171500, CNVnator:DUP:5:79162601-7…	5	79114481	79214780	Backfat at last rib QTL (9872)	9699
5	79162601	79172300	9700	DUP	24	CNVnator:DUP:5:79150201-79172300, CNVnator:DUP:5:79152201-79172200, CNVnator:DUP:5:79159601-79173300, CNVnator:DUP:5:79159601-79175500, CNVnator:DUP:5:79159701-79173400, CNVnator:DUP:5:79159701-79176500, CNVnator:DUP:5:79159801-79178200, CNVnator:DUP:5:79160301-79177900, CNVnator:DUP:5:79161201-79176000, CNVnator:DUP:5:79161501-79169800, CNVnator:DUP:5:79161601-79171500, CNVnator:DUP:5:79162601-7…	5	79114481	79214780	Backfat at tenth rib QTL (9874)	9699
5	79162601	79172300	9700	DUP	24	CNVnator:DUP:5:79150201-79172300, CNVnator:DUP:5:79152201-79172200, CNVnator:DUP:5:79159601-79173300, CNVnator:DUP:5:79159601-79175500, CNVnator:DUP:5:79159701-79173400, CNVnator:DUP:5:79159701-79176500, CNVnator:DUP:5:79159801-79178200, CNVnator:DUP:5:79160301-79177900, CNVnator:DUP:5:79161201-79176000, CNVnator:DUP:5:79161501-79169800, CNVnator:DUP:5:79161601-79171500, CNVnator:DUP:5:79162601-7…	5	79114481	79214780	Body weight (16 days) QTL (9875)	9699
5	79162601	79172300	9700	DUP	24	CNVnator:DUP:5:79150201-79172300, CNVnator:DUP:5:79152201-79172200, CNVnator:DUP:5:79159601-79173300, CNVnator:DUP:5:79159601-79175500, CNVnator:DUP:5:79159701-79173400, CNVnator:DUP:5:79159701-79176500, CNVnator:DUP:5:79159801-79178200, CNVnator:DUP:5:79160301-79177900, CNVnator:DUP:5:79161201-79176000, CNVnator:DUP:5:79161501-79169800, CNVnator:DUP:5:79161601-79171500, CNVnator:DUP:5:79162601-7…	5	79114481	79214780	Carcass weight (hot) QTL (9870)	9699
5	79162601	79172300	9700	DUP	24	CNVnator:DUP:5:79150201-79172300, CNVnator:DUP:5:79152201-79172200, CNVnator:DUP:5:79159601-79173300, CNVnator:DUP:5:79159601-79175500, CNVnator:DUP:5:79159701-79173400, CNVnator:DUP:5:79159701-79176500, CNVnator:DUP:5:79159801-79178200, CNVnator:DUP:5:79160301-79177900, CNVnator:DUP:5:79161201-79176000, CNVnator:DUP:5:79161501-79169800, CNVnator:DUP:5:79161601-79171500, CNVnator:DUP:5:79162601-7…	5	79114481	79214780	Feed conversion ratio QTL (35212)	9699
5	79162601	79172300	9700	DUP	24	CNVnator:DUP:5:79150201-79172300, CNVnator:DUP:5:79152201-79172200, CNVnator:DUP:5:79159601-79173300, CNVnator:DUP:5:79159601-79175500, CNVnator:DUP:5:79159701-79173400, CNVnator:DUP:5:79159701-79176500, CNVnator:DUP:5:79159801-79178200, CNVnator:DUP:5:79160301-79177900, CNVnator:DUP:5:79161201-79176000, CNVnator:DUP:5:79161501-79169800, CNVnator:DUP:5:79161601-79171500, CNVnator:DUP:5:79162601-7…	5	79114481	79214780	Marbling QTL (9867)	9699
5	79162601	79172300	9700	DUP	24	CNVnator:DUP:5:79150201-79172300, CNVnator:DUP:5:79152201-79172200, CNVnator:DUP:5:79159601-79173300, CNVnator:DUP:5:79159601-79175500, CNVnator:DUP:5:79159701-79173400, CNVnator:DUP:5:79159701-79176500, CNVnator:DUP:5:79159801-79178200, CNVnator:DUP:5:79160301-79177900, CNVnator:DUP:5:79161201-79176000, CNVnator:DUP:5:79161501-79169800, CNVnator:DUP:5:79161601-79171500, CNVnator:DUP:5:79162601-7…	5	79114481	79214780	Muscle fat content QTL (9868)	9699
5	79162601	79172300	9700	DUP	24	CNVnator:DUP:5:79150201-79172300, CNVnator:DUP:5:79152201-79172200, CNVnator:DUP:5:79159601-79173300, CNVnator:DUP:5:79159601-79175500, CNVnator:DUP:5:79159701-79173400, CNVnator:DUP:5:79159701-79176500, CNVnator:DUP:5:79159801-79178200, CNVnator:DUP:5:79160301-79177900, CNVnator:DUP:5:79161201-79176000, CNVnator:DUP:5:79161501-79169800, CNVnator:DUP:5:79161601-79171500, CNVnator:DUP:5:79162601-7…	5	72788475	81170612	Backfat at tenth rib QTL (2988)	9699
5	79162601	79172300	9700	DUP	24	CNVnator:DUP:5:79150201-79172300, CNVnator:DUP:5:79152201-79172200, CNVnator:DUP:5:79159601-79173300, CNVnator:DUP:5:79159601-79175500, CNVnator:DUP:5:79159701-79173400, CNVnator:DUP:5:79159701-79176500, CNVnator:DUP:5:79159801-79178200, CNVnator:DUP:5:79160301-79177900, CNVnator:DUP:5:79161201-79176000, CNVnator:DUP:5:79161501-79169800, CNVnator:DUP:5:79161601-79171500, CNVnator:DUP:5:79162601-7…	5	76657154	85039291	CSFV antibody level QTL (37541)	9699
5	79162601	79172300	9700	DUP	24	CNVnator:DUP:5:79150201-79172300, CNVnator:DUP:5:79152201-79172200, CNVnator:DUP:5:79159601-79173300, CNVnator:DUP:5:79159601-79175500, CNVnator:DUP:5:79159701-79173400, CNVnator:DUP:5:79159701-79176500, CNVnator:DUP:5:79159801-79178200, CNVnator:DUP:5:79160301-79177900, CNVnator:DUP:5:79161201-79176000, CNVnator:DUP:5:79161501-79169800, CNVnator:DUP:5:79161601-79171500, CNVnator:DUP:5:79162601-7…	5	76657154	85039291	Carcass length QTL (982)	9699
5	79162601	79172300	9700	DUP	24	CNVnator:DUP:5:79150201-79172300, CNVnator:DUP:5:79152201-79172200, CNVnator:DUP:5:79159601-79173300, CNVnator:DUP:5:79159601-79175500, CNVnator:DUP:5:79159701-79173400, CNVnator:DUP:5:79159701-79176500, CNVnator:DUP:5:79159801-79178200, CNVnator:DUP:5:79160301-79177900, CNVnator:DUP:5:79161201-79176000, CNVnator:DUP:5:79161501-79169800, CNVnator:DUP:5:79161601-79171500, CNVnator:DUP:5:79162601-7…	5	76657154	85039291	Interferon-gamma level QTL (12264)	9699
5	79162601	79172300	9700	DUP	24	CNVnator:DUP:5:79150201-79172300, CNVnator:DUP:5:79152201-79172200, CNVnator:DUP:5:79159601-79173300, CNVnator:DUP:5:79159601-79175500, CNVnator:DUP:5:79159701-79173400, CNVnator:DUP:5:79159701-79176500, CNVnator:DUP:5:79159801-79178200, CNVnator:DUP:5:79160301-79177900, CNVnator:DUP:5:79161201-79176000, CNVnator:DUP:5:79161501-79169800, CNVnator:DUP:5:79161601-79171500, CNVnator:DUP:5:79162601-7…	5	77373576	85039291	Ham weight QTL (21365)	9699
5	79202501	79208400	5900	DUP	20	CNVnator:DUP:5:79190801-79206800, CNVnator:DUP:5:79190801-79208400, CNVnator:DUP:5:79190801-79209100, CNVnator:DUP:5:79190901-79201700, CNVnator:DUP:5:79190901-79208400, CNVnator:DUP:5:79192101-79208500, CNVnator:DUP:5:79195801-79208100, CNVnator:DUP:5:79197001-79206900, CNVnator:DUP:5:79197001-79208400, CNVnator:DUP:5:79197301-79207100, CNVnator:DUP:5:79199701-79208400, CNVnator:DUP:5:79202401-7…	5	79114481	79214780	Average backfat thickness QTL (9857)	5899
5	79202501	79208400	5900	DUP	20	CNVnator:DUP:5:79190801-79206800, CNVnator:DUP:5:79190801-79208400, CNVnator:DUP:5:79190801-79209100, CNVnator:DUP:5:79190901-79201700, CNVnator:DUP:5:79190901-79208400, CNVnator:DUP:5:79192101-79208500, CNVnator:DUP:5:79195801-79208100, CNVnator:DUP:5:79197001-79206900, CNVnator:DUP:5:79197001-79208400, CNVnator:DUP:5:79197301-79207100, CNVnator:DUP:5:79199701-79208400, CNVnator:DUP:5:79202401-7…	5	79114481	79214780	Average backfat thickness QTL (9871)	5899
5	79202501	79208400	5900	DUP	20	CNVnator:DUP:5:79190801-79206800, CNVnator:DUP:5:79190801-79208400, CNVnator:DUP:5:79190801-79209100, CNVnator:DUP:5:79190901-79201700, CNVnator:DUP:5:79190901-79208400, CNVnator:DUP:5:79192101-79208500, CNVnator:DUP:5:79195801-79208100, CNVnator:DUP:5:79197001-79206900, CNVnator:DUP:5:79197001-79208400, CNVnator:DUP:5:79197301-79207100, CNVnator:DUP:5:79199701-79208400, CNVnator:DUP:5:79202401-7…	5	79114481	79214780	Average daily gain QTL (9869)	5899
5	79202501	79208400	5900	DUP	20	CNVnator:DUP:5:79190801-79206800, CNVnator:DUP:5:79190801-79208400, CNVnator:DUP:5:79190801-79209100, CNVnator:DUP:5:79190901-79201700, CNVnator:DUP:5:79190901-79208400, CNVnator:DUP:5:79192101-79208500, CNVnator:DUP:5:79195801-79208100, CNVnator:DUP:5:79197001-79206900, CNVnator:DUP:5:79197001-79208400, CNVnator:DUP:5:79197301-79207100, CNVnator:DUP:5:79199701-79208400, CNVnator:DUP:5:79202401-7…	5	79114481	79214780	Average daily gain QTL (9876)	5899
5	79202501	79208400	5900	DUP	20	CNVnator:DUP:5:79190801-79206800, CNVnator:DUP:5:79190801-79208400, CNVnator:DUP:5:79190801-79209100, CNVnator:DUP:5:79190901-79201700, CNVnator:DUP:5:79190901-79208400, CNVnator:DUP:5:79192101-79208500, CNVnator:DUP:5:79195801-79208100, CNVnator:DUP:5:79197001-79206900, CNVnator:DUP:5:79197001-79208400, CNVnator:DUP:5:79197301-79207100, CNVnator:DUP:5:79199701-79208400, CNVnator:DUP:5:79202401-7…	5	79114481	79214780	Average daily gain QTL (35213)	5899
5	79202501	79208400	5900	DUP	20	CNVnator:DUP:5:79190801-79206800, CNVnator:DUP:5:79190801-79208400, CNVnator:DUP:5:79190801-79209100, CNVnator:DUP:5:79190901-79201700, CNVnator:DUP:5:79190901-79208400, CNVnator:DUP:5:79192101-79208500, CNVnator:DUP:5:79195801-79208100, CNVnator:DUP:5:79197001-79206900, CNVnator:DUP:5:79197001-79208400, CNVnator:DUP:5:79197301-79207100, CNVnator:DUP:5:79199701-79208400, CNVnator:DUP:5:79202401-7…	5	79114481	79214780	Backfat at last lumbar QTL (9873)	5899
5	79202501	79208400	5900	DUP	20	CNVnator:DUP:5:79190801-79206800, CNVnator:DUP:5:79190801-79208400, CNVnator:DUP:5:79190801-79209100, CNVnator:DUP:5:79190901-79201700, CNVnator:DUP:5:79190901-79208400, CNVnator:DUP:5:79192101-79208500, CNVnator:DUP:5:79195801-79208100, CNVnator:DUP:5:79197001-79206900, CNVnator:DUP:5:79197001-79208400, CNVnator:DUP:5:79197301-79207100, CNVnator:DUP:5:79199701-79208400, CNVnator:DUP:5:79202401-7…	5	79114481	79214780	Backfat at last rib QTL (9872)	5899
5	79202501	79208400	5900	DUP	20	CNVnator:DUP:5:79190801-79206800, CNVnator:DUP:5:79190801-79208400, CNVnator:DUP:5:79190801-79209100, CNVnator:DUP:5:79190901-79201700, CNVnator:DUP:5:79190901-79208400, CNVnator:DUP:5:79192101-79208500, CNVnator:DUP:5:79195801-79208100, CNVnator:DUP:5:79197001-79206900, CNVnator:DUP:5:79197001-79208400, CNVnator:DUP:5:79197301-79207100, CNVnator:DUP:5:79199701-79208400, CNVnator:DUP:5:79202401-7…	5	79114481	79214780	Backfat at tenth rib QTL (9874)	5899
5	79202501	79208400	5900	DUP	20	CNVnator:DUP:5:79190801-79206800, CNVnator:DUP:5:79190801-79208400, CNVnator:DUP:5:79190801-79209100, CNVnator:DUP:5:79190901-79201700, CNVnator:DUP:5:79190901-79208400, CNVnator:DUP:5:79192101-79208500, CNVnator:DUP:5:79195801-79208100, CNVnator:DUP:5:79197001-79206900, CNVnator:DUP:5:79197001-79208400, CNVnator:DUP:5:79197301-79207100, CNVnator:DUP:5:79199701-79208400, CNVnator:DUP:5:79202401-7…	5	79114481	79214780	Body weight (16 days) QTL (9875)	5899
5	79202501	79208400	5900	DUP	20	CNVnator:DUP:5:79190801-79206800, CNVnator:DUP:5:79190801-79208400, CNVnator:DUP:5:79190801-79209100, CNVnator:DUP:5:79190901-79201700, CNVnator:DUP:5:79190901-79208400, CNVnator:DUP:5:79192101-79208500, CNVnator:DUP:5:79195801-79208100, CNVnator:DUP:5:79197001-79206900, CNVnator:DUP:5:79197001-79208400, CNVnator:DUP:5:79197301-79207100, CNVnator:DUP:5:79199701-79208400, CNVnator:DUP:5:79202401-7…	5	79114481	79214780	Carcass weight (hot) QTL (9870)	5899
5	79202501	79208400	5900	DUP	20	CNVnator:DUP:5:79190801-79206800, CNVnator:DUP:5:79190801-79208400, CNVnator:DUP:5:79190801-79209100, CNVnator:DUP:5:79190901-79201700, CNVnator:DUP:5:79190901-79208400, CNVnator:DUP:5:79192101-79208500, CNVnator:DUP:5:79195801-79208100, CNVnator:DUP:5:79197001-79206900, CNVnator:DUP:5:79197001-79208400, CNVnator:DUP:5:79197301-79207100, CNVnator:DUP:5:79199701-79208400, CNVnator:DUP:5:79202401-7…	5	79114481	79214780	Feed conversion ratio QTL (35212)	5899
5	79202501	79208400	5900	DUP	20	CNVnator:DUP:5:79190801-79206800, CNVnator:DUP:5:79190801-79208400, CNVnator:DUP:5:79190801-79209100, CNVnator:DUP:5:79190901-79201700, CNVnator:DUP:5:79190901-79208400, CNVnator:DUP:5:79192101-79208500, CNVnator:DUP:5:79195801-79208100, CNVnator:DUP:5:79197001-79206900, CNVnator:DUP:5:79197001-79208400, CNVnator:DUP:5:79197301-79207100, CNVnator:DUP:5:79199701-79208400, CNVnator:DUP:5:79202401-7…	5	79114481	79214780	Marbling QTL (9867)	5899
5	79202501	79208400	5900	DUP	20	CNVnator:DUP:5:79190801-79206800, CNVnator:DUP:5:79190801-79208400, CNVnator:DUP:5:79190801-79209100, CNVnator:DUP:5:79190901-79201700, CNVnator:DUP:5:79190901-79208400, CNVnator:DUP:5:79192101-79208500, CNVnator:DUP:5:79195801-79208100, CNVnator:DUP:5:79197001-79206900, CNVnator:DUP:5:79197001-79208400, CNVnator:DUP:5:79197301-79207100, CNVnator:DUP:5:79199701-79208400, CNVnator:DUP:5:79202401-7…	5	79114481	79214780	Muscle fat content QTL (9868)	5899
5	79202501	79208400	5900	DUP	20	CNVnator:DUP:5:79190801-79206800, CNVnator:DUP:5:79190801-79208400, CNVnator:DUP:5:79190801-79209100, CNVnator:DUP:5:79190901-79201700, CNVnator:DUP:5:79190901-79208400, CNVnator:DUP:5:79192101-79208500, CNVnator:DUP:5:79195801-79208100, CNVnator:DUP:5:79197001-79206900, CNVnator:DUP:5:79197001-79208400, CNVnator:DUP:5:79197301-79207100, CNVnator:DUP:5:79199701-79208400, CNVnator:DUP:5:79202401-7…	5	72788475	81170612	Backfat at tenth rib QTL (2988)	5899
5	79202501	79208400	5900	DUP	20	CNVnator:DUP:5:79190801-79206800, CNVnator:DUP:5:79190801-79208400, CNVnator:DUP:5:79190801-79209100, CNVnator:DUP:5:79190901-79201700, CNVnator:DUP:5:79190901-79208400, CNVnator:DUP:5:79192101-79208500, CNVnator:DUP:5:79195801-79208100, CNVnator:DUP:5:79197001-79206900, CNVnator:DUP:5:79197001-79208400, CNVnator:DUP:5:79197301-79207100, CNVnator:DUP:5:79199701-79208400, CNVnator:DUP:5:79202401-7…	5	76657154	85039291	CSFV antibody level QTL (37541)	5899
5	79202501	79208400	5900	DUP	20	CNVnator:DUP:5:79190801-79206800, CNVnator:DUP:5:79190801-79208400, CNVnator:DUP:5:79190801-79209100, CNVnator:DUP:5:79190901-79201700, CNVnator:DUP:5:79190901-79208400, CNVnator:DUP:5:79192101-79208500, CNVnator:DUP:5:79195801-79208100, CNVnator:DUP:5:79197001-79206900, CNVnator:DUP:5:79197001-79208400, CNVnator:DUP:5:79197301-79207100, CNVnator:DUP:5:79199701-79208400, CNVnator:DUP:5:79202401-7…	5	76657154	85039291	Carcass length QTL (982)	5899
5	79202501	79208400	5900	DUP	20	CNVnator:DUP:5:79190801-79206800, CNVnator:DUP:5:79190801-79208400, CNVnator:DUP:5:79190801-79209100, CNVnator:DUP:5:79190901-79201700, CNVnator:DUP:5:79190901-79208400, CNVnator:DUP:5:79192101-79208500, CNVnator:DUP:5:79195801-79208100, CNVnator:DUP:5:79197001-79206900, CNVnator:DUP:5:79197001-79208400, CNVnator:DUP:5:79197301-79207100, CNVnator:DUP:5:79199701-79208400, CNVnator:DUP:5:79202401-7…	5	76657154	85039291	Interferon-gamma level QTL (12264)	5899
5	79202501	79208400	5900	DUP	20	CNVnator:DUP:5:79190801-79206800, CNVnator:DUP:5:79190801-79208400, CNVnator:DUP:5:79190801-79209100, CNVnator:DUP:5:79190901-79201700, CNVnator:DUP:5:79190901-79208400, CNVnator:DUP:5:79192101-79208500, CNVnator:DUP:5:79195801-79208100, CNVnator:DUP:5:79197001-79206900, CNVnator:DUP:5:79197001-79208400, CNVnator:DUP:5:79197301-79207100, CNVnator:DUP:5:79199701-79208400, CNVnator:DUP:5:79202401-7…	5	77373576	85039291	Ham weight QTL (21365)	5899
5	81678901	81684600	5700	DEL	5	CNVnator:DEL:5:81678901-81684600, CNVnator:DEL:5:81679101-81686800, CNVnator:DEL:5:81680001-81686700, CNVnator:DEL:5:81680101-81686700, CNVnator:DEL:5:81680201-81686600	5	76657154	85039291	CSFV antibody level QTL (37541)	5699
5	81678901	81684600	5700	DEL	5	CNVnator:DEL:5:81678901-81684600, CNVnator:DEL:5:81679101-81686800, CNVnator:DEL:5:81680001-81686700, CNVnator:DEL:5:81680101-81686700, CNVnator:DEL:5:81680201-81686600	5	76657154	85039291	Carcass length QTL (982)	5699
5	81678901	81684600	5700	DEL	5	CNVnator:DEL:5:81678901-81684600, CNVnator:DEL:5:81679101-81686800, CNVnator:DEL:5:81680001-81686700, CNVnator:DEL:5:81680101-81686700, CNVnator:DEL:5:81680201-81686600	5	76657154	85039291	Interferon-gamma level QTL (12264)	5699
5	81678901	81684600	5700	DEL	5	CNVnator:DEL:5:81678901-81684600, CNVnator:DEL:5:81679101-81686800, CNVnator:DEL:5:81680001-81686700, CNVnator:DEL:5:81680101-81686700, CNVnator:DEL:5:81680201-81686600	5	77373576	85039291	Ham weight QTL (21365)	5699
5	84166401	84173800	7400	DEL	4	CNVnator:DEL:5:84164901-84174100, CNVnator:DEL:5:84166401-84171900, CNVnator:DEL:5:84166401-84173800, CNVnator:DEL:5:84166401-84173900	5	76657154	85039291	CSFV antibody level QTL (37541)	7399
5	84166401	84173800	7400	DEL	4	CNVnator:DEL:5:84164901-84174100, CNVnator:DEL:5:84166401-84171900, CNVnator:DEL:5:84166401-84173800, CNVnator:DEL:5:84166401-84173900	5	76657154	85039291	Carcass length QTL (982)	7399
5	84166401	84173800	7400	DEL	4	CNVnator:DEL:5:84164901-84174100, CNVnator:DEL:5:84166401-84171900, CNVnator:DEL:5:84166401-84173800, CNVnator:DEL:5:84166401-84173900	5	76657154	85039291	Interferon-gamma level QTL (12264)	7399
5	84166401	84173800	7400	DEL	4	CNVnator:DEL:5:84164901-84174100, CNVnator:DEL:5:84166401-84171900, CNVnator:DEL:5:84166401-84173800, CNVnator:DEL:5:84166401-84173900	5	77373576	85039291	Ham weight QTL (21365)	7399
5	92186001	92192900	6900	DEL	11	CNVnator:DEL:5:92177801-92192900, CNVnator:DEL:5:92184801-92192700, CNVnator:DEL:5:92185001-92193900, CNVnator:DEL:5:92185101-92193000, CNVnator:DEL:5:92185101-92193300, CNVnator:DEL:5:92185101-92194100, CNVnator:DEL:5:92185101-92194400, CNVnator:DEL:5:92185101-92194600, CNVnator:DEL:5:92185301-92194000, CNVnator:DEL:5:92185901-92192800, CNVnator:DEL:5:92186001-92192900	5	85039291	93206502	Nonfunctional nipples QTL (7474)	6899
5	92186001	92192900	6900	DEL	11	CNVnator:DEL:5:92177801-92192900, CNVnator:DEL:5:92184801-92192700, CNVnator:DEL:5:92185001-92193900, CNVnator:DEL:5:92185101-92193000, CNVnator:DEL:5:92185101-92193300, CNVnator:DEL:5:92185101-92194100, CNVnator:DEL:5:92185101-92194400, CNVnator:DEL:5:92185101-92194600, CNVnator:DEL:5:92185301-92194000, CNVnator:DEL:5:92185901-92192800, CNVnator:DEL:5:92186001-92192900	5	85039291	93349786	Linolenic acid content QTL (9581)	6899
5	92186001	92192900	6900	DEL	11	CNVnator:DEL:5:92177801-92192900, CNVnator:DEL:5:92184801-92192700, CNVnator:DEL:5:92185001-92193900, CNVnator:DEL:5:92185101-92193000, CNVnator:DEL:5:92185101-92193300, CNVnator:DEL:5:92185101-92194100, CNVnator:DEL:5:92185101-92194400, CNVnator:DEL:5:92185101-92194600, CNVnator:DEL:5:92185301-92194000, CNVnator:DEL:5:92185901-92192800, CNVnator:DEL:5:92186001-92192900	5	89552750	93349786	Average backfat thickness QTL (2942)	6899
5	92186001	92192900	6900	DEL	11	CNVnator:DEL:5:92177801-92192900, CNVnator:DEL:5:92184801-92192700, CNVnator:DEL:5:92185001-92193900, CNVnator:DEL:5:92185101-92193000, CNVnator:DEL:5:92185101-92193300, CNVnator:DEL:5:92185101-92194100, CNVnator:DEL:5:92185101-92194400, CNVnator:DEL:5:92185101-92194600, CNVnator:DEL:5:92185301-92194000, CNVnator:DEL:5:92185901-92192800, CNVnator:DEL:5:92186001-92192900	5	89552750	93349786	Backfat at last lumbar QTL (2940)	6899
5	92186001	92192900	6900	DEL	11	CNVnator:DEL:5:92177801-92192900, CNVnator:DEL:5:92184801-92192700, CNVnator:DEL:5:92185001-92193900, CNVnator:DEL:5:92185101-92193000, CNVnator:DEL:5:92185101-92193300, CNVnator:DEL:5:92185101-92194100, CNVnator:DEL:5:92185101-92194400, CNVnator:DEL:5:92185101-92194600, CNVnator:DEL:5:92185301-92194000, CNVnator:DEL:5:92185901-92192800, CNVnator:DEL:5:92186001-92192900	5	89552750	93349786	Backfat at last rib QTL (2941)	6899
5	92186001	92192900	6900	DEL	11	CNVnator:DEL:5:92177801-92192900, CNVnator:DEL:5:92184801-92192700, CNVnator:DEL:5:92185001-92193900, CNVnator:DEL:5:92185101-92193000, CNVnator:DEL:5:92185101-92193300, CNVnator:DEL:5:92185101-92194100, CNVnator:DEL:5:92185101-92194400, CNVnator:DEL:5:92185101-92194600, CNVnator:DEL:5:92185301-92194000, CNVnator:DEL:5:92185901-92192800, CNVnator:DEL:5:92186001-92192900	5	89552750	96287116	Cooking loss QTL (3313)	6899
5	92186001	92192900	6900	DEL	11	CNVnator:DEL:5:92177801-92192900, CNVnator:DEL:5:92184801-92192700, CNVnator:DEL:5:92185001-92193900, CNVnator:DEL:5:92185101-92193000, CNVnator:DEL:5:92185101-92193300, CNVnator:DEL:5:92185101-92194100, CNVnator:DEL:5:92185101-92194400, CNVnator:DEL:5:92185101-92194600, CNVnator:DEL:5:92185301-92194000, CNVnator:DEL:5:92185901-92192800, CNVnator:DEL:5:92186001-92192900	5	89552750	96287116	Water holding capacity QTL (3781)	6899
5	94594301	94596500	2200	DEL	9	CNVnator:DEL:5:94594201-94596500, CNVnator:DEL:5:94594201-94597200, CNVnator:DEL:5:94594201-94597300, CNVnator:DEL:5:94594301-94596500, CNVnator:DEL:5:94594301-94597200, CNVnator:DEL:5:94594501-94596600, CNVnator:DEL:5:94594501-94597100, CNVnator:DEL:5:94594501-94597200, CNVnator:DEL:5:94594501-94597300	5	89552750	96287116	Cooking loss QTL (3313)	2199
5	94594301	94596500	2200	DEL	9	CNVnator:DEL:5:94594201-94596500, CNVnator:DEL:5:94594201-94597200, CNVnator:DEL:5:94594201-94597300, CNVnator:DEL:5:94594301-94596500, CNVnator:DEL:5:94594301-94597200, CNVnator:DEL:5:94594501-94596600, CNVnator:DEL:5:94594501-94597100, CNVnator:DEL:5:94594501-94597200, CNVnator:DEL:5:94594501-94597300	5	89552750	96287116	Water holding capacity QTL (3781)	2199
6	14974801	14977400	2600	DEL	8	CNVnator:DEL:6:14974601-14979500, CNVnator:DEL:6:14974801-14977400, CNVnator:DEL:6:14974801-14977500, CNVnator:DEL:6:14974801-14977600, CNVnator:DEL:6:14974801-14978200, CNVnator:DEL:6:14974801-14978300, CNVnator:DEL:6:14974801-14978400, CNVnator:DEL:6:14974801-14978700	6	10951061	16213038	Spotted coat QTL (284)	2599
6	27792601	27846100	53500	DUP	11	CNVnator:DUP:6:27790101-27891200, CNVnator:DUP:6:27790301-27884600, CNVnator:DUP:6:27790401-27880200, CNVnator:DUP:6:27791401-27886100, CNVnator:DUP:6:27791801-27886400, CNVnator:DUP:6:27791801-27894000, CNVnator:DUP:6:27792101-27892300, CNVnator:DUP:6:27792501-27889300, CNVnator:DUP:6:27792601-27846100, CNVnator:DUP:6:27792901-27883600, CNVnator:DUP:6:27792901-27885400	6	27702257	27804763	Meat color b* QTL (12678)	12162
6	27792601	27846100	53500	DUP	11	CNVnator:DUP:6:27790101-27891200, CNVnator:DUP:6:27790301-27884600, CNVnator:DUP:6:27790401-27880200, CNVnator:DUP:6:27791401-27886100, CNVnator:DUP:6:27791801-27886400, CNVnator:DUP:6:27791801-27894000, CNVnator:DUP:6:27792101-27892300, CNVnator:DUP:6:27792501-27889300, CNVnator:DUP:6:27792601-27846100, CNVnator:DUP:6:27792901-27883600, CNVnator:DUP:6:27792901-27885400	6	27702257	27804763	Number of mummified pigs QTL (4564)	12162
6	37644001	37644800	800	DEL	2	CNVnator:DEL:6:37644001-37644800, CNVnator:DEL:6:37644001-37644800	6	32033137	40319042	Palmitic acid content QTL (15878)	799
6	37644001	37644800	800	DEL	2	CNVnator:DEL:6:37644001-37644800, CNVnator:DEL:6:37644001-37644800	6	35450005	43992175	Heart weight QTL (8658)	799
6	37644001	37644800	800	DEL	2	CNVnator:DEL:6:37644001-37644800, CNVnator:DEL:6:37644001-37644800	6	35450005	43992175	Shoulder subcutaneous fat thickness QTL (5498)	799
6	39279401	39285800	6400	DEL	4	CNVnator:DEL:6:39279301-39286000, CNVnator:DEL:6:39279401-39285800, CNVnator:DEL:6:39279401-39286900, CNVnator:DEL:6:39279401-39288100	6	39106054	39934644	Hemolytic complement activity (classical pathway) QTL (9609)	6399
6	39279401	39285800	6400	DEL	4	CNVnator:DEL:6:39279301-39286000, CNVnator:DEL:6:39279401-39285800, CNVnator:DEL:6:39279401-39286900, CNVnator:DEL:6:39279401-39288100	6	32033137	40319042	Palmitic acid content QTL (15878)	6399
6	39279401	39285800	6400	DEL	4	CNVnator:DEL:6:39279301-39286000, CNVnator:DEL:6:39279401-39285800, CNVnator:DEL:6:39279401-39286900, CNVnator:DEL:6:39279401-39288100	6	35450005	43992175	Heart weight QTL (8658)	6399
6	39279401	39285800	6400	DEL	4	CNVnator:DEL:6:39279301-39286000, CNVnator:DEL:6:39279401-39285800, CNVnator:DEL:6:39279401-39286900, CNVnator:DEL:6:39279401-39288100	6	35450005	43992175	Shoulder subcutaneous fat thickness QTL (5498)	6399
6	46265201	46273600	8400	DEL	6	CNVnator:DEL:6:46264001-46273300, CNVnator:DEL:6:46264101-46274700, CNVnator:DEL:6:46264101-46275000, CNVnator:DEL:6:46265201-46273100, CNVnator:DEL:6:46265201-46273600, CNVnator:DEL:6:46265301-46273100	6	46153344	46631706	Conductivity 24 hours postmortem (loin) QTL (18696)	8399
6	46265201	46273600	8400	DEL	6	CNVnator:DEL:6:46264001-46273300, CNVnator:DEL:6:46264101-46274700, CNVnator:DEL:6:46264101-46275000, CNVnator:DEL:6:46265201-46273100, CNVnator:DEL:6:46265201-46273600, CNVnator:DEL:6:46265301-46273100	6	46153344	46631706	Meat color OPTO QTL (18697)	8399
6	50169701	50178400	8700	DUP	5	CNVnator:DUP:6:50167901-50176100, CNVnator:DUP:6:50168401-50174100, CNVnator:DUP:6:50168501-50173500, CNVnator:DUP:6:50168501-50174200, CNVnator:DUP:6:50169701-50178400	6	50040031	50749031	Average daily gain QTL (718)	8699
6	53009801	53016400	6600	DUP	3	CNVnator:DUP:6:53004301-53019600, CNVnator:DUP:6:53009801-53016400, CNVnator:DUP:6:53010501-53020300	6	52602682	53738791	Body weight (slaughter) QTL (17341)	6599
6	53009801	53016400	6600	DUP	3	CNVnator:DUP:6:53004301-53019600, CNVnator:DUP:6:53009801-53016400, CNVnator:DUP:6:53010501-53020300	6	52602682	53738791	Body weight (slaughter) QTL (17342)	6599
6	53009801	53016400	6600	DUP	3	CNVnator:DUP:6:53004301-53019600, CNVnator:DUP:6:53009801-53016400, CNVnator:DUP:6:53010501-53020300	6	52602682	53738791	Drip loss QTL (17343)	6599
6	53009801	53016400	6600	DUP	3	CNVnator:DUP:6:53004301-53019600, CNVnator:DUP:6:53009801-53016400, CNVnator:DUP:6:53010501-53020300	6	52602682	53738791	Intramuscular fat content QTL (17344)	6599
6	53009801	53016400	6600	DUP	3	CNVnator:DUP:6:53004301-53019600, CNVnator:DUP:6:53009801-53016400, CNVnator:DUP:6:53010501-53020300	6	52602682	53738791	Intramuscular fat content QTL (17345)	6599
6	53009801	53016400	6600	DUP	3	CNVnator:DUP:6:53004301-53019600, CNVnator:DUP:6:53009801-53016400, CNVnator:DUP:6:53010501-53020300	6	52602682	53738791	Lean meat percentage QTL (18524)	6599
6	53009801	53016400	6600	DUP	3	CNVnator:DUP:6:53004301-53019600, CNVnator:DUP:6:53009801-53016400, CNVnator:DUP:6:53010501-53020300	6	52602682	53738791	Monounsaturated fatty acid content QTL (17347)	6599
6	53009801	53016400	6600	DUP	3	CNVnator:DUP:6:53004301-53019600, CNVnator:DUP:6:53009801-53016400, CNVnator:DUP:6:53010501-53020300	6	52602682	53738791	Monounsaturated fatty acid content QTL (17348)	6599
6	53009801	53016400	6600	DUP	3	CNVnator:DUP:6:53004301-53019600, CNVnator:DUP:6:53009801-53016400, CNVnator:DUP:6:53010501-53020300	6	52602682	53738791	Monounsaturated fatty acid to saturated fatty acid ratio QTL (17351)	6599
6	53009801	53016400	6600	DUP	3	CNVnator:DUP:6:53004301-53019600, CNVnator:DUP:6:53009801-53016400, CNVnator:DUP:6:53010501-53020300	6	52602682	53738791	Omega-6 fatty acid content QTL (17353)	6599
6	53009801	53016400	6600	DUP	3	CNVnator:DUP:6:53004301-53019600, CNVnator:DUP:6:53009801-53016400, CNVnator:DUP:6:53010501-53020300	6	52602682	53738791	Polyunsaturated fatty acid content QTL (17349)	6599
6	53009801	53016400	6600	DUP	3	CNVnator:DUP:6:53004301-53019600, CNVnator:DUP:6:53009801-53016400, CNVnator:DUP:6:53010501-53020300	6	52602682	53738791	Polyunsaturated fatty acid to saturated fatty acid ratio QTL (17352)	6599
6	53009801	53016400	6600	DUP	3	CNVnator:DUP:6:53004301-53019600, CNVnator:DUP:6:53009801-53016400, CNVnator:DUP:6:53010501-53020300	6	52602682	53738791	Saturated fatty acid content QTL (17346)	6599
6	53009801	53016400	6600	DUP	3	CNVnator:DUP:6:53004301-53019600, CNVnator:DUP:6:53009801-53016400, CNVnator:DUP:6:53010501-53020300	6	52602682	53738791	Unsaturated fatty acid content QTL (17350)	6599
6	53975501	53989500	14000	DUP	10	CNVnator:DUP:6:53958501-53989900, CNVnator:DUP:6:53959401-53997400, CNVnator:DUP:6:53960801-53989600, CNVnator:DUP:6:53971101-53989600, CNVnator:DUP:6:53972201-53989700, CNVnator:DUP:6:53973001-53997400, CNVnator:DUP:6:53975101-53998200, CNVnator:DUP:6:53975501-53989500, CNVnator:DUP:6:53976401-53989400, CNVnator:DUP:6:53976901-53989800	6	53644827	58684707	Body temperature QTL (7501)	13999
6	53975501	53989500	14000	DUP	10	CNVnator:DUP:6:53958501-53989900, CNVnator:DUP:6:53959401-53997400, CNVnator:DUP:6:53960801-53989600, CNVnator:DUP:6:53971101-53989600, CNVnator:DUP:6:53972201-53989700, CNVnator:DUP:6:53973001-53997400, CNVnator:DUP:6:53975101-53998200, CNVnator:DUP:6:53975501-53989500, CNVnator:DUP:6:53976401-53989400, CNVnator:DUP:6:53976901-53989800	6	53644827	60991093	Shear force QTL (6007)	13999
6	53975501	53989500	14000	DUP	10	CNVnator:DUP:6:53958501-53989900, CNVnator:DUP:6:53959401-53997400, CNVnator:DUP:6:53960801-53989600, CNVnator:DUP:6:53971101-53989600, CNVnator:DUP:6:53972201-53989700, CNVnator:DUP:6:53973001-53997400, CNVnator:DUP:6:53975101-53998200, CNVnator:DUP:6:53975501-53989500, CNVnator:DUP:6:53976401-53989400, CNVnator:DUP:6:53976901-53989800	6	53644827	60991093	Triglyceride level QTL (17719)	13999
6	55372801	55376800	4000	DEL	4	CNVnator:DEL:6:55369901-55376600, CNVnator:DEL:6:55371301-55380400, CNVnator:DEL:6:55372301-55376000, CNVnator:DEL:6:55372801-55376800	6	53644827	58684707	Body temperature QTL (7501)	3999
6	55372801	55376800	4000	DEL	4	CNVnator:DEL:6:55369901-55376600, CNVnator:DEL:6:55371301-55380400, CNVnator:DEL:6:55372301-55376000, CNVnator:DEL:6:55372801-55376800	6	53644827	60991093	Shear force QTL (6007)	3999
6	55372801	55376800	4000	DEL	4	CNVnator:DEL:6:55369901-55376600, CNVnator:DEL:6:55371301-55380400, CNVnator:DEL:6:55372301-55376000, CNVnator:DEL:6:55372801-55376800	6	53644827	60991093	Triglyceride level QTL (17719)	3999
6	56268501	56276000	7500	DEL	6	CNVnator:DEL:6:56266601-56272000, CNVnator:DEL:6:56268201-56272400, CNVnator:DEL:6:56268401-56272400, CNVnator:DEL:6:56268501-56276000, CNVnator:DEL:6:56268901-56272000, CNVnator:DEL:6:56268901-56272400	6	56181852	56472285	Anal atresia QTL (7236)	7499
6	56268501	56276000	7500	DEL	6	CNVnator:DEL:6:56266601-56272000, CNVnator:DEL:6:56268201-56272400, CNVnator:DEL:6:56268401-56272400, CNVnator:DEL:6:56268501-56276000, CNVnator:DEL:6:56268901-56272000, CNVnator:DEL:6:56268901-56272400	6	56181852	56472285	Number of stillborn QTL (7533)	7499
6	56268501	56276000	7500	DEL	6	CNVnator:DEL:6:56266601-56272000, CNVnator:DEL:6:56268201-56272400, CNVnator:DEL:6:56268401-56272400, CNVnator:DEL:6:56268501-56276000, CNVnator:DEL:6:56268901-56272000, CNVnator:DEL:6:56268901-56272400	6	53644827	58684707	Body temperature QTL (7501)	7499
6	56268501	56276000	7500	DEL	6	CNVnator:DEL:6:56266601-56272000, CNVnator:DEL:6:56268201-56272400, CNVnator:DEL:6:56268401-56272400, CNVnator:DEL:6:56268501-56276000, CNVnator:DEL:6:56268901-56272000, CNVnator:DEL:6:56268901-56272400	6	53644827	60991093	Shear force QTL (6007)	7499
6	56268501	56276000	7500	DEL	6	CNVnator:DEL:6:56266601-56272000, CNVnator:DEL:6:56268201-56272400, CNVnator:DEL:6:56268401-56272400, CNVnator:DEL:6:56268501-56276000, CNVnator:DEL:6:56268901-56272000, CNVnator:DEL:6:56268901-56272400	6	53644827	60991093	Triglyceride level QTL (17719)	7499
6	56268501	56276000	7500	DEL	6	CNVnator:DEL:6:56266601-56272000, CNVnator:DEL:6:56268201-56272400, CNVnator:DEL:6:56268401-56272400, CNVnator:DEL:6:56268501-56276000, CNVnator:DEL:6:56268901-56272000, CNVnator:DEL:6:56268901-56272400	6	55524105	65347600	subjective pork flavor in lean QTL (4220)	7499
6	56268501	56276000	7500	DEL	6	CNVnator:DEL:6:56266601-56272000, CNVnator:DEL:6:56268201-56272400, CNVnator:DEL:6:56268401-56272400, CNVnator:DEL:6:56268501-56276000, CNVnator:DEL:6:56268901-56272000, CNVnator:DEL:6:56268901-56272400	6	55524105	65347600	subjective pork flavor in lean QTL (4222)	7499
6	56612701	56675600	62900	DUP	10	CNVnator:DUP:6:56605901-56650500, CNVnator:DUP:6:56612301-56675600, CNVnator:DUP:6:56612701-56675600, CNVnator:DUP:6:56612901-56658100, CNVnator:DUP:6:56612901-56659500, CNVnator:DUP:6:56613001-56675600, CNVnator:DUP:6:56613001-56676600, CNVnator:DUP:6:56613201-56675700, CNVnator:DUP:6:56613301-56675400, CNVnator:DUP:6:56620301-56675600	6	53644827	58684707	Body temperature QTL (7501)	62899
6	56612701	56675600	62900	DUP	10	CNVnator:DUP:6:56605901-56650500, CNVnator:DUP:6:56612301-56675600, CNVnator:DUP:6:56612701-56675600, CNVnator:DUP:6:56612901-56658100, CNVnator:DUP:6:56612901-56659500, CNVnator:DUP:6:56613001-56675600, CNVnator:DUP:6:56613001-56676600, CNVnator:DUP:6:56613201-56675700, CNVnator:DUP:6:56613301-56675400, CNVnator:DUP:6:56620301-56675600	6	53644827	60991093	Shear force QTL (6007)	62899
6	56612701	56675600	62900	DUP	10	CNVnator:DUP:6:56605901-56650500, CNVnator:DUP:6:56612301-56675600, CNVnator:DUP:6:56612701-56675600, CNVnator:DUP:6:56612901-56658100, CNVnator:DUP:6:56612901-56659500, CNVnator:DUP:6:56613001-56675600, CNVnator:DUP:6:56613001-56676600, CNVnator:DUP:6:56613201-56675700, CNVnator:DUP:6:56613301-56675400, CNVnator:DUP:6:56620301-56675600	6	53644827	60991093	Triglyceride level QTL (17719)	62899
6	56612701	56675600	62900	DUP	10	CNVnator:DUP:6:56605901-56650500, CNVnator:DUP:6:56612301-56675600, CNVnator:DUP:6:56612701-56675600, CNVnator:DUP:6:56612901-56658100, CNVnator:DUP:6:56612901-56659500, CNVnator:DUP:6:56613001-56675600, CNVnator:DUP:6:56613001-56676600, CNVnator:DUP:6:56613201-56675700, CNVnator:DUP:6:56613301-56675400, CNVnator:DUP:6:56620301-56675600	6	55524105	65347600	subjective pork flavor in lean QTL (4220)	62899
6	56612701	56675600	62900	DUP	10	CNVnator:DUP:6:56605901-56650500, CNVnator:DUP:6:56612301-56675600, CNVnator:DUP:6:56612701-56675600, CNVnator:DUP:6:56612901-56658100, CNVnator:DUP:6:56612901-56659500, CNVnator:DUP:6:56613001-56675600, CNVnator:DUP:6:56613001-56676600, CNVnator:DUP:6:56613201-56675700, CNVnator:DUP:6:56613301-56675400, CNVnator:DUP:6:56620301-56675600	6	55524105	65347600	subjective pork flavor in lean QTL (4222)	62899
6	57845201	57848900	3700	DUP	10	CNVnator:DUP:6:57843001-57848900, CNVnator:DUP:6:57843201-57849000, CNVnator:DUP:6:57843401-57850900, CNVnator:DUP:6:57845101-57849100, CNVnator:DUP:6:57845101-57850600, CNVnator:DUP:6:57845201-57848900, CNVnator:DUP:6:57845201-57848900, CNVnator:DUP:6:57845301-57849400, CNVnator:DUP:6:57845601-57849300, CNVnator:DUP:6:57845601-57851100	6	53644827	58684707	Body temperature QTL (7501)	3699
6	57845201	57848900	3700	DUP	10	CNVnator:DUP:6:57843001-57848900, CNVnator:DUP:6:57843201-57849000, CNVnator:DUP:6:57843401-57850900, CNVnator:DUP:6:57845101-57849100, CNVnator:DUP:6:57845101-57850600, CNVnator:DUP:6:57845201-57848900, CNVnator:DUP:6:57845201-57848900, CNVnator:DUP:6:57845301-57849400, CNVnator:DUP:6:57845601-57849300, CNVnator:DUP:6:57845601-57851100	6	53644827	60991093	Shear force QTL (6007)	3699
6	57845201	57848900	3700	DUP	10	CNVnator:DUP:6:57843001-57848900, CNVnator:DUP:6:57843201-57849000, CNVnator:DUP:6:57843401-57850900, CNVnator:DUP:6:57845101-57849100, CNVnator:DUP:6:57845101-57850600, CNVnator:DUP:6:57845201-57848900, CNVnator:DUP:6:57845201-57848900, CNVnator:DUP:6:57845301-57849400, CNVnator:DUP:6:57845601-57849300, CNVnator:DUP:6:57845601-57851100	6	53644827	60991093	Triglyceride level QTL (17719)	3699
6	57845201	57848900	3700	DUP	10	CNVnator:DUP:6:57843001-57848900, CNVnator:DUP:6:57843201-57849000, CNVnator:DUP:6:57843401-57850900, CNVnator:DUP:6:57845101-57849100, CNVnator:DUP:6:57845101-57850600, CNVnator:DUP:6:57845201-57848900, CNVnator:DUP:6:57845201-57848900, CNVnator:DUP:6:57845301-57849400, CNVnator:DUP:6:57845601-57849300, CNVnator:DUP:6:57845601-57851100	6	55524105	65347600	subjective pork flavor in lean QTL (4220)	3699
6	57845201	57848900	3700	DUP	10	CNVnator:DUP:6:57843001-57848900, CNVnator:DUP:6:57843201-57849000, CNVnator:DUP:6:57843401-57850900, CNVnator:DUP:6:57845101-57849100, CNVnator:DUP:6:57845101-57850600, CNVnator:DUP:6:57845201-57848900, CNVnator:DUP:6:57845201-57848900, CNVnator:DUP:6:57845301-57849400, CNVnator:DUP:6:57845601-57849300, CNVnator:DUP:6:57845601-57851100	6	55524105	65347600	subjective pork flavor in lean QTL (4222)	3699
6	57845201	57848900	3700	DUP	10	CNVnator:DUP:6:57843001-57848900, CNVnator:DUP:6:57843201-57849000, CNVnator:DUP:6:57843401-57850900, CNVnator:DUP:6:57845101-57849100, CNVnator:DUP:6:57845101-57850600, CNVnator:DUP:6:57845201-57848900, CNVnator:DUP:6:57845201-57848900, CNVnator:DUP:6:57845301-57849400, CNVnator:DUP:6:57845601-57849300, CNVnator:DUP:6:57845601-57851100	6	57736527	67722323	Carcass length QTL (16976)	3699
6	58353201	58365400	12200	DEL	11	CNVnator:DEL:6:58350501-58365600, CNVnator:DEL:6:58352401-58363700, CNVnator:DEL:6:58352401-58364200, CNVnator:DEL:6:58352401-58365400, CNVnator:DEL:6:58353201-58365400, CNVnator:DEL:6:58354501-58365400, CNVnator:DEL:6:58354701-58365400, CNVnator:DEL:6:58354901-58364400, CNVnator:DEL:6:58354901-58365400, CNVnator:DEL:6:58354901-58365500, CNVnator:DEL:6:58355001-58365400	6	58231972	58539491	Average glycolytic potential QTL (5855)	12199
6	58353201	58365400	12200	DEL	11	CNVnator:DEL:6:58350501-58365600, CNVnator:DEL:6:58352401-58363700, CNVnator:DEL:6:58352401-58364200, CNVnator:DEL:6:58352401-58365400, CNVnator:DEL:6:58353201-58365400, CNVnator:DEL:6:58354501-58365400, CNVnator:DEL:6:58354701-58365400, CNVnator:DEL:6:58354901-58364400, CNVnator:DEL:6:58354901-58365400, CNVnator:DEL:6:58354901-58365500, CNVnator:DEL:6:58355001-58365400	6	58231972	58539491	Connective tissue protein QTL (10603)	12199
6	58353201	58365400	12200	DEL	11	CNVnator:DEL:6:58350501-58365600, CNVnator:DEL:6:58352401-58363700, CNVnator:DEL:6:58352401-58364200, CNVnator:DEL:6:58352401-58365400, CNVnator:DEL:6:58353201-58365400, CNVnator:DEL:6:58354501-58365400, CNVnator:DEL:6:58354701-58365400, CNVnator:DEL:6:58354901-58364400, CNVnator:DEL:6:58354901-58365400, CNVnator:DEL:6:58354901-58365500, CNVnator:DEL:6:58355001-58365400	6	58231972	58539491	Intramuscular fat content QTL (10601)	12199
6	58353201	58365400	12200	DEL	11	CNVnator:DEL:6:58350501-58365600, CNVnator:DEL:6:58352401-58363700, CNVnator:DEL:6:58352401-58364200, CNVnator:DEL:6:58352401-58365400, CNVnator:DEL:6:58353201-58365400, CNVnator:DEL:6:58354501-58365400, CNVnator:DEL:6:58354701-58365400, CNVnator:DEL:6:58354901-58364400, CNVnator:DEL:6:58354901-58365400, CNVnator:DEL:6:58354901-58365500, CNVnator:DEL:6:58355001-58365400	6	58231972	58539491	Intramuscular fat content QTL (10602)	12199
6	58353201	58365400	12200	DEL	11	CNVnator:DEL:6:58350501-58365600, CNVnator:DEL:6:58352401-58363700, CNVnator:DEL:6:58352401-58364200, CNVnator:DEL:6:58352401-58365400, CNVnator:DEL:6:58353201-58365400, CNVnator:DEL:6:58354501-58365400, CNVnator:DEL:6:58354701-58365400, CNVnator:DEL:6:58354901-58364400, CNVnator:DEL:6:58354901-58365400, CNVnator:DEL:6:58354901-58365500, CNVnator:DEL:6:58355001-58365400	6	58231972	58539491	Side fat thickness QTL (10604)	12199
6	58353201	58365400	12200	DEL	11	CNVnator:DEL:6:58350501-58365600, CNVnator:DEL:6:58352401-58363700, CNVnator:DEL:6:58352401-58364200, CNVnator:DEL:6:58352401-58365400, CNVnator:DEL:6:58353201-58365400, CNVnator:DEL:6:58354501-58365400, CNVnator:DEL:6:58354701-58365400, CNVnator:DEL:6:58354901-58364400, CNVnator:DEL:6:58354901-58365400, CNVnator:DEL:6:58354901-58365500, CNVnator:DEL:6:58355001-58365400	6	53644827	58684707	Body temperature QTL (7501)	12199
6	58353201	58365400	12200	DEL	11	CNVnator:DEL:6:58350501-58365600, CNVnator:DEL:6:58352401-58363700, CNVnator:DEL:6:58352401-58364200, CNVnator:DEL:6:58352401-58365400, CNVnator:DEL:6:58353201-58365400, CNVnator:DEL:6:58354501-58365400, CNVnator:DEL:6:58354701-58365400, CNVnator:DEL:6:58354901-58364400, CNVnator:DEL:6:58354901-58365400, CNVnator:DEL:6:58354901-58365500, CNVnator:DEL:6:58355001-58365400	6	53644827	60991093	Shear force QTL (6007)	12199
6	58353201	58365400	12200	DEL	11	CNVnator:DEL:6:58350501-58365600, CNVnator:DEL:6:58352401-58363700, CNVnator:DEL:6:58352401-58364200, CNVnator:DEL:6:58352401-58365400, CNVnator:DEL:6:58353201-58365400, CNVnator:DEL:6:58354501-58365400, CNVnator:DEL:6:58354701-58365400, CNVnator:DEL:6:58354901-58364400, CNVnator:DEL:6:58354901-58365400, CNVnator:DEL:6:58354901-58365500, CNVnator:DEL:6:58355001-58365400	6	53644827	60991093	Triglyceride level QTL (17719)	12199
6	58353201	58365400	12200	DEL	11	CNVnator:DEL:6:58350501-58365600, CNVnator:DEL:6:58352401-58363700, CNVnator:DEL:6:58352401-58364200, CNVnator:DEL:6:58352401-58365400, CNVnator:DEL:6:58353201-58365400, CNVnator:DEL:6:58354501-58365400, CNVnator:DEL:6:58354701-58365400, CNVnator:DEL:6:58354901-58364400, CNVnator:DEL:6:58354901-58365400, CNVnator:DEL:6:58354901-58365500, CNVnator:DEL:6:58355001-58365400	6	55524105	65347600	subjective pork flavor in lean QTL (4220)	12199
6	58353201	58365400	12200	DEL	11	CNVnator:DEL:6:58350501-58365600, CNVnator:DEL:6:58352401-58363700, CNVnator:DEL:6:58352401-58364200, CNVnator:DEL:6:58352401-58365400, CNVnator:DEL:6:58353201-58365400, CNVnator:DEL:6:58354501-58365400, CNVnator:DEL:6:58354701-58365400, CNVnator:DEL:6:58354901-58364400, CNVnator:DEL:6:58354901-58365400, CNVnator:DEL:6:58354901-58365500, CNVnator:DEL:6:58355001-58365400	6	55524105	65347600	subjective pork flavor in lean QTL (4222)	12199
6	58353201	58365400	12200	DEL	11	CNVnator:DEL:6:58350501-58365600, CNVnator:DEL:6:58352401-58363700, CNVnator:DEL:6:58352401-58364200, CNVnator:DEL:6:58352401-58365400, CNVnator:DEL:6:58353201-58365400, CNVnator:DEL:6:58354501-58365400, CNVnator:DEL:6:58354701-58365400, CNVnator:DEL:6:58354901-58364400, CNVnator:DEL:6:58354901-58365400, CNVnator:DEL:6:58354901-58365500, CNVnator:DEL:6:58355001-58365400	6	57736527	67722323	Carcass length QTL (16976)	12199
6	59407101	59413800	6700	DEL	14	CNVnator:DEL:6:59404101-59414000, CNVnator:DEL:6:59404501-59413800, CNVnator:DEL:6:59406001-59413900, CNVnator:DEL:6:59406001-59414100, CNVnator:DEL:6:59407001-59415800, CNVnator:DEL:6:59407001-59416600, CNVnator:DEL:6:59407101-59413800, CNVnator:DEL:6:59407101-59413900, CNVnator:DEL:6:59407101-59418200, CNVnator:DEL:6:59407301-59413900, CNVnator:DEL:6:59407401-59412800, CNVnator:DEL:6:59407401-5…	6	53644827	60991093	Shear force QTL (6007)	6699
6	59407101	59413800	6700	DEL	14	CNVnator:DEL:6:59404101-59414000, CNVnator:DEL:6:59404501-59413800, CNVnator:DEL:6:59406001-59413900, CNVnator:DEL:6:59406001-59414100, CNVnator:DEL:6:59407001-59415800, CNVnator:DEL:6:59407001-59416600, CNVnator:DEL:6:59407101-59413800, CNVnator:DEL:6:59407101-59413900, CNVnator:DEL:6:59407101-59418200, CNVnator:DEL:6:59407301-59413900, CNVnator:DEL:6:59407401-59412800, CNVnator:DEL:6:59407401-5…	6	53644827	60991093	Triglyceride level QTL (17719)	6699
6	59407101	59413800	6700	DEL	14	CNVnator:DEL:6:59404101-59414000, CNVnator:DEL:6:59404501-59413800, CNVnator:DEL:6:59406001-59413900, CNVnator:DEL:6:59406001-59414100, CNVnator:DEL:6:59407001-59415800, CNVnator:DEL:6:59407001-59416600, CNVnator:DEL:6:59407101-59413800, CNVnator:DEL:6:59407101-59413900, CNVnator:DEL:6:59407101-59418200, CNVnator:DEL:6:59407301-59413900, CNVnator:DEL:6:59407401-59412800, CNVnator:DEL:6:59407401-5…	6	55524105	65347600	subjective pork flavor in lean QTL (4220)	6699
6	59407101	59413800	6700	DEL	14	CNVnator:DEL:6:59404101-59414000, CNVnator:DEL:6:59404501-59413800, CNVnator:DEL:6:59406001-59413900, CNVnator:DEL:6:59406001-59414100, CNVnator:DEL:6:59407001-59415800, CNVnator:DEL:6:59407001-59416600, CNVnator:DEL:6:59407101-59413800, CNVnator:DEL:6:59407101-59413900, CNVnator:DEL:6:59407101-59418200, CNVnator:DEL:6:59407301-59413900, CNVnator:DEL:6:59407401-59412800, CNVnator:DEL:6:59407401-5…	6	55524105	65347600	subjective pork flavor in lean QTL (4222)	6699
6	59407101	59413800	6700	DEL	14	CNVnator:DEL:6:59404101-59414000, CNVnator:DEL:6:59404501-59413800, CNVnator:DEL:6:59406001-59413900, CNVnator:DEL:6:59406001-59414100, CNVnator:DEL:6:59407001-59415800, CNVnator:DEL:6:59407001-59416600, CNVnator:DEL:6:59407101-59413800, CNVnator:DEL:6:59407101-59413900, CNVnator:DEL:6:59407101-59418200, CNVnator:DEL:6:59407301-59413900, CNVnator:DEL:6:59407401-59412800, CNVnator:DEL:6:59407401-5…	6	57736527	67722323	Carcass length QTL (16976)	6699
6	59536901	59548200	11300	DEL	6	CNVnator:DEL:6:59536701-59548400, CNVnator:DEL:6:59536901-59548200, CNVnator:DEL:6:59537001-59552100, CNVnator:DEL:6:59537301-59543500, CNVnator:DEL:6:59538401-59548500, CNVnator:DEL:6:59544201-59555000	6	59513298	59590177	Conductivity 24 hours postmortem (ham) QTL (21619)	11299
6	59536901	59548200	11300	DEL	6	CNVnator:DEL:6:59536701-59548400, CNVnator:DEL:6:59536901-59548200, CNVnator:DEL:6:59537001-59552100, CNVnator:DEL:6:59537301-59543500, CNVnator:DEL:6:59538401-59548500, CNVnator:DEL:6:59544201-59555000	6	59513298	59590177	Conductivity 24 hours postmortem (ham) QTL (21620)	11299
6	59536901	59548200	11300	DEL	6	CNVnator:DEL:6:59536701-59548400, CNVnator:DEL:6:59536901-59548200, CNVnator:DEL:6:59537001-59552100, CNVnator:DEL:6:59537301-59543500, CNVnator:DEL:6:59538401-59548500, CNVnator:DEL:6:59544201-59555000	6	59513298	59590177	pH 24 hr post mortem (ham) QTL (21621)	11299
6	59536901	59548200	11300	DEL	6	CNVnator:DEL:6:59536701-59548400, CNVnator:DEL:6:59536901-59548200, CNVnator:DEL:6:59537001-59552100, CNVnator:DEL:6:59537301-59543500, CNVnator:DEL:6:59538401-59548500, CNVnator:DEL:6:59544201-59555000	6	59513298	59590177	pH 24 hr post mortem (ham) QTL (21625)	11299
6	59536901	59548200	11300	DEL	6	CNVnator:DEL:6:59536701-59548400, CNVnator:DEL:6:59536901-59548200, CNVnator:DEL:6:59537001-59552100, CNVnator:DEL:6:59537301-59543500, CNVnator:DEL:6:59538401-59548500, CNVnator:DEL:6:59544201-59555000	6	59513298	59590177	pH 24 hr post-mortem (loin) QTL (21622)	11299
6	59536901	59548200	11300	DEL	6	CNVnator:DEL:6:59536701-59548400, CNVnator:DEL:6:59536901-59548200, CNVnator:DEL:6:59537001-59552100, CNVnator:DEL:6:59537301-59543500, CNVnator:DEL:6:59538401-59548500, CNVnator:DEL:6:59544201-59555000	6	53644827	60991093	Shear force QTL (6007)	11299
6	59536901	59548200	11300	DEL	6	CNVnator:DEL:6:59536701-59548400, CNVnator:DEL:6:59536901-59548200, CNVnator:DEL:6:59537001-59552100, CNVnator:DEL:6:59537301-59543500, CNVnator:DEL:6:59538401-59548500, CNVnator:DEL:6:59544201-59555000	6	53644827	60991093	Triglyceride level QTL (17719)	11299
6	59536901	59548200	11300	DEL	6	CNVnator:DEL:6:59536701-59548400, CNVnator:DEL:6:59536901-59548200, CNVnator:DEL:6:59537001-59552100, CNVnator:DEL:6:59537301-59543500, CNVnator:DEL:6:59538401-59548500, CNVnator:DEL:6:59544201-59555000	6	55524105	65347600	subjective pork flavor in lean QTL (4220)	11299
6	59536901	59548200	11300	DEL	6	CNVnator:DEL:6:59536701-59548400, CNVnator:DEL:6:59536901-59548200, CNVnator:DEL:6:59537001-59552100, CNVnator:DEL:6:59537301-59543500, CNVnator:DEL:6:59538401-59548500, CNVnator:DEL:6:59544201-59555000	6	55524105	65347600	subjective pork flavor in lean QTL (4222)	11299
6	59536901	59548200	11300	DEL	6	CNVnator:DEL:6:59536701-59548400, CNVnator:DEL:6:59536901-59548200, CNVnator:DEL:6:59537001-59552100, CNVnator:DEL:6:59537301-59543500, CNVnator:DEL:6:59538401-59548500, CNVnator:DEL:6:59544201-59555000	6	57736527	67722323	Carcass length QTL (16976)	11299
6	59706801	59796900	90100	DUP	11	CNVnator:DUP:6:59706801-59777200, CNVnator:DUP:6:59706801-59796900, CNVnator:DUP:6:59707001-59773900, CNVnator:DUP:6:59717401-59797100, CNVnator:DUP:6:59717501-59777400, CNVnator:DUP:6:59717501-59778200, CNVnator:DUP:6:59717601-59773600, CNVnator:DUP:6:59734601-59773900, CNVnator:DUP:6:59734601-59778200, CNVnator:DUP:6:59743001-59773700, CNVnator:DUP:6:59752701-59777700	6	53644827	60991093	Shear force QTL (6007)	90099
6	59706801	59796900	90100	DUP	11	CNVnator:DUP:6:59706801-59777200, CNVnator:DUP:6:59706801-59796900, CNVnator:DUP:6:59707001-59773900, CNVnator:DUP:6:59717401-59797100, CNVnator:DUP:6:59717501-59777400, CNVnator:DUP:6:59717501-59778200, CNVnator:DUP:6:59717601-59773600, CNVnator:DUP:6:59734601-59773900, CNVnator:DUP:6:59734601-59778200, CNVnator:DUP:6:59743001-59773700, CNVnator:DUP:6:59752701-59777700	6	53644827	60991093	Triglyceride level QTL (17719)	90099
6	59706801	59796900	90100	DUP	11	CNVnator:DUP:6:59706801-59777200, CNVnator:DUP:6:59706801-59796900, CNVnator:DUP:6:59707001-59773900, CNVnator:DUP:6:59717401-59797100, CNVnator:DUP:6:59717501-59777400, CNVnator:DUP:6:59717501-59778200, CNVnator:DUP:6:59717601-59773600, CNVnator:DUP:6:59734601-59773900, CNVnator:DUP:6:59734601-59778200, CNVnator:DUP:6:59743001-59773700, CNVnator:DUP:6:59752701-59777700	6	55524105	65347600	subjective pork flavor in lean QTL (4220)	90099
6	59706801	59796900	90100	DUP	11	CNVnator:DUP:6:59706801-59777200, CNVnator:DUP:6:59706801-59796900, CNVnator:DUP:6:59707001-59773900, CNVnator:DUP:6:59717401-59797100, CNVnator:DUP:6:59717501-59777400, CNVnator:DUP:6:59717501-59778200, CNVnator:DUP:6:59717601-59773600, CNVnator:DUP:6:59734601-59773900, CNVnator:DUP:6:59734601-59778200, CNVnator:DUP:6:59743001-59773700, CNVnator:DUP:6:59752701-59777700	6	55524105	65347600	subjective pork flavor in lean QTL (4222)	90099
6	59706801	59796900	90100	DUP	11	CNVnator:DUP:6:59706801-59777200, CNVnator:DUP:6:59706801-59796900, CNVnator:DUP:6:59707001-59773900, CNVnator:DUP:6:59717401-59797100, CNVnator:DUP:6:59717501-59777400, CNVnator:DUP:6:59717501-59778200, CNVnator:DUP:6:59717601-59773600, CNVnator:DUP:6:59734601-59773900, CNVnator:DUP:6:59734601-59778200, CNVnator:DUP:6:59743001-59773700, CNVnator:DUP:6:59752701-59777700	6	57736527	67722323	Carcass length QTL (16976)	90099
6	60151301	60166300	15000	DUP	4	CNVnator:DUP:6:60149601-60165500, CNVnator:DUP:6:60150801-60165000, CNVnator:DUP:6:60151301-60166300, CNVnator:DUP:6:60156201-60166300	6	53644827	60991093	Shear force QTL (6007)	14999
6	60151301	60166300	15000	DUP	4	CNVnator:DUP:6:60149601-60165500, CNVnator:DUP:6:60150801-60165000, CNVnator:DUP:6:60151301-60166300, CNVnator:DUP:6:60156201-60166300	6	53644827	60991093	Triglyceride level QTL (17719)	14999
6	60151301	60166300	15000	DUP	4	CNVnator:DUP:6:60149601-60165500, CNVnator:DUP:6:60150801-60165000, CNVnator:DUP:6:60151301-60166300, CNVnator:DUP:6:60156201-60166300	6	55524105	65347600	subjective pork flavor in lean QTL (4220)	14999
6	60151301	60166300	15000	DUP	4	CNVnator:DUP:6:60149601-60165500, CNVnator:DUP:6:60150801-60165000, CNVnator:DUP:6:60151301-60166300, CNVnator:DUP:6:60156201-60166300	6	55524105	65347600	subjective pork flavor in lean QTL (4222)	14999
6	60151301	60166300	15000	DUP	4	CNVnator:DUP:6:60149601-60165500, CNVnator:DUP:6:60150801-60165000, CNVnator:DUP:6:60151301-60166300, CNVnator:DUP:6:60156201-60166300	6	57736527	67722323	Carcass length QTL (16976)	14999
6	61172001	61176700	4700	DUP	4	CNVnator:DUP:6:61167801-61176400, CNVnator:DUP:6:61171401-61176600, CNVnator:DUP:6:61172001-61176700, CNVnator:DUP:6:61172001-61176700	6	60991093	65347600	Interleukin-10 level QTL (17604)	4699
6	61172001	61176700	4700	DUP	4	CNVnator:DUP:6:61167801-61176400, CNVnator:DUP:6:61171401-61176600, CNVnator:DUP:6:61172001-61176700, CNVnator:DUP:6:61172001-61176700	6	55524105	65347600	subjective pork flavor in lean QTL (4220)	4699
6	61172001	61176700	4700	DUP	4	CNVnator:DUP:6:61167801-61176400, CNVnator:DUP:6:61171401-61176600, CNVnator:DUP:6:61172001-61176700, CNVnator:DUP:6:61172001-61176700	6	55524105	65347600	subjective pork flavor in lean QTL (4222)	4699
6	61172001	61176700	4700	DUP	4	CNVnator:DUP:6:61167801-61176400, CNVnator:DUP:6:61171401-61176600, CNVnator:DUP:6:61172001-61176700, CNVnator:DUP:6:61172001-61176700	6	57736527	67722323	Carcass length QTL (16976)	4699
6	61172001	61176700	4700	DUP	4	CNVnator:DUP:6:61167801-61176400, CNVnator:DUP:6:61171401-61176600, CNVnator:DUP:6:61172001-61176700, CNVnator:DUP:6:61172001-61176700	6	60991093	68508203	CD4-positive leukocyte percentage QTL (17841)	4699
6	61172001	61176700	4700	DUP	4	CNVnator:DUP:6:61167801-61176400, CNVnator:DUP:6:61171401-61176600, CNVnator:DUP:6:61172001-61176700, CNVnator:DUP:6:61172001-61176700	6	60991093	68508203	CD4-positive/CD8-positive leukocyte ratio QTL (17842)	4699
6	62952201	62995700	43500	DUP	11	CNVnator:DUP:6:62950601-62995900, CNVnator:DUP:6:62950901-62974300, CNVnator:DUP:6:62951301-62997900, CNVnator:DUP:6:62951501-62974300, CNVnator:DUP:6:62952101-62991800, CNVnator:DUP:6:62952201-62995700, CNVnator:DUP:6:62953601-62974300, CNVnator:DUP:6:62953701-62975500, CNVnator:DUP:6:62954201-62994600, CNVnator:DUP:6:62954601-62991600, CNVnator:DUP:6:62955401-62993300	6	60991093	65347600	Interleukin-10 level QTL (17604)	43499
6	62952201	62995700	43500	DUP	11	CNVnator:DUP:6:62950601-62995900, CNVnator:DUP:6:62950901-62974300, CNVnator:DUP:6:62951301-62997900, CNVnator:DUP:6:62951501-62974300, CNVnator:DUP:6:62952101-62991800, CNVnator:DUP:6:62952201-62995700, CNVnator:DUP:6:62953601-62974300, CNVnator:DUP:6:62953701-62975500, CNVnator:DUP:6:62954201-62994600, CNVnator:DUP:6:62954601-62991600, CNVnator:DUP:6:62955401-62993300	6	55524105	65347600	subjective pork flavor in lean QTL (4220)	43499
6	62952201	62995700	43500	DUP	11	CNVnator:DUP:6:62950601-62995900, CNVnator:DUP:6:62950901-62974300, CNVnator:DUP:6:62951301-62997900, CNVnator:DUP:6:62951501-62974300, CNVnator:DUP:6:62952101-62991800, CNVnator:DUP:6:62952201-62995700, CNVnator:DUP:6:62953601-62974300, CNVnator:DUP:6:62953701-62975500, CNVnator:DUP:6:62954201-62994600, CNVnator:DUP:6:62954601-62991600, CNVnator:DUP:6:62955401-62993300	6	55524105	65347600	subjective pork flavor in lean QTL (4222)	43499
6	62952201	62995700	43500	DUP	11	CNVnator:DUP:6:62950601-62995900, CNVnator:DUP:6:62950901-62974300, CNVnator:DUP:6:62951301-62997900, CNVnator:DUP:6:62951501-62974300, CNVnator:DUP:6:62952101-62991800, CNVnator:DUP:6:62952201-62995700, CNVnator:DUP:6:62953601-62974300, CNVnator:DUP:6:62953701-62975500, CNVnator:DUP:6:62954201-62994600, CNVnator:DUP:6:62954601-62991600, CNVnator:DUP:6:62955401-62993300	6	57736527	67722323	Carcass length QTL (16976)	43499
6	62952201	62995700	43500	DUP	11	CNVnator:DUP:6:62950601-62995900, CNVnator:DUP:6:62950901-62974300, CNVnator:DUP:6:62951301-62997900, CNVnator:DUP:6:62951501-62974300, CNVnator:DUP:6:62952101-62991800, CNVnator:DUP:6:62952201-62995700, CNVnator:DUP:6:62953601-62974300, CNVnator:DUP:6:62953701-62975500, CNVnator:DUP:6:62954201-62994600, CNVnator:DUP:6:62954601-62991600, CNVnator:DUP:6:62955401-62993300	6	60991093	68508203	CD4-positive leukocyte percentage QTL (17841)	43499
6	62952201	62995700	43500	DUP	11	CNVnator:DUP:6:62950601-62995900, CNVnator:DUP:6:62950901-62974300, CNVnator:DUP:6:62951301-62997900, CNVnator:DUP:6:62951501-62974300, CNVnator:DUP:6:62952101-62991800, CNVnator:DUP:6:62952201-62995700, CNVnator:DUP:6:62953601-62974300, CNVnator:DUP:6:62953701-62975500, CNVnator:DUP:6:62954201-62994600, CNVnator:DUP:6:62954601-62991600, CNVnator:DUP:6:62955401-62993300	6	60991093	68508203	CD4-positive/CD8-positive leukocyte ratio QTL (17842)	43499
6	63175001	63181500	6500	DUP	11	CNVnator:DUP:6:63169601-63181200, CNVnator:DUP:6:63172701-63178400, CNVnator:DUP:6:63172701-63182000, CNVnator:DUP:6:63172901-63178300, CNVnator:DUP:6:63174001-63181700, CNVnator:DUP:6:63174101-63178300, CNVnator:DUP:6:63174101-63181900, CNVnator:DUP:6:63174201-63181900, CNVnator:DUP:6:63174901-63182000, CNVnator:DUP:6:63175001-63181500, CNVnator:DUP:6:63175001-63181900	6	60991093	65347600	Interleukin-10 level QTL (17604)	6499
6	63175001	63181500	6500	DUP	11	CNVnator:DUP:6:63169601-63181200, CNVnator:DUP:6:63172701-63178400, CNVnator:DUP:6:63172701-63182000, CNVnator:DUP:6:63172901-63178300, CNVnator:DUP:6:63174001-63181700, CNVnator:DUP:6:63174101-63178300, CNVnator:DUP:6:63174101-63181900, CNVnator:DUP:6:63174201-63181900, CNVnator:DUP:6:63174901-63182000, CNVnator:DUP:6:63175001-63181500, CNVnator:DUP:6:63175001-63181900	6	55524105	65347600	subjective pork flavor in lean QTL (4220)	6499
6	63175001	63181500	6500	DUP	11	CNVnator:DUP:6:63169601-63181200, CNVnator:DUP:6:63172701-63178400, CNVnator:DUP:6:63172701-63182000, CNVnator:DUP:6:63172901-63178300, CNVnator:DUP:6:63174001-63181700, CNVnator:DUP:6:63174101-63178300, CNVnator:DUP:6:63174101-63181900, CNVnator:DUP:6:63174201-63181900, CNVnator:DUP:6:63174901-63182000, CNVnator:DUP:6:63175001-63181500, CNVnator:DUP:6:63175001-63181900	6	55524105	65347600	subjective pork flavor in lean QTL (4222)	6499
6	63175001	63181500	6500	DUP	11	CNVnator:DUP:6:63169601-63181200, CNVnator:DUP:6:63172701-63178400, CNVnator:DUP:6:63172701-63182000, CNVnator:DUP:6:63172901-63178300, CNVnator:DUP:6:63174001-63181700, CNVnator:DUP:6:63174101-63178300, CNVnator:DUP:6:63174101-63181900, CNVnator:DUP:6:63174201-63181900, CNVnator:DUP:6:63174901-63182000, CNVnator:DUP:6:63175001-63181500, CNVnator:DUP:6:63175001-63181900	6	57736527	67722323	Carcass length QTL (16976)	6499
6	63175001	63181500	6500	DUP	11	CNVnator:DUP:6:63169601-63181200, CNVnator:DUP:6:63172701-63178400, CNVnator:DUP:6:63172701-63182000, CNVnator:DUP:6:63172901-63178300, CNVnator:DUP:6:63174001-63181700, CNVnator:DUP:6:63174101-63178300, CNVnator:DUP:6:63174101-63181900, CNVnator:DUP:6:63174201-63181900, CNVnator:DUP:6:63174901-63182000, CNVnator:DUP:6:63175001-63181500, CNVnator:DUP:6:63175001-63181900	6	60991093	68508203	CD4-positive leukocyte percentage QTL (17841)	6499
6	63175001	63181500	6500	DUP	11	CNVnator:DUP:6:63169601-63181200, CNVnator:DUP:6:63172701-63178400, CNVnator:DUP:6:63172701-63182000, CNVnator:DUP:6:63172901-63178300, CNVnator:DUP:6:63174001-63181700, CNVnator:DUP:6:63174101-63178300, CNVnator:DUP:6:63174101-63181900, CNVnator:DUP:6:63174201-63181900, CNVnator:DUP:6:63174901-63182000, CNVnator:DUP:6:63175001-63181500, CNVnator:DUP:6:63175001-63181900	6	60991093	68508203	CD4-positive/CD8-positive leukocyte ratio QTL (17842)	6499
6	63515901	63619100	103200	DUP	12	CNVnator:DUP:6:63433801-63619600, CNVnator:DUP:6:63510801-63619800, CNVnator:DUP:6:63511301-63628900, CNVnator:DUP:6:63512001-63567100, CNVnator:DUP:6:63515901-63619100, CNVnator:DUP:6:63520501-63574700, CNVnator:DUP:6:63525601-63628900, CNVnator:DUP:6:63556501-63613300, CNVnator:DUP:6:63576201-63617800, CNVnator:DUP:6:63576201-63628800, CNVnator:DUP:6:63577001-63675200, CNVnator:DUP:6:63577301-6…	6	60991093	65347600	Interleukin-10 level QTL (17604)	103199
6	63515901	63619100	103200	DUP	12	CNVnator:DUP:6:63433801-63619600, CNVnator:DUP:6:63510801-63619800, CNVnator:DUP:6:63511301-63628900, CNVnator:DUP:6:63512001-63567100, CNVnator:DUP:6:63515901-63619100, CNVnator:DUP:6:63520501-63574700, CNVnator:DUP:6:63525601-63628900, CNVnator:DUP:6:63556501-63613300, CNVnator:DUP:6:63576201-63617800, CNVnator:DUP:6:63576201-63628800, CNVnator:DUP:6:63577001-63675200, CNVnator:DUP:6:63577301-6…	6	63612726	66429264	Lean meat percentage QTL (238365)	6374
6	63515901	63619100	103200	DUP	12	CNVnator:DUP:6:63433801-63619600, CNVnator:DUP:6:63510801-63619800, CNVnator:DUP:6:63511301-63628900, CNVnator:DUP:6:63512001-63567100, CNVnator:DUP:6:63515901-63619100, CNVnator:DUP:6:63520501-63574700, CNVnator:DUP:6:63525601-63628900, CNVnator:DUP:6:63556501-63613300, CNVnator:DUP:6:63576201-63617800, CNVnator:DUP:6:63576201-63628800, CNVnator:DUP:6:63577001-63675200, CNVnator:DUP:6:63577301-6…	6	55524105	65347600	subjective pork flavor in lean QTL (4220)	103199
6	63515901	63619100	103200	DUP	12	CNVnator:DUP:6:63433801-63619600, CNVnator:DUP:6:63510801-63619800, CNVnator:DUP:6:63511301-63628900, CNVnator:DUP:6:63512001-63567100, CNVnator:DUP:6:63515901-63619100, CNVnator:DUP:6:63520501-63574700, CNVnator:DUP:6:63525601-63628900, CNVnator:DUP:6:63556501-63613300, CNVnator:DUP:6:63576201-63617800, CNVnator:DUP:6:63576201-63628800, CNVnator:DUP:6:63577001-63675200, CNVnator:DUP:6:63577301-6…	6	55524105	65347600	subjective pork flavor in lean QTL (4222)	103199
6	63515901	63619100	103200	DUP	12	CNVnator:DUP:6:63433801-63619600, CNVnator:DUP:6:63510801-63619800, CNVnator:DUP:6:63511301-63628900, CNVnator:DUP:6:63512001-63567100, CNVnator:DUP:6:63515901-63619100, CNVnator:DUP:6:63520501-63574700, CNVnator:DUP:6:63525601-63628900, CNVnator:DUP:6:63556501-63613300, CNVnator:DUP:6:63576201-63617800, CNVnator:DUP:6:63576201-63628800, CNVnator:DUP:6:63577001-63675200, CNVnator:DUP:6:63577301-6…	6	57736527	67722323	Carcass length QTL (16976)	103199
6	63515901	63619100	103200	DUP	12	CNVnator:DUP:6:63433801-63619600, CNVnator:DUP:6:63510801-63619800, CNVnator:DUP:6:63511301-63628900, CNVnator:DUP:6:63512001-63567100, CNVnator:DUP:6:63515901-63619100, CNVnator:DUP:6:63520501-63574700, CNVnator:DUP:6:63525601-63628900, CNVnator:DUP:6:63556501-63613300, CNVnator:DUP:6:63576201-63617800, CNVnator:DUP:6:63576201-63628800, CNVnator:DUP:6:63577001-63675200, CNVnator:DUP:6:63577301-6…	6	60991093	68508203	CD4-positive leukocyte percentage QTL (17841)	103199
6	63515901	63619100	103200	DUP	12	CNVnator:DUP:6:63433801-63619600, CNVnator:DUP:6:63510801-63619800, CNVnator:DUP:6:63511301-63628900, CNVnator:DUP:6:63512001-63567100, CNVnator:DUP:6:63515901-63619100, CNVnator:DUP:6:63520501-63574700, CNVnator:DUP:6:63525601-63628900, CNVnator:DUP:6:63556501-63613300, CNVnator:DUP:6:63576201-63617800, CNVnator:DUP:6:63576201-63628800, CNVnator:DUP:6:63577001-63675200, CNVnator:DUP:6:63577301-6…	6	60991093	68508203	CD4-positive/CD8-positive leukocyte ratio QTL (17842)	103199
6	63796901	63805700	8800	DEL	3	CNVnator:DEL:6:63796901-63805700, CNVnator:DEL:6:63797001-63803800, CNVnator:DEL:6:63799201-63809600	6	60991093	65347600	Interleukin-10 level QTL (17604)	8799
6	63796901	63805700	8800	DEL	3	CNVnator:DEL:6:63796901-63805700, CNVnator:DEL:6:63797001-63803800, CNVnator:DEL:6:63799201-63809600	6	63612726	66429264	Lean meat percentage QTL (238365)	8799
6	63796901	63805700	8800	DEL	3	CNVnator:DEL:6:63796901-63805700, CNVnator:DEL:6:63797001-63803800, CNVnator:DEL:6:63799201-63809600	6	55524105	65347600	subjective pork flavor in lean QTL (4220)	8799
6	63796901	63805700	8800	DEL	3	CNVnator:DEL:6:63796901-63805700, CNVnator:DEL:6:63797001-63803800, CNVnator:DEL:6:63799201-63809600	6	55524105	65347600	subjective pork flavor in lean QTL (4222)	8799
6	63796901	63805700	8800	DEL	3	CNVnator:DEL:6:63796901-63805700, CNVnator:DEL:6:63797001-63803800, CNVnator:DEL:6:63799201-63809600	6	57736527	67722323	Carcass length QTL (16976)	8799
6	63796901	63805700	8800	DEL	3	CNVnator:DEL:6:63796901-63805700, CNVnator:DEL:6:63797001-63803800, CNVnator:DEL:6:63799201-63809600	6	60991093	68508203	CD4-positive leukocyte percentage QTL (17841)	8799
6	63796901	63805700	8800	DEL	3	CNVnator:DEL:6:63796901-63805700, CNVnator:DEL:6:63797001-63803800, CNVnator:DEL:6:63799201-63809600	6	60991093	68508203	CD4-positive/CD8-positive leukocyte ratio QTL (17842)	8799
6	67623701	67626100	2400	DEL	3	CNVnator:DEL:6:67623501-67626100, CNVnator:DEL:6:67623601-67626100, CNVnator:DEL:6:67623701-67626100	6	57736527	67722323	Carcass length QTL (16976)	2399
6	67623701	67626100	2400	DEL	3	CNVnator:DEL:6:67623501-67626100, CNVnator:DEL:6:67623601-67626100, CNVnator:DEL:6:67623701-67626100	6	60991093	68508203	CD4-positive leukocyte percentage QTL (17841)	2399
6	67623701	67626100	2400	DEL	3	CNVnator:DEL:6:67623501-67626100, CNVnator:DEL:6:67623601-67626100, CNVnator:DEL:6:67623701-67626100	6	60991093	68508203	CD4-positive/CD8-positive leukocyte ratio QTL (17842)	2399
6	72803001	72814300	11300	DEL	12	CNVnator:DEL:6:72789901-72814600, CNVnator:DEL:6:72798201-72814100, CNVnator:DEL:6:72798301-72814100, CNVnator:DEL:6:72798701-72814200, CNVnator:DEL:6:72800401-72814300, CNVnator:DEL:6:72800601-72815800, CNVnator:DEL:6:72800801-72814200, CNVnator:DEL:6:72801901-72814300, CNVnator:DEL:6:72802501-72814300, CNVnator:DEL:6:72803001-72814100, CNVnator:DEL:6:72803001-72814300, CNVnator:DEL:6:72803001-7…	6	71156276	75171096	Empty body protein content QTL (16911)	11299
6	72803001	72814300	11300	DEL	12	CNVnator:DEL:6:72789901-72814600, CNVnator:DEL:6:72798201-72814100, CNVnator:DEL:6:72798301-72814100, CNVnator:DEL:6:72798701-72814200, CNVnator:DEL:6:72800401-72814300, CNVnator:DEL:6:72800601-72815800, CNVnator:DEL:6:72800801-72814200, CNVnator:DEL:6:72801901-72814300, CNVnator:DEL:6:72802501-72814300, CNVnator:DEL:6:72803001-72814100, CNVnator:DEL:6:72803001-72814300, CNVnator:DEL:6:72803001-7…	6	71156276	75171096	Firmness QTL (21367)	11299
6	72803001	72814300	11300	DEL	12	CNVnator:DEL:6:72789901-72814600, CNVnator:DEL:6:72798201-72814100, CNVnator:DEL:6:72798301-72814100, CNVnator:DEL:6:72798701-72814200, CNVnator:DEL:6:72800401-72814300, CNVnator:DEL:6:72800601-72815800, CNVnator:DEL:6:72800801-72814200, CNVnator:DEL:6:72801901-72814300, CNVnator:DEL:6:72802501-72814300, CNVnator:DEL:6:72803001-72814100, CNVnator:DEL:6:72803001-72814300, CNVnator:DEL:6:72803001-7…	6	71156276	75171096	Lean meat weight QTL (16910)	11299
6	72803001	72814300	11300	DEL	12	CNVnator:DEL:6:72789901-72814600, CNVnator:DEL:6:72798201-72814100, CNVnator:DEL:6:72798301-72814100, CNVnator:DEL:6:72798701-72814200, CNVnator:DEL:6:72800401-72814300, CNVnator:DEL:6:72800601-72815800, CNVnator:DEL:6:72800801-72814200, CNVnator:DEL:6:72801901-72814300, CNVnator:DEL:6:72802501-72814300, CNVnator:DEL:6:72803001-72814100, CNVnator:DEL:6:72803001-72814300, CNVnator:DEL:6:72803001-7…	6	68508203	77477481	rhinitis QTL (21317)	11299
6	72803001	72814300	11300	DEL	12	CNVnator:DEL:6:72789901-72814600, CNVnator:DEL:6:72798201-72814100, CNVnator:DEL:6:72798301-72814100, CNVnator:DEL:6:72798701-72814200, CNVnator:DEL:6:72800401-72814300, CNVnator:DEL:6:72800601-72815800, CNVnator:DEL:6:72800801-72814200, CNVnator:DEL:6:72801901-72814300, CNVnator:DEL:6:72802501-72814300, CNVnator:DEL:6:72803001-72814100, CNVnator:DEL:6:72803001-72814300, CNVnator:DEL:6:72803001-7…	6	71156276	76281578	Ear size QTL (5642)	11299
6	72803001	72814300	11300	DEL	12	CNVnator:DEL:6:72789901-72814600, CNVnator:DEL:6:72798201-72814100, CNVnator:DEL:6:72798301-72814100, CNVnator:DEL:6:72798701-72814200, CNVnator:DEL:6:72800401-72814300, CNVnator:DEL:6:72800601-72815800, CNVnator:DEL:6:72800801-72814200, CNVnator:DEL:6:72801901-72814300, CNVnator:DEL:6:72802501-72814300, CNVnator:DEL:6:72803001-72814100, CNVnator:DEL:6:72803001-72814300, CNVnator:DEL:6:72803001-7…	6	71156276	77477481	Average backfat thickness QTL (690)	11299
6	72803001	72814300	11300	DEL	12	CNVnator:DEL:6:72789901-72814600, CNVnator:DEL:6:72798201-72814100, CNVnator:DEL:6:72798301-72814100, CNVnator:DEL:6:72798701-72814200, CNVnator:DEL:6:72800401-72814300, CNVnator:DEL:6:72800601-72815800, CNVnator:DEL:6:72800801-72814200, CNVnator:DEL:6:72801901-72814300, CNVnator:DEL:6:72802501-72814300, CNVnator:DEL:6:72803001-72814100, CNVnator:DEL:6:72803001-72814300, CNVnator:DEL:6:72803001-7…	6	71156276	77477481	Intramuscular fat content QTL (692)	11299
6	72803001	72814300	11300	DEL	12	CNVnator:DEL:6:72789901-72814600, CNVnator:DEL:6:72798201-72814100, CNVnator:DEL:6:72798301-72814100, CNVnator:DEL:6:72798701-72814200, CNVnator:DEL:6:72800401-72814300, CNVnator:DEL:6:72800601-72815800, CNVnator:DEL:6:72800801-72814200, CNVnator:DEL:6:72801901-72814300, CNVnator:DEL:6:72802501-72814300, CNVnator:DEL:6:72803001-72814100, CNVnator:DEL:6:72803001-72814300, CNVnator:DEL:6:72803001-7…	6	71156276	77477481	Intramuscular fat content QTL (7231)	11299
6	72803001	72814300	11300	DEL	12	CNVnator:DEL:6:72789901-72814600, CNVnator:DEL:6:72798201-72814100, CNVnator:DEL:6:72798301-72814100, CNVnator:DEL:6:72798701-72814200, CNVnator:DEL:6:72800401-72814300, CNVnator:DEL:6:72800601-72815800, CNVnator:DEL:6:72800801-72814200, CNVnator:DEL:6:72801901-72814300, CNVnator:DEL:6:72802501-72814300, CNVnator:DEL:6:72803001-72814100, CNVnator:DEL:6:72803001-72814300, CNVnator:DEL:6:72803001-7…	6	72548649	77127252	uterine horn length QTL (18381)	11299
6	78910001	78910900	900	DEL	3	CNVnator:DEL:6:78910001-78910900, CNVnator:DEL:6:78910001-78911000, CNVnator:DEL:6:78910001-78911100	6	75171096	79271337	Average backfat thickness QTL (5980)	899
6	78910001	78910900	900	DEL	3	CNVnator:DEL:6:78910001-78910900, CNVnator:DEL:6:78910001-78911000, CNVnator:DEL:6:78910001-78911100	6	75171096	79271337	C3c concentration QTL (9622)	899
6	78910001	78910900	900	DEL	3	CNVnator:DEL:6:78910001-78910900, CNVnator:DEL:6:78910001-78911000, CNVnator:DEL:6:78910001-78911100	6	75171096	79271337	Cooking loss QTL (6006)	899
6	78910001	78910900	900	DEL	3	CNVnator:DEL:6:78910001-78910900, CNVnator:DEL:6:78910001-78911000, CNVnator:DEL:6:78910001-78911100	6	75171096	79271337	Haptoglobin concentration QTL (9644)	899
6	78910001	78910900	900	DEL	3	CNVnator:DEL:6:78910001-78910900, CNVnator:DEL:6:78910001-78911000, CNVnator:DEL:6:78910001-78911100	6	75171096	79271337	Shoulder subcutaneous fat thickness QTL (5981)	899
6	78910001	78910900	900	DEL	3	CNVnator:DEL:6:78910001-78910900, CNVnator:DEL:6:78910001-78911000, CNVnator:DEL:6:78910001-78911100	6	76281578	84225796	Rib weight QTL (4963)	899
6	78910001	78910900	900	DEL	3	CNVnator:DEL:6:78910001-78910900, CNVnator:DEL:6:78910001-78911000, CNVnator:DEL:6:78910001-78911100	6	77477481	87130134	Mean corpuscular hemoglobin content QTL (12290)	899
6	78910001	78910900	900	DEL	3	CNVnator:DEL:6:78910001-78910900, CNVnator:DEL:6:78910001-78911000, CNVnator:DEL:6:78910001-78911100	6	77990012	87300977	Dressing percentage QTL (1021)	899
6	78910001	78910900	900	DEL	3	CNVnator:DEL:6:78910001-78910900, CNVnator:DEL:6:78910001-78911000, CNVnator:DEL:6:78910001-78911100	6	77990012	87300977	Lean cuts percentage QTL (818)	899
6	78910001	78910900	900	DEL	3	CNVnator:DEL:6:78910001-78910900, CNVnator:DEL:6:78910001-78911000, CNVnator:DEL:6:78910001-78911100	6	77990012	87300977	Lean meat percentage QTL (1020)	899
6	81594801	81615100	20300	DUP	12	CNVnator:DUP:6:81585701-81620700, CNVnator:DUP:6:81587401-81612700, CNVnator:DUP:6:81587401-81612800, CNVnator:DUP:6:81590101-81615300, CNVnator:DUP:6:81590401-81612800, CNVnator:DUP:6:81594601-81612700, CNVnator:DUP:6:81594801-81615100, CNVnator:DUP:6:81595001-81623500, CNVnator:DUP:6:81595601-81605400, CNVnator:DUP:6:81596701-81615100, CNVnator:DUP:6:81597501-81615300, CNVnator:DUP:6:81598501-8…	6	76281578	84225796	Rib weight QTL (4963)	20299
6	81594801	81615100	20300	DUP	12	CNVnator:DUP:6:81585701-81620700, CNVnator:DUP:6:81587401-81612700, CNVnator:DUP:6:81587401-81612800, CNVnator:DUP:6:81590101-81615300, CNVnator:DUP:6:81590401-81612800, CNVnator:DUP:6:81594601-81612700, CNVnator:DUP:6:81594801-81615100, CNVnator:DUP:6:81595001-81623500, CNVnator:DUP:6:81595601-81605400, CNVnator:DUP:6:81596701-81615100, CNVnator:DUP:6:81597501-81615300, CNVnator:DUP:6:81598501-8…	6	77477481	87130134	Mean corpuscular hemoglobin content QTL (12290)	20299
6	81594801	81615100	20300	DUP	12	CNVnator:DUP:6:81585701-81620700, CNVnator:DUP:6:81587401-81612700, CNVnator:DUP:6:81587401-81612800, CNVnator:DUP:6:81590101-81615300, CNVnator:DUP:6:81590401-81612800, CNVnator:DUP:6:81594601-81612700, CNVnator:DUP:6:81594801-81615100, CNVnator:DUP:6:81595001-81623500, CNVnator:DUP:6:81595601-81605400, CNVnator:DUP:6:81596701-81615100, CNVnator:DUP:6:81597501-81615300, CNVnator:DUP:6:81598501-8…	6	77990012	87300977	Dressing percentage QTL (1021)	20299
6	81594801	81615100	20300	DUP	12	CNVnator:DUP:6:81585701-81620700, CNVnator:DUP:6:81587401-81612700, CNVnator:DUP:6:81587401-81612800, CNVnator:DUP:6:81590101-81615300, CNVnator:DUP:6:81590401-81612800, CNVnator:DUP:6:81594601-81612700, CNVnator:DUP:6:81594801-81615100, CNVnator:DUP:6:81595001-81623500, CNVnator:DUP:6:81595601-81605400, CNVnator:DUP:6:81596701-81615100, CNVnator:DUP:6:81597501-81615300, CNVnator:DUP:6:81598501-8…	6	77990012	87300977	Lean cuts percentage QTL (818)	20299
6	81594801	81615100	20300	DUP	12	CNVnator:DUP:6:81585701-81620700, CNVnator:DUP:6:81587401-81612700, CNVnator:DUP:6:81587401-81612800, CNVnator:DUP:6:81590101-81615300, CNVnator:DUP:6:81590401-81612800, CNVnator:DUP:6:81594601-81612700, CNVnator:DUP:6:81594801-81615100, CNVnator:DUP:6:81595001-81623500, CNVnator:DUP:6:81595601-81605400, CNVnator:DUP:6:81596701-81615100, CNVnator:DUP:6:81597501-81615300, CNVnator:DUP:6:81598501-8…	6	77990012	87300977	Lean meat percentage QTL (1020)	20299
6	81594801	81615100	20300	DUP	12	CNVnator:DUP:6:81585701-81620700, CNVnator:DUP:6:81587401-81612700, CNVnator:DUP:6:81587401-81612800, CNVnator:DUP:6:81590101-81615300, CNVnator:DUP:6:81590401-81612800, CNVnator:DUP:6:81594601-81612700, CNVnator:DUP:6:81594801-81615100, CNVnator:DUP:6:81595001-81623500, CNVnator:DUP:6:81595601-81605400, CNVnator:DUP:6:81596701-81615100, CNVnator:DUP:6:81597501-81615300, CNVnator:DUP:6:81598501-8…	6	79271337	87130134	Cholesterol level QTL (17718)	20299
6	81594801	81615100	20300	DUP	12	CNVnator:DUP:6:81585701-81620700, CNVnator:DUP:6:81587401-81612700, CNVnator:DUP:6:81587401-81612800, CNVnator:DUP:6:81590101-81615300, CNVnator:DUP:6:81590401-81612800, CNVnator:DUP:6:81594601-81612700, CNVnator:DUP:6:81594801-81615100, CNVnator:DUP:6:81595001-81623500, CNVnator:DUP:6:81595601-81605400, CNVnator:DUP:6:81596701-81615100, CNVnator:DUP:6:81597501-81615300, CNVnator:DUP:6:81598501-8…	6	79271337	87130134	Hemolytic complement activity (classical pathway) QTL (9610)	20299
6	81594801	81615100	20300	DUP	12	CNVnator:DUP:6:81585701-81620700, CNVnator:DUP:6:81587401-81612700, CNVnator:DUP:6:81587401-81612800, CNVnator:DUP:6:81590101-81615300, CNVnator:DUP:6:81590401-81612800, CNVnator:DUP:6:81594601-81612700, CNVnator:DUP:6:81594801-81615100, CNVnator:DUP:6:81595001-81623500, CNVnator:DUP:6:81595601-81605400, CNVnator:DUP:6:81596701-81615100, CNVnator:DUP:6:81597501-81615300, CNVnator:DUP:6:81598501-8…	6	79271337	87130134	Interleukin-2 level QTL (17599)	20299
6	84294701	84313100	18400	DUP	10	CNVnator:DUP:6:84289701-84311300, CNVnator:DUP:6:84292501-84311900, CNVnator:DUP:6:84292601-84315400, CNVnator:DUP:6:84292601-84320300, CNVnator:DUP:6:84294701-84307800, CNVnator:DUP:6:84294701-84313100, CNVnator:DUP:6:84294801-84315300, CNVnator:DUP:6:84297501-84319100, CNVnator:DUP:6:84298101-84312100, CNVnator:DUP:6:84302501-84316300	6	84225796	89863628	Loin muscle area QTL (17801)	18399
6	84294701	84313100	18400	DUP	10	CNVnator:DUP:6:84289701-84311300, CNVnator:DUP:6:84292501-84311900, CNVnator:DUP:6:84292601-84315400, CNVnator:DUP:6:84292601-84320300, CNVnator:DUP:6:84294701-84307800, CNVnator:DUP:6:84294701-84313100, CNVnator:DUP:6:84294801-84315300, CNVnator:DUP:6:84297501-84319100, CNVnator:DUP:6:84298101-84312100, CNVnator:DUP:6:84302501-84316300	6	77477481	87130134	Mean corpuscular hemoglobin content QTL (12290)	18399
6	84294701	84313100	18400	DUP	10	CNVnator:DUP:6:84289701-84311300, CNVnator:DUP:6:84292501-84311900, CNVnator:DUP:6:84292601-84315400, CNVnator:DUP:6:84292601-84320300, CNVnator:DUP:6:84294701-84307800, CNVnator:DUP:6:84294701-84313100, CNVnator:DUP:6:84294801-84315300, CNVnator:DUP:6:84297501-84319100, CNVnator:DUP:6:84298101-84312100, CNVnator:DUP:6:84302501-84316300	6	77990012	87300977	Dressing percentage QTL (1021)	18399
6	84294701	84313100	18400	DUP	10	CNVnator:DUP:6:84289701-84311300, CNVnator:DUP:6:84292501-84311900, CNVnator:DUP:6:84292601-84315400, CNVnator:DUP:6:84292601-84320300, CNVnator:DUP:6:84294701-84307800, CNVnator:DUP:6:84294701-84313100, CNVnator:DUP:6:84294801-84315300, CNVnator:DUP:6:84297501-84319100, CNVnator:DUP:6:84298101-84312100, CNVnator:DUP:6:84302501-84316300	6	77990012	87300977	Lean cuts percentage QTL (818)	18399
6	84294701	84313100	18400	DUP	10	CNVnator:DUP:6:84289701-84311300, CNVnator:DUP:6:84292501-84311900, CNVnator:DUP:6:84292601-84315400, CNVnator:DUP:6:84292601-84320300, CNVnator:DUP:6:84294701-84307800, CNVnator:DUP:6:84294701-84313100, CNVnator:DUP:6:84294801-84315300, CNVnator:DUP:6:84297501-84319100, CNVnator:DUP:6:84298101-84312100, CNVnator:DUP:6:84302501-84316300	6	77990012	87300977	Lean meat percentage QTL (1020)	18399
6	84294701	84313100	18400	DUP	10	CNVnator:DUP:6:84289701-84311300, CNVnator:DUP:6:84292501-84311900, CNVnator:DUP:6:84292601-84315400, CNVnator:DUP:6:84292601-84320300, CNVnator:DUP:6:84294701-84307800, CNVnator:DUP:6:84294701-84313100, CNVnator:DUP:6:84294801-84315300, CNVnator:DUP:6:84297501-84319100, CNVnator:DUP:6:84298101-84312100, CNVnator:DUP:6:84302501-84316300	6	79271337	87130134	Cholesterol level QTL (17718)	18399
6	84294701	84313100	18400	DUP	10	CNVnator:DUP:6:84289701-84311300, CNVnator:DUP:6:84292501-84311900, CNVnator:DUP:6:84292601-84315400, CNVnator:DUP:6:84292601-84320300, CNVnator:DUP:6:84294701-84307800, CNVnator:DUP:6:84294701-84313100, CNVnator:DUP:6:84294801-84315300, CNVnator:DUP:6:84297501-84319100, CNVnator:DUP:6:84298101-84312100, CNVnator:DUP:6:84302501-84316300	6	79271337	87130134	Hemolytic complement activity (classical pathway) QTL (9610)	18399
6	84294701	84313100	18400	DUP	10	CNVnator:DUP:6:84289701-84311300, CNVnator:DUP:6:84292501-84311900, CNVnator:DUP:6:84292601-84315400, CNVnator:DUP:6:84292601-84320300, CNVnator:DUP:6:84294701-84307800, CNVnator:DUP:6:84294701-84313100, CNVnator:DUP:6:84294801-84315300, CNVnator:DUP:6:84297501-84319100, CNVnator:DUP:6:84298101-84312100, CNVnator:DUP:6:84302501-84316300	6	79271337	87130134	Interleukin-2 level QTL (17599)	18399
6	84294701	84313100	18400	DUP	10	CNVnator:DUP:6:84289701-84311300, CNVnator:DUP:6:84292501-84311900, CNVnator:DUP:6:84292601-84315400, CNVnator:DUP:6:84292601-84320300, CNVnator:DUP:6:84294701-84307800, CNVnator:DUP:6:84294701-84313100, CNVnator:DUP:6:84294801-84315300, CNVnator:DUP:6:84297501-84319100, CNVnator:DUP:6:84298101-84312100, CNVnator:DUP:6:84302501-84316300	6	82859049	90632423	Intramuscular fat content QTL (299)	18399
6	84294701	84313100	18400	DUP	10	CNVnator:DUP:6:84289701-84311300, CNVnator:DUP:6:84292501-84311900, CNVnator:DUP:6:84292601-84315400, CNVnator:DUP:6:84292601-84320300, CNVnator:DUP:6:84294701-84307800, CNVnator:DUP:6:84294701-84313100, CNVnator:DUP:6:84294801-84315300, CNVnator:DUP:6:84297501-84319100, CNVnator:DUP:6:84298101-84312100, CNVnator:DUP:6:84302501-84316300	6	82859049	92853387	Loin fat percentage QTL (21434)	18399
6	84294701	84313100	18400	DUP	10	CNVnator:DUP:6:84289701-84311300, CNVnator:DUP:6:84292501-84311900, CNVnator:DUP:6:84292601-84315400, CNVnator:DUP:6:84292601-84320300, CNVnator:DUP:6:84294701-84307800, CNVnator:DUP:6:84294701-84313100, CNVnator:DUP:6:84294801-84315300, CNVnator:DUP:6:84297501-84319100, CNVnator:DUP:6:84298101-84312100, CNVnator:DUP:6:84302501-84316300	6	82859049	92853387	Marbling QTL (21368)	18399
6	84294701	84313100	18400	DUP	10	CNVnator:DUP:6:84289701-84311300, CNVnator:DUP:6:84292501-84311900, CNVnator:DUP:6:84292601-84315400, CNVnator:DUP:6:84292601-84320300, CNVnator:DUP:6:84294701-84307800, CNVnator:DUP:6:84294701-84313100, CNVnator:DUP:6:84294801-84315300, CNVnator:DUP:6:84297501-84319100, CNVnator:DUP:6:84298101-84312100, CNVnator:DUP:6:84302501-84316300	6	82859049	92853387	Meat color a* QTL (21369)	18399
6	84563801	84575100	11300	DUP	12	CNVnator:DUP:6:84541201-84591700, CNVnator:DUP:6:84554001-84620200, CNVnator:DUP:6:84558201-84584000, CNVnator:DUP:6:84559001-84583500, CNVnator:DUP:6:84560201-84590500, CNVnator:DUP:6:84560301-84590900, CNVnator:DUP:6:84562201-84587300, CNVnator:DUP:6:84563801-84575100, CNVnator:DUP:6:84564201-84586700, CNVnator:DUP:6:84564401-84585700, CNVnator:DUP:6:84564601-84586200, CNVnator:DUP:6:84564701-8…	6	84225796	89863628	Loin muscle area QTL (17801)	11299
6	84563801	84575100	11300	DUP	12	CNVnator:DUP:6:84541201-84591700, CNVnator:DUP:6:84554001-84620200, CNVnator:DUP:6:84558201-84584000, CNVnator:DUP:6:84559001-84583500, CNVnator:DUP:6:84560201-84590500, CNVnator:DUP:6:84560301-84590900, CNVnator:DUP:6:84562201-84587300, CNVnator:DUP:6:84563801-84575100, CNVnator:DUP:6:84564201-84586700, CNVnator:DUP:6:84564401-84585700, CNVnator:DUP:6:84564601-84586200, CNVnator:DUP:6:84564701-8…	6	77477481	87130134	Mean corpuscular hemoglobin content QTL (12290)	11299
6	84563801	84575100	11300	DUP	12	CNVnator:DUP:6:84541201-84591700, CNVnator:DUP:6:84554001-84620200, CNVnator:DUP:6:84558201-84584000, CNVnator:DUP:6:84559001-84583500, CNVnator:DUP:6:84560201-84590500, CNVnator:DUP:6:84560301-84590900, CNVnator:DUP:6:84562201-84587300, CNVnator:DUP:6:84563801-84575100, CNVnator:DUP:6:84564201-84586700, CNVnator:DUP:6:84564401-84585700, CNVnator:DUP:6:84564601-84586200, CNVnator:DUP:6:84564701-8…	6	77990012	87300977	Dressing percentage QTL (1021)	11299
6	84563801	84575100	11300	DUP	12	CNVnator:DUP:6:84541201-84591700, CNVnator:DUP:6:84554001-84620200, CNVnator:DUP:6:84558201-84584000, CNVnator:DUP:6:84559001-84583500, CNVnator:DUP:6:84560201-84590500, CNVnator:DUP:6:84560301-84590900, CNVnator:DUP:6:84562201-84587300, CNVnator:DUP:6:84563801-84575100, CNVnator:DUP:6:84564201-84586700, CNVnator:DUP:6:84564401-84585700, CNVnator:DUP:6:84564601-84586200, CNVnator:DUP:6:84564701-8…	6	77990012	87300977	Lean cuts percentage QTL (818)	11299
6	84563801	84575100	11300	DUP	12	CNVnator:DUP:6:84541201-84591700, CNVnator:DUP:6:84554001-84620200, CNVnator:DUP:6:84558201-84584000, CNVnator:DUP:6:84559001-84583500, CNVnator:DUP:6:84560201-84590500, CNVnator:DUP:6:84560301-84590900, CNVnator:DUP:6:84562201-84587300, CNVnator:DUP:6:84563801-84575100, CNVnator:DUP:6:84564201-84586700, CNVnator:DUP:6:84564401-84585700, CNVnator:DUP:6:84564601-84586200, CNVnator:DUP:6:84564701-8…	6	77990012	87300977	Lean meat percentage QTL (1020)	11299
6	84563801	84575100	11300	DUP	12	CNVnator:DUP:6:84541201-84591700, CNVnator:DUP:6:84554001-84620200, CNVnator:DUP:6:84558201-84584000, CNVnator:DUP:6:84559001-84583500, CNVnator:DUP:6:84560201-84590500, CNVnator:DUP:6:84560301-84590900, CNVnator:DUP:6:84562201-84587300, CNVnator:DUP:6:84563801-84575100, CNVnator:DUP:6:84564201-84586700, CNVnator:DUP:6:84564401-84585700, CNVnator:DUP:6:84564601-84586200, CNVnator:DUP:6:84564701-8…	6	79271337	87130134	Cholesterol level QTL (17718)	11299
6	84563801	84575100	11300	DUP	12	CNVnator:DUP:6:84541201-84591700, CNVnator:DUP:6:84554001-84620200, CNVnator:DUP:6:84558201-84584000, CNVnator:DUP:6:84559001-84583500, CNVnator:DUP:6:84560201-84590500, CNVnator:DUP:6:84560301-84590900, CNVnator:DUP:6:84562201-84587300, CNVnator:DUP:6:84563801-84575100, CNVnator:DUP:6:84564201-84586700, CNVnator:DUP:6:84564401-84585700, CNVnator:DUP:6:84564601-84586200, CNVnator:DUP:6:84564701-8…	6	79271337	87130134	Hemolytic complement activity (classical pathway) QTL (9610)	11299
6	84563801	84575100	11300	DUP	12	CNVnator:DUP:6:84541201-84591700, CNVnator:DUP:6:84554001-84620200, CNVnator:DUP:6:84558201-84584000, CNVnator:DUP:6:84559001-84583500, CNVnator:DUP:6:84560201-84590500, CNVnator:DUP:6:84560301-84590900, CNVnator:DUP:6:84562201-84587300, CNVnator:DUP:6:84563801-84575100, CNVnator:DUP:6:84564201-84586700, CNVnator:DUP:6:84564401-84585700, CNVnator:DUP:6:84564601-84586200, CNVnator:DUP:6:84564701-8…	6	79271337	87130134	Interleukin-2 level QTL (17599)	11299
6	84563801	84575100	11300	DUP	12	CNVnator:DUP:6:84541201-84591700, CNVnator:DUP:6:84554001-84620200, CNVnator:DUP:6:84558201-84584000, CNVnator:DUP:6:84559001-84583500, CNVnator:DUP:6:84560201-84590500, CNVnator:DUP:6:84560301-84590900, CNVnator:DUP:6:84562201-84587300, CNVnator:DUP:6:84563801-84575100, CNVnator:DUP:6:84564201-84586700, CNVnator:DUP:6:84564401-84585700, CNVnator:DUP:6:84564601-84586200, CNVnator:DUP:6:84564701-8…	6	82859049	90632423	Intramuscular fat content QTL (299)	11299
6	84563801	84575100	11300	DUP	12	CNVnator:DUP:6:84541201-84591700, CNVnator:DUP:6:84554001-84620200, CNVnator:DUP:6:84558201-84584000, CNVnator:DUP:6:84559001-84583500, CNVnator:DUP:6:84560201-84590500, CNVnator:DUP:6:84560301-84590900, CNVnator:DUP:6:84562201-84587300, CNVnator:DUP:6:84563801-84575100, CNVnator:DUP:6:84564201-84586700, CNVnator:DUP:6:84564401-84585700, CNVnator:DUP:6:84564601-84586200, CNVnator:DUP:6:84564701-8…	6	82859049	92853387	Loin fat percentage QTL (21434)	11299
6	84563801	84575100	11300	DUP	12	CNVnator:DUP:6:84541201-84591700, CNVnator:DUP:6:84554001-84620200, CNVnator:DUP:6:84558201-84584000, CNVnator:DUP:6:84559001-84583500, CNVnator:DUP:6:84560201-84590500, CNVnator:DUP:6:84560301-84590900, CNVnator:DUP:6:84562201-84587300, CNVnator:DUP:6:84563801-84575100, CNVnator:DUP:6:84564201-84586700, CNVnator:DUP:6:84564401-84585700, CNVnator:DUP:6:84564601-84586200, CNVnator:DUP:6:84564701-8…	6	82859049	92853387	Marbling QTL (21368)	11299
6	84563801	84575100	11300	DUP	12	CNVnator:DUP:6:84541201-84591700, CNVnator:DUP:6:84554001-84620200, CNVnator:DUP:6:84558201-84584000, CNVnator:DUP:6:84559001-84583500, CNVnator:DUP:6:84560201-84590500, CNVnator:DUP:6:84560301-84590900, CNVnator:DUP:6:84562201-84587300, CNVnator:DUP:6:84563801-84575100, CNVnator:DUP:6:84564201-84586700, CNVnator:DUP:6:84564401-84585700, CNVnator:DUP:6:84564601-84586200, CNVnator:DUP:6:84564701-8…	6	82859049	92853387	Meat color a* QTL (21369)	11299
6	84563801	84575100	11300	DUP	12	CNVnator:DUP:6:84541201-84591700, CNVnator:DUP:6:84554001-84620200, CNVnator:DUP:6:84558201-84584000, CNVnator:DUP:6:84559001-84583500, CNVnator:DUP:6:84560201-84590500, CNVnator:DUP:6:84560301-84590900, CNVnator:DUP:6:84562201-84587300, CNVnator:DUP:6:84563801-84575100, CNVnator:DUP:6:84564201-84586700, CNVnator:DUP:6:84564401-84585700, CNVnator:DUP:6:84564601-84586200, CNVnator:DUP:6:84564701-8…	6	84567483	93963870	chew score QTL (5551)	7617
6	84563801	84575100	11300	DUP	12	CNVnator:DUP:6:84541201-84591700, CNVnator:DUP:6:84554001-84620200, CNVnator:DUP:6:84558201-84584000, CNVnator:DUP:6:84559001-84583500, CNVnator:DUP:6:84560201-84590500, CNVnator:DUP:6:84560301-84590900, CNVnator:DUP:6:84562201-84587300, CNVnator:DUP:6:84563801-84575100, CNVnator:DUP:6:84564201-84586700, CNVnator:DUP:6:84564401-84585700, CNVnator:DUP:6:84564601-84586200, CNVnator:DUP:6:84564701-8…	6	84567483	93963870	tenderness score QTL (5550)	7617
6	91674001	91680600	6600	DEL	11	CNVnator:DEL:6:91668701-91678600, CNVnator:DEL:6:91669701-91678700, CNVnator:DEL:6:91670901-91678500, CNVnator:DEL:6:91673001-91679600, CNVnator:DEL:6:91673001-91679800, CNVnator:DEL:6:91673101-91680800, CNVnator:DEL:6:91673601-91678000, CNVnator:DEL:6:91673901-91678700, CNVnator:DEL:6:91674001-91678700, CNVnator:DEL:6:91674001-91680600, CNVnator:DEL:6:91674001-91681200	6	91512267	91853954	Loin muscle area QTL (6260)	6599
6	91674001	91680600	6600	DEL	11	CNVnator:DEL:6:91668701-91678600, CNVnator:DEL:6:91669701-91678700, CNVnator:DEL:6:91670901-91678500, CNVnator:DEL:6:91673001-91679600, CNVnator:DEL:6:91673001-91679800, CNVnator:DEL:6:91673101-91680800, CNVnator:DEL:6:91673601-91678000, CNVnator:DEL:6:91673901-91678700, CNVnator:DEL:6:91674001-91678700, CNVnator:DEL:6:91674001-91680600, CNVnator:DEL:6:91674001-91681200	6	82859049	92853387	Loin fat percentage QTL (21434)	6599
6	91674001	91680600	6600	DEL	11	CNVnator:DEL:6:91668701-91678600, CNVnator:DEL:6:91669701-91678700, CNVnator:DEL:6:91670901-91678500, CNVnator:DEL:6:91673001-91679600, CNVnator:DEL:6:91673001-91679800, CNVnator:DEL:6:91673101-91680800, CNVnator:DEL:6:91673601-91678000, CNVnator:DEL:6:91673901-91678700, CNVnator:DEL:6:91674001-91678700, CNVnator:DEL:6:91674001-91680600, CNVnator:DEL:6:91674001-91681200	6	82859049	92853387	Marbling QTL (21368)	6599
6	91674001	91680600	6600	DEL	11	CNVnator:DEL:6:91668701-91678600, CNVnator:DEL:6:91669701-91678700, CNVnator:DEL:6:91670901-91678500, CNVnator:DEL:6:91673001-91679600, CNVnator:DEL:6:91673001-91679800, CNVnator:DEL:6:91673101-91680800, CNVnator:DEL:6:91673601-91678000, CNVnator:DEL:6:91673901-91678700, CNVnator:DEL:6:91674001-91678700, CNVnator:DEL:6:91674001-91680600, CNVnator:DEL:6:91674001-91681200	6	82859049	92853387	Meat color a* QTL (21369)	6599
6	91674001	91680600	6600	DEL	11	CNVnator:DEL:6:91668701-91678600, CNVnator:DEL:6:91669701-91678700, CNVnator:DEL:6:91670901-91678500, CNVnator:DEL:6:91673001-91679600, CNVnator:DEL:6:91673001-91679800, CNVnator:DEL:6:91673101-91680800, CNVnator:DEL:6:91673601-91678000, CNVnator:DEL:6:91673901-91678700, CNVnator:DEL:6:91674001-91678700, CNVnator:DEL:6:91674001-91680600, CNVnator:DEL:6:91674001-91681200	6	84567483	93963870	chew score QTL (5551)	6599
6	91674001	91680600	6600	DEL	11	CNVnator:DEL:6:91668701-91678600, CNVnator:DEL:6:91669701-91678700, CNVnator:DEL:6:91670901-91678500, CNVnator:DEL:6:91673001-91679600, CNVnator:DEL:6:91673001-91679800, CNVnator:DEL:6:91673101-91680800, CNVnator:DEL:6:91673601-91678000, CNVnator:DEL:6:91673901-91678700, CNVnator:DEL:6:91674001-91678700, CNVnator:DEL:6:91674001-91680600, CNVnator:DEL:6:91674001-91681200	6	84567483	93963870	tenderness score QTL (5550)	6599
6	91674001	91680600	6600	DEL	11	CNVnator:DEL:6:91668701-91678600, CNVnator:DEL:6:91669701-91678700, CNVnator:DEL:6:91670901-91678500, CNVnator:DEL:6:91673001-91679600, CNVnator:DEL:6:91673001-91679800, CNVnator:DEL:6:91673101-91680800, CNVnator:DEL:6:91673601-91678000, CNVnator:DEL:6:91673901-91678700, CNVnator:DEL:6:91674001-91678700, CNVnator:DEL:6:91674001-91680600, CNVnator:DEL:6:91674001-91681200	6	89692785	95672304	Average backfat thickness QTL (17999)	6599
6	91674001	91680600	6600	DEL	11	CNVnator:DEL:6:91668701-91678600, CNVnator:DEL:6:91669701-91678700, CNVnator:DEL:6:91670901-91678500, CNVnator:DEL:6:91673001-91679600, CNVnator:DEL:6:91673001-91679800, CNVnator:DEL:6:91673101-91680800, CNVnator:DEL:6:91673601-91678000, CNVnator:DEL:6:91673901-91678700, CNVnator:DEL:6:91674001-91678700, CNVnator:DEL:6:91674001-91680600, CNVnator:DEL:6:91674001-91681200	6	89692785	95672304	Backfat at last rib QTL (16836)	6599
6	91674001	91680600	6600	DEL	11	CNVnator:DEL:6:91668701-91678600, CNVnator:DEL:6:91669701-91678700, CNVnator:DEL:6:91670901-91678500, CNVnator:DEL:6:91673001-91679600, CNVnator:DEL:6:91673001-91679800, CNVnator:DEL:6:91673101-91680800, CNVnator:DEL:6:91673601-91678000, CNVnator:DEL:6:91673901-91678700, CNVnator:DEL:6:91674001-91678700, CNVnator:DEL:6:91674001-91680600, CNVnator:DEL:6:91674001-91681200	6	89692785	95672304	Loin and neck meat weight QTL (1003)	6599
6	91674001	91680600	6600	DEL	11	CNVnator:DEL:6:91668701-91678600, CNVnator:DEL:6:91669701-91678700, CNVnator:DEL:6:91670901-91678500, CNVnator:DEL:6:91673001-91679600, CNVnator:DEL:6:91673001-91679800, CNVnator:DEL:6:91673101-91680800, CNVnator:DEL:6:91673601-91678000, CNVnator:DEL:6:91673901-91678700, CNVnator:DEL:6:91674001-91678700, CNVnator:DEL:6:91674001-91680600, CNVnator:DEL:6:91674001-91681200	6	89692785	95672304	Shoulder meat weight QTL (1008)	6599
6	91674001	91680600	6600	DEL	11	CNVnator:DEL:6:91668701-91678600, CNVnator:DEL:6:91669701-91678700, CNVnator:DEL:6:91670901-91678500, CNVnator:DEL:6:91673001-91679600, CNVnator:DEL:6:91673001-91679800, CNVnator:DEL:6:91673101-91680800, CNVnator:DEL:6:91673601-91678000, CNVnator:DEL:6:91673901-91678700, CNVnator:DEL:6:91674001-91678700, CNVnator:DEL:6:91674001-91680600, CNVnator:DEL:6:91674001-91681200	6	89692785	95672304	Subcutanous fat area QTL (18005)	6599
6	91674001	91680600	6600	DEL	11	CNVnator:DEL:6:91668701-91678600, CNVnator:DEL:6:91669701-91678700, CNVnator:DEL:6:91670901-91678500, CNVnator:DEL:6:91673001-91679600, CNVnator:DEL:6:91673001-91679800, CNVnator:DEL:6:91673101-91680800, CNVnator:DEL:6:91673601-91678000, CNVnator:DEL:6:91673901-91678700, CNVnator:DEL:6:91674001-91678700, CNVnator:DEL:6:91674001-91680600, CNVnator:DEL:6:91674001-91681200	6	89692785	98234955	Conductivity 24 hours post-mortem QTL (315)	6599
6	91674001	91680600	6600	DEL	11	CNVnator:DEL:6:91668701-91678600, CNVnator:DEL:6:91669701-91678700, CNVnator:DEL:6:91670901-91678500, CNVnator:DEL:6:91673001-91679600, CNVnator:DEL:6:91673001-91679800, CNVnator:DEL:6:91673101-91680800, CNVnator:DEL:6:91673601-91678000, CNVnator:DEL:6:91673901-91678700, CNVnator:DEL:6:91674001-91678700, CNVnator:DEL:6:91674001-91680600, CNVnator:DEL:6:91674001-91681200	6	89692785	98234955	Conductivity 45 minutes post-mortem QTL (21863)	6599
6	91674001	91680600	6600	DEL	11	CNVnator:DEL:6:91668701-91678600, CNVnator:DEL:6:91669701-91678700, CNVnator:DEL:6:91670901-91678500, CNVnator:DEL:6:91673001-91679600, CNVnator:DEL:6:91673001-91679800, CNVnator:DEL:6:91673101-91680800, CNVnator:DEL:6:91673601-91678000, CNVnator:DEL:6:91673901-91678700, CNVnator:DEL:6:91674001-91678700, CNVnator:DEL:6:91674001-91680600, CNVnator:DEL:6:91674001-91681200	6	89692785	98234955	Creatine kinase level QTL (317)	6599
6	91674001	91680600	6600	DEL	11	CNVnator:DEL:6:91668701-91678600, CNVnator:DEL:6:91669701-91678700, CNVnator:DEL:6:91670901-91678500, CNVnator:DEL:6:91673001-91679600, CNVnator:DEL:6:91673001-91679800, CNVnator:DEL:6:91673101-91680800, CNVnator:DEL:6:91673601-91678000, CNVnator:DEL:6:91673901-91678700, CNVnator:DEL:6:91674001-91678700, CNVnator:DEL:6:91674001-91680600, CNVnator:DEL:6:91674001-91681200	6	89692785	98234955	Meat color-a QTL (1248)	6599
6	91674001	91680600	6600	DEL	11	CNVnator:DEL:6:91668701-91678600, CNVnator:DEL:6:91669701-91678700, CNVnator:DEL:6:91670901-91678500, CNVnator:DEL:6:91673001-91679600, CNVnator:DEL:6:91673001-91679800, CNVnator:DEL:6:91673101-91680800, CNVnator:DEL:6:91673601-91678000, CNVnator:DEL:6:91673901-91678700, CNVnator:DEL:6:91674001-91678700, CNVnator:DEL:6:91674001-91680600, CNVnator:DEL:6:91674001-91681200	6	89692785	98234955	Stiffness QTL (318)	6599
6	91674001	91680600	6600	DEL	11	CNVnator:DEL:6:91668701-91678600, CNVnator:DEL:6:91669701-91678700, CNVnator:DEL:6:91670901-91678500, CNVnator:DEL:6:91673001-91679600, CNVnator:DEL:6:91673001-91679800, CNVnator:DEL:6:91673101-91680800, CNVnator:DEL:6:91673601-91678000, CNVnator:DEL:6:91673901-91678700, CNVnator:DEL:6:91674001-91678700, CNVnator:DEL:6:91674001-91680600, CNVnator:DEL:6:91674001-91681200	6	89692785	98234955	pH 24 hr post-mortem (loin) QTL (1246)	6599
6	91674001	91680600	6600	DEL	11	CNVnator:DEL:6:91668701-91678600, CNVnator:DEL:6:91669701-91678700, CNVnator:DEL:6:91670901-91678500, CNVnator:DEL:6:91673001-91679600, CNVnator:DEL:6:91673001-91679800, CNVnator:DEL:6:91673101-91680800, CNVnator:DEL:6:91673601-91678000, CNVnator:DEL:6:91673901-91678700, CNVnator:DEL:6:91674001-91678700, CNVnator:DEL:6:91674001-91680600, CNVnator:DEL:6:91674001-91681200	6	89692785	98234955	pH 45 minutes post mortem QTL (316)	6599
6	91674001	91680600	6600	DEL	11	CNVnator:DEL:6:91668701-91678600, CNVnator:DEL:6:91669701-91678700, CNVnator:DEL:6:91670901-91678500, CNVnator:DEL:6:91673001-91679600, CNVnator:DEL:6:91673001-91679800, CNVnator:DEL:6:91673101-91680800, CNVnator:DEL:6:91673601-91678000, CNVnator:DEL:6:91673901-91678700, CNVnator:DEL:6:91674001-91678700, CNVnator:DEL:6:91674001-91680600, CNVnator:DEL:6:91674001-91681200	6	89863628	94305556	Ham fat thickness QTL (3950)	6599
6	93978301	93995500	17200	DUP	10	CNVnator:DUP:6:93975001-93996100, CNVnator:DUP:6:93975301-93995300, CNVnator:DUP:6:93975501-93994500, CNVnator:DUP:6:93975601-93994300, CNVnator:DUP:6:93978201-93994700, CNVnator:DUP:6:93978301-93994000, CNVnator:DUP:6:93978301-93995000, CNVnator:DUP:6:93978301-93995200, CNVnator:DUP:6:93978301-93995500, CNVnator:DUP:6:93982001-93995900	6	92853387	94305556	post-stress mitogen induced IL-2 activity QTL (156)	17199
6	93978301	93995500	17200	DUP	10	CNVnator:DUP:6:93975001-93996100, CNVnator:DUP:6:93975301-93995300, CNVnator:DUP:6:93975501-93994500, CNVnator:DUP:6:93975601-93994300, CNVnator:DUP:6:93978201-93994700, CNVnator:DUP:6:93978301-93994000, CNVnator:DUP:6:93978301-93995000, CNVnator:DUP:6:93978301-93995200, CNVnator:DUP:6:93978301-93995500, CNVnator:DUP:6:93982001-93995900	6	89692785	95672304	Average backfat thickness QTL (17999)	17199
6	93978301	93995500	17200	DUP	10	CNVnator:DUP:6:93975001-93996100, CNVnator:DUP:6:93975301-93995300, CNVnator:DUP:6:93975501-93994500, CNVnator:DUP:6:93975601-93994300, CNVnator:DUP:6:93978201-93994700, CNVnator:DUP:6:93978301-93994000, CNVnator:DUP:6:93978301-93995000, CNVnator:DUP:6:93978301-93995200, CNVnator:DUP:6:93978301-93995500, CNVnator:DUP:6:93982001-93995900	6	89692785	95672304	Backfat at last rib QTL (16836)	17199
6	93978301	93995500	17200	DUP	10	CNVnator:DUP:6:93975001-93996100, CNVnator:DUP:6:93975301-93995300, CNVnator:DUP:6:93975501-93994500, CNVnator:DUP:6:93975601-93994300, CNVnator:DUP:6:93978201-93994700, CNVnator:DUP:6:93978301-93994000, CNVnator:DUP:6:93978301-93995000, CNVnator:DUP:6:93978301-93995200, CNVnator:DUP:6:93978301-93995500, CNVnator:DUP:6:93982001-93995900	6	89692785	95672304	Loin and neck meat weight QTL (1003)	17199
6	93978301	93995500	17200	DUP	10	CNVnator:DUP:6:93975001-93996100, CNVnator:DUP:6:93975301-93995300, CNVnator:DUP:6:93975501-93994500, CNVnator:DUP:6:93975601-93994300, CNVnator:DUP:6:93978201-93994700, CNVnator:DUP:6:93978301-93994000, CNVnator:DUP:6:93978301-93995000, CNVnator:DUP:6:93978301-93995200, CNVnator:DUP:6:93978301-93995500, CNVnator:DUP:6:93982001-93995900	6	89692785	95672304	Shoulder meat weight QTL (1008)	17199
6	93978301	93995500	17200	DUP	10	CNVnator:DUP:6:93975001-93996100, CNVnator:DUP:6:93975301-93995300, CNVnator:DUP:6:93975501-93994500, CNVnator:DUP:6:93975601-93994300, CNVnator:DUP:6:93978201-93994700, CNVnator:DUP:6:93978301-93994000, CNVnator:DUP:6:93978301-93995000, CNVnator:DUP:6:93978301-93995200, CNVnator:DUP:6:93978301-93995500, CNVnator:DUP:6:93982001-93995900	6	89692785	95672304	Subcutanous fat area QTL (18005)	17199
6	93978301	93995500	17200	DUP	10	CNVnator:DUP:6:93975001-93996100, CNVnator:DUP:6:93975301-93995300, CNVnator:DUP:6:93975501-93994500, CNVnator:DUP:6:93975601-93994300, CNVnator:DUP:6:93978201-93994700, CNVnator:DUP:6:93978301-93994000, CNVnator:DUP:6:93978301-93995000, CNVnator:DUP:6:93978301-93995200, CNVnator:DUP:6:93978301-93995500, CNVnator:DUP:6:93982001-93995900	6	89692785	98234955	Conductivity 24 hours post-mortem QTL (315)	17199
6	93978301	93995500	17200	DUP	10	CNVnator:DUP:6:93975001-93996100, CNVnator:DUP:6:93975301-93995300, CNVnator:DUP:6:93975501-93994500, CNVnator:DUP:6:93975601-93994300, CNVnator:DUP:6:93978201-93994700, CNVnator:DUP:6:93978301-93994000, CNVnator:DUP:6:93978301-93995000, CNVnator:DUP:6:93978301-93995200, CNVnator:DUP:6:93978301-93995500, CNVnator:DUP:6:93982001-93995900	6	89692785	98234955	Conductivity 45 minutes post-mortem QTL (21863)	17199
6	93978301	93995500	17200	DUP	10	CNVnator:DUP:6:93975001-93996100, CNVnator:DUP:6:93975301-93995300, CNVnator:DUP:6:93975501-93994500, CNVnator:DUP:6:93975601-93994300, CNVnator:DUP:6:93978201-93994700, CNVnator:DUP:6:93978301-93994000, CNVnator:DUP:6:93978301-93995000, CNVnator:DUP:6:93978301-93995200, CNVnator:DUP:6:93978301-93995500, CNVnator:DUP:6:93982001-93995900	6	89692785	98234955	Creatine kinase level QTL (317)	17199
6	93978301	93995500	17200	DUP	10	CNVnator:DUP:6:93975001-93996100, CNVnator:DUP:6:93975301-93995300, CNVnator:DUP:6:93975501-93994500, CNVnator:DUP:6:93975601-93994300, CNVnator:DUP:6:93978201-93994700, CNVnator:DUP:6:93978301-93994000, CNVnator:DUP:6:93978301-93995000, CNVnator:DUP:6:93978301-93995200, CNVnator:DUP:6:93978301-93995500, CNVnator:DUP:6:93982001-93995900	6	89692785	98234955	Meat color-a QTL (1248)	17199
6	93978301	93995500	17200	DUP	10	CNVnator:DUP:6:93975001-93996100, CNVnator:DUP:6:93975301-93995300, CNVnator:DUP:6:93975501-93994500, CNVnator:DUP:6:93975601-93994300, CNVnator:DUP:6:93978201-93994700, CNVnator:DUP:6:93978301-93994000, CNVnator:DUP:6:93978301-93995000, CNVnator:DUP:6:93978301-93995200, CNVnator:DUP:6:93978301-93995500, CNVnator:DUP:6:93982001-93995900	6	89692785	98234955	Stiffness QTL (318)	17199
6	93978301	93995500	17200	DUP	10	CNVnator:DUP:6:93975001-93996100, CNVnator:DUP:6:93975301-93995300, CNVnator:DUP:6:93975501-93994500, CNVnator:DUP:6:93975601-93994300, CNVnator:DUP:6:93978201-93994700, CNVnator:DUP:6:93978301-93994000, CNVnator:DUP:6:93978301-93995000, CNVnator:DUP:6:93978301-93995200, CNVnator:DUP:6:93978301-93995500, CNVnator:DUP:6:93982001-93995900	6	89692785	98234955	pH 24 hr post-mortem (loin) QTL (1246)	17199
6	93978301	93995500	17200	DUP	10	CNVnator:DUP:6:93975001-93996100, CNVnator:DUP:6:93975301-93995300, CNVnator:DUP:6:93975501-93994500, CNVnator:DUP:6:93975601-93994300, CNVnator:DUP:6:93978201-93994700, CNVnator:DUP:6:93978301-93994000, CNVnator:DUP:6:93978301-93995000, CNVnator:DUP:6:93978301-93995200, CNVnator:DUP:6:93978301-93995500, CNVnator:DUP:6:93982001-93995900	6	89692785	98234955	pH 45 minutes post mortem QTL (316)	17199
6	93978301	93995500	17200	DUP	10	CNVnator:DUP:6:93975001-93996100, CNVnator:DUP:6:93975301-93995300, CNVnator:DUP:6:93975501-93994500, CNVnator:DUP:6:93975601-93994300, CNVnator:DUP:6:93978201-93994700, CNVnator:DUP:6:93978301-93994000, CNVnator:DUP:6:93978301-93995000, CNVnator:DUP:6:93978301-93995200, CNVnator:DUP:6:93978301-93995500, CNVnator:DUP:6:93982001-93995900	6	89863628	94305556	Ham fat thickness QTL (3950)	17199
6	101000301	101001100	800	DEL	3	CNVnator:DEL:6:101000201-101001200, CNVnator:DEL:6:101000301-101001100, CNVnator:DEL:6:101000301-101001200	6	94647243	101737244	Loin muscle depth QTL (4961)	799
6	101000301	101001100	800	DEL	3	CNVnator:DEL:6:101000201-101001200, CNVnator:DEL:6:101000301-101001100, CNVnator:DEL:6:101000301-101001200	6	96184834	101737244	Loin muscle area QTL (4960)	799
6	101000301	101001100	800	DEL	3	CNVnator:DEL:6:101000201-101001200, CNVnator:DEL:6:101000301-101001100, CNVnator:DEL:6:101000301-101001200	6	97807846	102506040	Intramuscular fat content QTL (4958)	799
6	101000301	101001100	800	DEL	3	CNVnator:DEL:6:101000201-101001200, CNVnator:DEL:6:101000301-101001100, CNVnator:DEL:6:101000301-101001200	6	100626762	101335762	Teat number QTL (4573)	799
6	102351701	102353800	2100	DEL	6	CNVnator:DEL:6:102350201-102354000, CNVnator:DEL:6:102351101-102353800, CNVnator:DEL:6:102351501-102353900, CNVnator:DEL:6:102351701-102353800, CNVnator:DEL:6:102351701-102353800, CNVnator:DEL:6:102351701-102353900	6	97807846	102506040	Intramuscular fat content QTL (4958)	2099
6	111769301	111772100	2800	DEL	5	CNVnator:DEL:6:111769301-111771900, CNVnator:DEL:6:111769301-111772100, CNVnator:DEL:6:111769401-111772100, CNVnator:DEL:6:111769401-111773000, CNVnator:DEL:6:111769401-111773400	6	111620535	111902427	Melanoma susceptibility QTL (7578)	2799
6	111769301	111772100	2800	DEL	5	CNVnator:DEL:6:111769301-111771900, CNVnator:DEL:6:111769301-111772100, CNVnator:DEL:6:111769401-111772100, CNVnator:DEL:6:111769401-111773000, CNVnator:DEL:6:111769401-111773400	6	105666642	113183752	Average backfat thickness QTL (66024)	2799
6	111769301	111772100	2800	DEL	5	CNVnator:DEL:6:111769301-111771900, CNVnator:DEL:6:111769301-111772100, CNVnator:DEL:6:111769401-111772100, CNVnator:DEL:6:111769401-111773000, CNVnator:DEL:6:111769401-111773400	6	105666642	113183752	Fat area percentage in carcass QTL (66027)	2799
6	111769301	111772100	2800	DEL	5	CNVnator:DEL:6:111769301-111771900, CNVnator:DEL:6:111769301-111772100, CNVnator:DEL:6:111769401-111772100, CNVnator:DEL:6:111769401-111773000, CNVnator:DEL:6:111769401-111773400	6	105666642	113781704	Fat area percentage in carcass QTL (66031)	2799
6	111769301	111772100	2800	DEL	5	CNVnator:DEL:6:111769301-111771900, CNVnator:DEL:6:111769301-111772100, CNVnator:DEL:6:111769401-111772100, CNVnator:DEL:6:111769401-111773000, CNVnator:DEL:6:111769401-111773400	6	105666642	115490138	Fat area percentage in carcass QTL (66028)	2799
6	111769301	111772100	2800	DEL	5	CNVnator:DEL:6:111769301-111771900, CNVnator:DEL:6:111769301-111772100, CNVnator:DEL:6:111769401-111772100, CNVnator:DEL:6:111769401-111773000, CNVnator:DEL:6:111769401-111773400	6	106264594	112073270	Fat area percentage in carcass QTL (66029)	2799
6	114824501	114828400	3900	DEL	5	CNVnator:DEL:6:114824501-114828300, CNVnator:DEL:6:114824501-114828400, CNVnator:DEL:6:114824501-114828500, CNVnator:DEL:6:114824501-114828700, CNVnator:DEL:6:114824501-114828800	6	105666642	115490138	Fat area percentage in carcass QTL (66028)	3899
6	124487701	124495900	8200	DEL	10	CNVnator:DEL:6:124481901-124496200, CNVnator:DEL:6:124485101-124495900, CNVnator:DEL:6:124487101-124497500, CNVnator:DEL:6:124487601-124496100, CNVnator:DEL:6:124487701-124495800, CNVnator:DEL:6:124487701-124495900, CNVnator:DEL:6:124487701-124496100, CNVnator:DEL:6:124487701-124496200, CNVnator:DEL:6:124487901-124495900, CNVnator:DEL:6:124488501-124496100	6	117027729	125569899	Fat-cuts percentage QTL (21711)	8199
6	124487701	124495900	8200	DEL	10	CNVnator:DEL:6:124481901-124496200, CNVnator:DEL:6:124485101-124495900, CNVnator:DEL:6:124487101-124497500, CNVnator:DEL:6:124487601-124496100, CNVnator:DEL:6:124487701-124495800, CNVnator:DEL:6:124487701-124495900, CNVnator:DEL:6:124487701-124496100, CNVnator:DEL:6:124487701-124496200, CNVnator:DEL:6:124487901-124495900, CNVnator:DEL:6:124488501-124496100	6	117027729	125569899	Fat-cuts percentage QTL (21712)	8199
6	124487701	124495900	8200	DEL	10	CNVnator:DEL:6:124481901-124496200, CNVnator:DEL:6:124485101-124495900, CNVnator:DEL:6:124487101-124497500, CNVnator:DEL:6:124487601-124496100, CNVnator:DEL:6:124487701-124495800, CNVnator:DEL:6:124487701-124495900, CNVnator:DEL:6:124487701-124496100, CNVnator:DEL:6:124487701-124496200, CNVnator:DEL:6:124487901-124495900, CNVnator:DEL:6:124488501-124496100	6	117027729	125569899	Marbling QTL (21707)	8199
6	124487701	124495900	8200	DEL	10	CNVnator:DEL:6:124481901-124496200, CNVnator:DEL:6:124485101-124495900, CNVnator:DEL:6:124487101-124497500, CNVnator:DEL:6:124487601-124496100, CNVnator:DEL:6:124487701-124495800, CNVnator:DEL:6:124487701-124495900, CNVnator:DEL:6:124487701-124496100, CNVnator:DEL:6:124487701-124496200, CNVnator:DEL:6:124487901-124495900, CNVnator:DEL:6:124488501-124496100	6	124032308	133172430	Muscle moisture percentage QTL (3878)	8199
6	126004801	126008900	4100	DEL	11	CNVnator:DEL:6:126002601-126008900, CNVnator:DEL:6:126002701-126008600, CNVnator:DEL:6:126003501-126008900, CNVnator:DEL:6:126003701-126009100, CNVnator:DEL:6:126003801-126007800, CNVnator:DEL:6:126003901-126008900, CNVnator:DEL:6:126004601-126008900, CNVnator:DEL:6:126004801-126008900, CNVnator:DEL:6:126004801-126009000, CNVnator:DEL:6:126004801-126009200, CNVnator:DEL:6:126005701-126009400	6	125894501	126048260	Backfat at last rib QTL (5788)	4099
6	126004801	126008900	4100	DEL	11	CNVnator:DEL:6:126002601-126008900, CNVnator:DEL:6:126002701-126008600, CNVnator:DEL:6:126003501-126008900, CNVnator:DEL:6:126003701-126009100, CNVnator:DEL:6:126003801-126007800, CNVnator:DEL:6:126003901-126008900, CNVnator:DEL:6:126004601-126008900, CNVnator:DEL:6:126004801-126008900, CNVnator:DEL:6:126004801-126009000, CNVnator:DEL:6:126004801-126009200, CNVnator:DEL:6:126005701-126009400	6	125894501	126048260	Backfat at tenth rib QTL (5772)	4099
6	126004801	126008900	4100	DEL	11	CNVnator:DEL:6:126002601-126008900, CNVnator:DEL:6:126002701-126008600, CNVnator:DEL:6:126003501-126008900, CNVnator:DEL:6:126003701-126009100, CNVnator:DEL:6:126003801-126007800, CNVnator:DEL:6:126003901-126008900, CNVnator:DEL:6:126004601-126008900, CNVnator:DEL:6:126004801-126008900, CNVnator:DEL:6:126004801-126009000, CNVnator:DEL:6:126004801-126009200, CNVnator:DEL:6:126005701-126009400	6	125894501	126048260	Muscle fat content QTL (5778)	4099
6	126004801	126008900	4100	DEL	11	CNVnator:DEL:6:126002601-126008900, CNVnator:DEL:6:126002701-126008600, CNVnator:DEL:6:126003501-126008900, CNVnator:DEL:6:126003701-126009100, CNVnator:DEL:6:126003801-126007800, CNVnator:DEL:6:126003901-126008900, CNVnator:DEL:6:126004601-126008900, CNVnator:DEL:6:126004801-126008900, CNVnator:DEL:6:126004801-126009000, CNVnator:DEL:6:126004801-126009200, CNVnator:DEL:6:126005701-126009400	6	124032308	133172430	Muscle moisture percentage QTL (3878)	4099
6	126377101	126383900	6800	DEL	7	CNVnator:DEL:6:126374401-126383900, CNVnator:DEL:6:126376301-126383800, CNVnator:DEL:6:126376901-126383600, CNVnator:DEL:6:126377101-126383900, CNVnator:DEL:6:126377201-126383800, CNVnator:DEL:6:126379301-126386000, CNVnator:DEL:6:126379301-126386800	6	126381405	126389947	Backfat at last rib QTL (5769)	2495
6	126377101	126383900	6800	DEL	7	CNVnator:DEL:6:126374401-126383900, CNVnator:DEL:6:126376301-126383800, CNVnator:DEL:6:126376901-126383600, CNVnator:DEL:6:126377101-126383900, CNVnator:DEL:6:126377201-126383800, CNVnator:DEL:6:126379301-126386000, CNVnator:DEL:6:126379301-126386800	6	124032308	133172430	Muscle moisture percentage QTL (3878)	6799
6	127960501	127969100	8600	DUP	13	CNVnator:DUP:6:127953101-127966100, CNVnator:DUP:6:127959601-127967100, CNVnator:DUP:6:127960001-127970400, CNVnator:DUP:6:127960501-127969100, CNVnator:DUP:6:127962401-127966900, CNVnator:DUP:6:127962501-127971300, CNVnator:DUP:6:127962901-127969000, CNVnator:DUP:6:127962901-127969500, CNVnator:DUP:6:127963001-127968700, CNVnator:DUP:6:127963001-127972200, CNVnator:DUP:6:127963101-127969200, CNV…	6	124032308	133172430	Muscle moisture percentage QTL (3878)	8599
6	127960501	127969100	8600	DUP	13	CNVnator:DUP:6:127953101-127966100, CNVnator:DUP:6:127959601-127967100, CNVnator:DUP:6:127960001-127970400, CNVnator:DUP:6:127960501-127969100, CNVnator:DUP:6:127962401-127966900, CNVnator:DUP:6:127962501-127971300, CNVnator:DUP:6:127962901-127969000, CNVnator:DUP:6:127962901-127969500, CNVnator:DUP:6:127963001-127968700, CNVnator:DUP:6:127963001-127972200, CNVnator:DUP:6:127963101-127969200, CNV…	6	127961706	137870623	Carcass temperature (24 hr post-mortem) QTL (3308)	7394
6	127960501	127969100	8600	DUP	13	CNVnator:DUP:6:127953101-127966100, CNVnator:DUP:6:127959601-127967100, CNVnator:DUP:6:127960001-127970400, CNVnator:DUP:6:127960501-127969100, CNVnator:DUP:6:127962401-127966900, CNVnator:DUP:6:127962501-127971300, CNVnator:DUP:6:127962901-127969000, CNVnator:DUP:6:127962901-127969500, CNVnator:DUP:6:127963001-127968700, CNVnator:DUP:6:127963001-127972200, CNVnator:DUP:6:127963101-127969200, CNV…	6	127961706	137870623	Gait score (hind) QTL (8941)	7394
6	127960501	127969100	8600	DUP	13	CNVnator:DUP:6:127953101-127966100, CNVnator:DUP:6:127959601-127967100, CNVnator:DUP:6:127960001-127970400, CNVnator:DUP:6:127960501-127969100, CNVnator:DUP:6:127962401-127966900, CNVnator:DUP:6:127962501-127971300, CNVnator:DUP:6:127962901-127969000, CNVnator:DUP:6:127962901-127969500, CNVnator:DUP:6:127963001-127968700, CNVnator:DUP:6:127963001-127972200, CNVnator:DUP:6:127963101-127969200, CNV…	6	127961706	137870623	Muscle moisture percentage QTL (3250)	7394
6	168420701	168422800	2100	DEL	4	CNVnator:DEL:6:168419101-168422800, CNVnator:DEL:6:168419201-168422800, CNVnator:DEL:6:168420601-168422800, CNVnator:DEL:6:168420701-168422800	6	167511953	170160026	Backfat thickness between 3rd and 4th rib QTL (4166)	2099
6	169299501	169302500	3000	DEL	7	CNVnator:DEL:6:169295701-169302500, CNVnator:DEL:6:169296701-169302400, CNVnator:DEL:6:169296801-169302400, CNVnator:DEL:6:169296801-169302500, CNVnator:DEL:6:169298801-169304800, CNVnator:DEL:6:169299501-169302500, CNVnator:DEL:6:169299801-169302500	6	167511953	170160026	Backfat thickness between 3rd and 4th rib QTL (4166)	2999
7	181701	182700	1000	DEL	3	CNVnator:DEL:7:181701-182600, CNVnator:DEL:7:181701-182700, CNVnator:DEL:7:181701-182700	7	46564	8917124	Salmonella count in liver QTL (11565)	999
7	181701	182700	1000	DEL	3	CNVnator:DEL:7:181701-182600, CNVnator:DEL:7:181701-182700, CNVnator:DEL:7:181701-182700	7	46564	8917124	Salmonella count in liver and spleen QTL (11564)	999
7	181701	182700	1000	DEL	3	CNVnator:DEL:7:181701-182600, CNVnator:DEL:7:181701-182700, CNVnator:DEL:7:181701-182700	7	46564	8917124	Salmonella count in spleen QTL (11566)	999
7	438901	439800	900	DEL	2	CNVnator:DEL:7:438901-439800, CNVnator:DEL:7:439001-439800	7	46564	8917124	Salmonella count in liver QTL (11565)	899
7	438901	439800	900	DEL	2	CNVnator:DEL:7:438901-439800, CNVnator:DEL:7:439001-439800	7	46564	8917124	Salmonella count in liver and spleen QTL (11564)	899
7	438901	439800	900	DEL	2	CNVnator:DEL:7:438901-439800, CNVnator:DEL:7:439001-439800	7	46564	8917124	Salmonella count in spleen QTL (11566)	899
7	6187501	6189400	1900	DEL	3	CNVnator:DEL:7:6187301-6189400, CNVnator:DEL:7:6187401-6189200, CNVnator:DEL:7:6187501-6189400	7	3492346	6596654	Age at puberty QTL (587)	1899
7	6187501	6189400	1900	DEL	3	CNVnator:DEL:7:6187301-6189400, CNVnator:DEL:7:6187401-6189200, CNVnator:DEL:7:6187501-6189400	7	46564	8917124	Salmonella count in liver QTL (11565)	1899
7	6187501	6189400	1900	DEL	3	CNVnator:DEL:7:6187301-6189400, CNVnator:DEL:7:6187401-6189200, CNVnator:DEL:7:6187501-6189400	7	46564	8917124	Salmonella count in liver and spleen QTL (11564)	1899
7	6187501	6189400	1900	DEL	3	CNVnator:DEL:7:6187301-6189400, CNVnator:DEL:7:6187401-6189200, CNVnator:DEL:7:6187501-6189400	7	46564	8917124	Salmonella count in spleen QTL (11566)	1899
7	11005501	11011200	5700	DUP	11	CNVnator:DUP:7:11005501-11011200, CNVnator:DUP:7:11005501-11011500, CNVnator:DUP:7:11005601-11009900, CNVnator:DUP:7:11005601-11011100, CNVnator:DUP:7:11005601-11011800, CNVnator:DUP:7:11005601-11012300, CNVnator:DUP:7:11005701-11011400, CNVnator:DUP:7:11005701-11012400, CNVnator:DUP:7:11006101-11011100, CNVnator:DUP:7:11006601-11011300, CNVnator:DUP:7:11006601-11011700	7	10989250	11028054	Backfat at last rib QTL (3764)	5699
7	11005501	11011200	5700	DUP	11	CNVnator:DUP:7:11005501-11011200, CNVnator:DUP:7:11005501-11011500, CNVnator:DUP:7:11005601-11009900, CNVnator:DUP:7:11005601-11011100, CNVnator:DUP:7:11005601-11011800, CNVnator:DUP:7:11005601-11012300, CNVnator:DUP:7:11005701-11011400, CNVnator:DUP:7:11005701-11012400, CNVnator:DUP:7:11006101-11011100, CNVnator:DUP:7:11006601-11011300, CNVnator:DUP:7:11006601-11011700	7	10089001	19401925	Phosphate level QTL (15102)	5699
7	21778701	21781700	3000	DEL	7	CNVnator:DEL:7:21778501-21782100, CNVnator:DEL:7:21778601-21782300, CNVnator:DEL:7:21778701-21781700, CNVnator:DEL:7:21778701-21782000, CNVnator:DEL:7:21778701-21782300, CNVnator:DEL:7:21778701-21785600, CNVnator:DEL:7:21778901-21782000	7	17306517	23437525	Average daily gain QTL (3835)	2999
7	24274401	24324300	49900	DUP	4	CNVnator:DUP:7:24274301-24324000, CNVnator:DUP:7:24274301-24338700, CNVnator:DUP:7:24274401-24324000, CNVnator:DUP:7:24274401-24324300	7	23437525	25532933	Carcass weight (hot) QTL (16868)	49899
7	24274401	24324300	49900	DUP	4	CNVnator:DUP:7:24274301-24324000, CNVnator:DUP:7:24274301-24338700, CNVnator:DUP:7:24274401-24324000, CNVnator:DUP:7:24274401-24324300	7	23848846	32765970	Average backfat thickness QTL (7316)	49899
7	24274401	24324300	49900	DUP	4	CNVnator:DUP:7:24274301-24324000, CNVnator:DUP:7:24274301-24338700, CNVnator:DUP:7:24274401-24324000, CNVnator:DUP:7:24274401-24324300	7	23848846	32765970	Backfat at last lumbar QTL (564)	49899
7	24622401	24643200	20800	DUP	3	CNVnator:DUP:7:24621801-24655800, CNVnator:DUP:7:24622401-24643200, CNVnator:DUP:7:24623701-24662300	7	23437525	25532933	Carcass weight (hot) QTL (16868)	20799
7	24622401	24643200	20800	DUP	3	CNVnator:DUP:7:24621801-24655800, CNVnator:DUP:7:24622401-24643200, CNVnator:DUP:7:24623701-24662300	7	23848846	32765970	Average backfat thickness QTL (7316)	20799
7	24622401	24643200	20800	DUP	3	CNVnator:DUP:7:24621801-24655800, CNVnator:DUP:7:24622401-24643200, CNVnator:DUP:7:24623701-24662300	7	23848846	32765970	Backfat at last lumbar QTL (564)	20799
7	24716201	24753700	37500	DEL	5	CNVnator:DEL:7:24704201-24754200, CNVnator:DEL:7:24704301-24744800, CNVnator:DEL:7:24704301-24753800, CNVnator:DEL:7:24716201-24753700, CNVnator:DEL:7:24717201-24742500	7	23437525	25532933	Carcass weight (hot) QTL (16868)	37499
7	24716201	24753700	37500	DEL	5	CNVnator:DEL:7:24704201-24754200, CNVnator:DEL:7:24704301-24744800, CNVnator:DEL:7:24704301-24753800, CNVnator:DEL:7:24716201-24753700, CNVnator:DEL:7:24717201-24742500	7	23848846	32765970	Average backfat thickness QTL (7316)	37499
7	24716201	24753700	37500	DEL	5	CNVnator:DEL:7:24704201-24754200, CNVnator:DEL:7:24704301-24744800, CNVnator:DEL:7:24704301-24753800, CNVnator:DEL:7:24716201-24753700, CNVnator:DEL:7:24717201-24742500	7	23848846	32765970	Backfat at last lumbar QTL (564)	37499
7	25056901	25071100	14200	DUP	12	CNVnator:DUP:7:25053701-25077500, CNVnator:DUP:7:25056401-25072300, CNVnator:DUP:7:25056901-25071100, CNVnator:DUP:7:25057101-25071800, CNVnator:DUP:7:25057101-25073600, CNVnator:DUP:7:25057601-25074300, CNVnator:DUP:7:25057701-25077200, CNVnator:DUP:7:25058101-25078200, CNVnator:DUP:7:25058301-25070200, CNVnator:DUP:7:25059101-25073400, CNVnator:DUP:7:25060701-25074300, CNVnator:DUP:7:25061801-2…	7	23437525	25532933	Carcass weight (hot) QTL (16868)	14199
7	25056901	25071100	14200	DUP	12	CNVnator:DUP:7:25053701-25077500, CNVnator:DUP:7:25056401-25072300, CNVnator:DUP:7:25056901-25071100, CNVnator:DUP:7:25057101-25071800, CNVnator:DUP:7:25057101-25073600, CNVnator:DUP:7:25057601-25074300, CNVnator:DUP:7:25057701-25077200, CNVnator:DUP:7:25058101-25078200, CNVnator:DUP:7:25058301-25070200, CNVnator:DUP:7:25059101-25073400, CNVnator:DUP:7:25060701-25074300, CNVnator:DUP:7:25061801-2…	7	23848846	32765970	Average backfat thickness QTL (7316)	14199
7	25056901	25071100	14200	DUP	12	CNVnator:DUP:7:25053701-25077500, CNVnator:DUP:7:25056401-25072300, CNVnator:DUP:7:25056901-25071100, CNVnator:DUP:7:25057101-25071800, CNVnator:DUP:7:25057101-25073600, CNVnator:DUP:7:25057601-25074300, CNVnator:DUP:7:25057701-25077200, CNVnator:DUP:7:25058101-25078200, CNVnator:DUP:7:25058301-25070200, CNVnator:DUP:7:25059101-25073400, CNVnator:DUP:7:25060701-25074300, CNVnator:DUP:7:25061801-2…	7	23848846	32765970	Backfat at last lumbar QTL (564)	14199
7	25242401	25253400	11000	DUP	14	CNVnator:DUP:7:25232201-25255900, CNVnator:DUP:7:25235901-25254000, CNVnator:DUP:7:25236301-25258500, CNVnator:DUP:7:25236401-25253300, CNVnator:DUP:7:25236401-25258500, CNVnator:DUP:7:25236401-25264400, CNVnator:DUP:7:25236901-25251100, CNVnator:DUP:7:25238101-25258400, CNVnator:DUP:7:25242201-25249700, CNVnator:DUP:7:25242201-25257800, CNVnator:DUP:7:25242401-25250100, CNVnator:DUP:7:25242401-2…	7	23437525	25532933	Carcass weight (hot) QTL (16868)	10999
7	25242401	25253400	11000	DUP	14	CNVnator:DUP:7:25232201-25255900, CNVnator:DUP:7:25235901-25254000, CNVnator:DUP:7:25236301-25258500, CNVnator:DUP:7:25236401-25253300, CNVnator:DUP:7:25236401-25258500, CNVnator:DUP:7:25236401-25264400, CNVnator:DUP:7:25236901-25251100, CNVnator:DUP:7:25238101-25258400, CNVnator:DUP:7:25242201-25249700, CNVnator:DUP:7:25242201-25257800, CNVnator:DUP:7:25242401-25250100, CNVnator:DUP:7:25242401-2…	7	23848846	32765970	Average backfat thickness QTL (7316)	10999
7	25242401	25253400	11000	DUP	14	CNVnator:DUP:7:25232201-25255900, CNVnator:DUP:7:25235901-25254000, CNVnator:DUP:7:25236301-25258500, CNVnator:DUP:7:25236401-25253300, CNVnator:DUP:7:25236401-25258500, CNVnator:DUP:7:25236401-25264400, CNVnator:DUP:7:25236901-25251100, CNVnator:DUP:7:25238101-25258400, CNVnator:DUP:7:25242201-25249700, CNVnator:DUP:7:25242201-25257800, CNVnator:DUP:7:25242401-25250100, CNVnator:DUP:7:25242401-2…	7	23848846	32765970	Backfat at last lumbar QTL (564)	10999
7	26687501	26688800	1300	DEL	2	CNVnator:DEL:7:26687501-26688800, CNVnator:DEL:7:26687601-26688800	7	23848846	32765970	Average backfat thickness QTL (7316)	1299
7	26687501	26688800	1300	DEL	2	CNVnator:DEL:7:26687501-26688800, CNVnator:DEL:7:26687601-26688800	7	23848846	32765970	Backfat at last lumbar QTL (564)	1299
7	27058401	27059200	800	DEL	2	CNVnator:DEL:7:27058401-27059200, CNVnator:DEL:7:27058401-27059200	7	23848846	32765970	Average backfat thickness QTL (7316)	799
7	27058401	27059200	800	DEL	2	CNVnator:DEL:7:27058401-27059200, CNVnator:DEL:7:27058401-27059200	7	23848846	32765970	Backfat at last lumbar QTL (564)	799
7	27330301	27333100	2800	DEL	12	CNVnator:DEL:7:27330001-27333600, CNVnator:DEL:7:27330101-27333700, CNVnator:DEL:7:27330201-27332700, CNVnator:DEL:7:27330201-27332800, CNVnator:DEL:7:27330301-27333100, CNVnator:DEL:7:27330401-27332700, CNVnator:DEL:7:27330401-27332800, CNVnator:DEL:7:27330401-27332900, CNVnator:DEL:7:27330401-27333600, CNVnator:DEL:7:27330501-27332800, CNVnator:DEL:7:27330501-27333000, CNVnator:DEL:7:27330501-2…	7	23848846	32765970	Average backfat thickness QTL (7316)	2799
7	27330301	27333100	2800	DEL	12	CNVnator:DEL:7:27330001-27333600, CNVnator:DEL:7:27330101-27333700, CNVnator:DEL:7:27330201-27332700, CNVnator:DEL:7:27330201-27332800, CNVnator:DEL:7:27330301-27333100, CNVnator:DEL:7:27330401-27332700, CNVnator:DEL:7:27330401-27332800, CNVnator:DEL:7:27330401-27332900, CNVnator:DEL:7:27330401-27333600, CNVnator:DEL:7:27330501-27332800, CNVnator:DEL:7:27330501-27333000, CNVnator:DEL:7:27330501-2…	7	23848846	32765970	Backfat at last lumbar QTL (564)	2799
7	29619001	29668900	49900	DUP	12	CNVnator:DUP:7:29594601-29676000, CNVnator:DUP:7:29598401-29722900, CNVnator:DUP:7:29619001-29668900, CNVnator:DUP:7:29620001-29705100, CNVnator:DUP:7:29620201-29722300, CNVnator:DUP:7:29622101-29705700, CNVnator:DUP:7:29623401-29709200, CNVnator:DUP:7:29634601-29710300, CNVnator:DUP:7:29634801-29714100, CNVnator:DUP:7:29637701-29713900, CNVnator:DUP:7:29637701-29721000, CNVnator:DUP:7:29638501-2…	7	23848846	32765970	Average backfat thickness QTL (7316)	49899
7	29619001	29668900	49900	DUP	12	CNVnator:DUP:7:29594601-29676000, CNVnator:DUP:7:29598401-29722900, CNVnator:DUP:7:29619001-29668900, CNVnator:DUP:7:29620001-29705100, CNVnator:DUP:7:29620201-29722300, CNVnator:DUP:7:29622101-29705700, CNVnator:DUP:7:29623401-29709200, CNVnator:DUP:7:29634601-29710300, CNVnator:DUP:7:29634801-29714100, CNVnator:DUP:7:29637701-29713900, CNVnator:DUP:7:29637701-29721000, CNVnator:DUP:7:29638501-2…	7	23848846	32765970	Backfat at last lumbar QTL (564)	49899
7	29619001	29668900	49900	DUP	12	CNVnator:DUP:7:29594601-29676000, CNVnator:DUP:7:29598401-29722900, CNVnator:DUP:7:29619001-29668900, CNVnator:DUP:7:29620001-29705100, CNVnator:DUP:7:29620201-29722300, CNVnator:DUP:7:29622101-29705700, CNVnator:DUP:7:29623401-29709200, CNVnator:DUP:7:29634601-29710300, CNVnator:DUP:7:29634801-29714100, CNVnator:DUP:7:29637701-29713900, CNVnator:DUP:7:29637701-29721000, CNVnator:DUP:7:29638501-2…	7	28939911	38532223	Cervical vertebra length QTL (9003)	49899
7	29619001	29668900	49900	DUP	12	CNVnator:DUP:7:29594601-29676000, CNVnator:DUP:7:29598401-29722900, CNVnator:DUP:7:29619001-29668900, CNVnator:DUP:7:29620001-29705100, CNVnator:DUP:7:29620201-29722300, CNVnator:DUP:7:29622101-29705700, CNVnator:DUP:7:29623401-29709200, CNVnator:DUP:7:29634601-29710300, CNVnator:DUP:7:29634801-29714100, CNVnator:DUP:7:29637701-29713900, CNVnator:DUP:7:29637701-29721000, CNVnator:DUP:7:29638501-2…	7	28939911	38532223	Cervical vertebra length QTL (9015)	49899
7	29619001	29668900	49900	DUP	12	CNVnator:DUP:7:29594601-29676000, CNVnator:DUP:7:29598401-29722900, CNVnator:DUP:7:29619001-29668900, CNVnator:DUP:7:29620001-29705100, CNVnator:DUP:7:29620201-29722300, CNVnator:DUP:7:29622101-29705700, CNVnator:DUP:7:29623401-29709200, CNVnator:DUP:7:29634601-29710300, CNVnator:DUP:7:29634801-29714100, CNVnator:DUP:7:29637701-29713900, CNVnator:DUP:7:29637701-29721000, CNVnator:DUP:7:29638501-2…	7	28939911	38532223	Spleen weight QTL (13294)	49899
7	29766601	29772100	5500	DEL	10	CNVnator:DEL:7:29762401-29772200, CNVnator:DEL:7:29763701-29772000, CNVnator:DEL:7:29765401-29772200, CNVnator:DEL:7:29766601-29772100, CNVnator:DEL:7:29767401-29771800, CNVnator:DEL:7:29767401-29772000, CNVnator:DEL:7:29767601-29772100, CNVnator:DEL:7:29767701-29772100, CNVnator:DEL:7:29768001-29772100, CNVnator:DEL:7:29768201-29771800	7	23848846	32765970	Average backfat thickness QTL (7316)	5499
7	29766601	29772100	5500	DEL	10	CNVnator:DEL:7:29762401-29772200, CNVnator:DEL:7:29763701-29772000, CNVnator:DEL:7:29765401-29772200, CNVnator:DEL:7:29766601-29772100, CNVnator:DEL:7:29767401-29771800, CNVnator:DEL:7:29767401-29772000, CNVnator:DEL:7:29767601-29772100, CNVnator:DEL:7:29767701-29772100, CNVnator:DEL:7:29768001-29772100, CNVnator:DEL:7:29768201-29771800	7	23848846	32765970	Backfat at last lumbar QTL (564)	5499
7	29766601	29772100	5500	DEL	10	CNVnator:DEL:7:29762401-29772200, CNVnator:DEL:7:29763701-29772000, CNVnator:DEL:7:29765401-29772200, CNVnator:DEL:7:29766601-29772100, CNVnator:DEL:7:29767401-29771800, CNVnator:DEL:7:29767401-29772000, CNVnator:DEL:7:29767601-29772100, CNVnator:DEL:7:29767701-29772100, CNVnator:DEL:7:29768001-29772100, CNVnator:DEL:7:29768201-29771800	7	28939911	38532223	Cervical vertebra length QTL (9003)	5499
7	29766601	29772100	5500	DEL	10	CNVnator:DEL:7:29762401-29772200, CNVnator:DEL:7:29763701-29772000, CNVnator:DEL:7:29765401-29772200, CNVnator:DEL:7:29766601-29772100, CNVnator:DEL:7:29767401-29771800, CNVnator:DEL:7:29767401-29772000, CNVnator:DEL:7:29767601-29772100, CNVnator:DEL:7:29767701-29772100, CNVnator:DEL:7:29768001-29772100, CNVnator:DEL:7:29768201-29771800	7	28939911	38532223	Cervical vertebra length QTL (9015)	5499
7	29766601	29772100	5500	DEL	10	CNVnator:DEL:7:29762401-29772200, CNVnator:DEL:7:29763701-29772000, CNVnator:DEL:7:29765401-29772200, CNVnator:DEL:7:29766601-29772100, CNVnator:DEL:7:29767401-29771800, CNVnator:DEL:7:29767401-29772000, CNVnator:DEL:7:29767601-29772100, CNVnator:DEL:7:29767701-29772100, CNVnator:DEL:7:29768001-29772100, CNVnator:DEL:7:29768201-29771800	7	28939911	38532223	Spleen weight QTL (13294)	5499
7	46538401	46560800	22400	DUP	12	CNVnator:DUP:7:46531601-46562700, CNVnator:DUP:7:46532701-46559000, CNVnator:DUP:7:46538301-46561200, CNVnator:DUP:7:46538401-46560800, CNVnator:DUP:7:46538601-46562400, CNVnator:DUP:7:46539301-46561300, CNVnator:DUP:7:46539301-46562400, CNVnator:DUP:7:46543301-46556500, CNVnator:DUP:7:46543901-46556600, CNVnator:DUP:7:46543901-46560000, CNVnator:DUP:7:46543901-46562200, CNVnator:DUP:7:46547401-4…	7	39579927	47728735	Average backfat thickness QTL (9842)	22399
7	46538401	46560800	22400	DUP	12	CNVnator:DUP:7:46531601-46562700, CNVnator:DUP:7:46532701-46559000, CNVnator:DUP:7:46538301-46561200, CNVnator:DUP:7:46538401-46560800, CNVnator:DUP:7:46538601-46562400, CNVnator:DUP:7:46539301-46561300, CNVnator:DUP:7:46539301-46562400, CNVnator:DUP:7:46543301-46556500, CNVnator:DUP:7:46543901-46556600, CNVnator:DUP:7:46543901-46560000, CNVnator:DUP:7:46543901-46562200, CNVnator:DUP:7:46547401-4…	7	39579927	47728735	Leaf fat weight QTL (9843)	22399
7	46538401	46560800	22400	DUP	12	CNVnator:DUP:7:46531601-46562700, CNVnator:DUP:7:46532701-46559000, CNVnator:DUP:7:46538301-46561200, CNVnator:DUP:7:46538401-46560800, CNVnator:DUP:7:46538601-46562400, CNVnator:DUP:7:46539301-46561300, CNVnator:DUP:7:46539301-46562400, CNVnator:DUP:7:46543301-46556500, CNVnator:DUP:7:46543901-46556600, CNVnator:DUP:7:46543901-46560000, CNVnator:DUP:7:46543901-46562200, CNVnator:DUP:7:46547401-4…	7	42319478	50809761	Average backfat thickness QTL (2913)	22399
7	46538401	46560800	22400	DUP	12	CNVnator:DUP:7:46531601-46562700, CNVnator:DUP:7:46532701-46559000, CNVnator:DUP:7:46538301-46561200, CNVnator:DUP:7:46538401-46560800, CNVnator:DUP:7:46538601-46562400, CNVnator:DUP:7:46539301-46561300, CNVnator:DUP:7:46539301-46562400, CNVnator:DUP:7:46543301-46556500, CNVnator:DUP:7:46543901-46556600, CNVnator:DUP:7:46543901-46560000, CNVnator:DUP:7:46543901-46562200, CNVnator:DUP:7:46547401-4…	7	42319478	50809761	Average daily gain QTL (2894)	22399
7	46538401	46560800	22400	DUP	12	CNVnator:DUP:7:46531601-46562700, CNVnator:DUP:7:46532701-46559000, CNVnator:DUP:7:46538301-46561200, CNVnator:DUP:7:46538401-46560800, CNVnator:DUP:7:46538601-46562400, CNVnator:DUP:7:46539301-46561300, CNVnator:DUP:7:46539301-46562400, CNVnator:DUP:7:46543301-46556500, CNVnator:DUP:7:46543901-46556600, CNVnator:DUP:7:46543901-46560000, CNVnator:DUP:7:46543901-46562200, CNVnator:DUP:7:46547401-4…	7	42397086	50747675	Average backfat thickness QTL (7334)	22399
7	46538401	46560800	22400	DUP	12	CNVnator:DUP:7:46531601-46562700, CNVnator:DUP:7:46532701-46559000, CNVnator:DUP:7:46538301-46561200, CNVnator:DUP:7:46538401-46560800, CNVnator:DUP:7:46538601-46562400, CNVnator:DUP:7:46539301-46561300, CNVnator:DUP:7:46539301-46562400, CNVnator:DUP:7:46543301-46556500, CNVnator:DUP:7:46543901-46556600, CNVnator:DUP:7:46543901-46560000, CNVnator:DUP:7:46543901-46562200, CNVnator:DUP:7:46547401-4…	7	42397086	50747675	Average daily gain QTL (664)	22399
7	46538401	46560800	22400	DUP	12	CNVnator:DUP:7:46531601-46562700, CNVnator:DUP:7:46532701-46559000, CNVnator:DUP:7:46538301-46561200, CNVnator:DUP:7:46538401-46560800, CNVnator:DUP:7:46538601-46562400, CNVnator:DUP:7:46539301-46561300, CNVnator:DUP:7:46539301-46562400, CNVnator:DUP:7:46543301-46556500, CNVnator:DUP:7:46543901-46556600, CNVnator:DUP:7:46543901-46560000, CNVnator:DUP:7:46543901-46562200, CNVnator:DUP:7:46547401-4…	7	42529019	50445005	Body weight (30 weeks) QTL (21244)	22399
7	46538401	46560800	22400	DUP	12	CNVnator:DUP:7:46531601-46562700, CNVnator:DUP:7:46532701-46559000, CNVnator:DUP:7:46538301-46561200, CNVnator:DUP:7:46538401-46560800, CNVnator:DUP:7:46538601-46562400, CNVnator:DUP:7:46539301-46561300, CNVnator:DUP:7:46539301-46562400, CNVnator:DUP:7:46543301-46556500, CNVnator:DUP:7:46543901-46556600, CNVnator:DUP:7:46543901-46560000, CNVnator:DUP:7:46543901-46562200, CNVnator:DUP:7:46547401-4…	7	43382704	50445005	Body weight (34 weeks) QTL (21245)	22399
7	46538401	46560800	22400	DUP	12	CNVnator:DUP:7:46531601-46562700, CNVnator:DUP:7:46532701-46559000, CNVnator:DUP:7:46538301-46561200, CNVnator:DUP:7:46538401-46560800, CNVnator:DUP:7:46538601-46562400, CNVnator:DUP:7:46539301-46561300, CNVnator:DUP:7:46539301-46562400, CNVnator:DUP:7:46543301-46556500, CNVnator:DUP:7:46543901-46556600, CNVnator:DUP:7:46543901-46560000, CNVnator:DUP:7:46543901-46562200, CNVnator:DUP:7:46547401-4…	7	45012466	54402997	Abdominal fat weight QTL (1050)	22399
7	46538401	46560800	22400	DUP	12	CNVnator:DUP:7:46531601-46562700, CNVnator:DUP:7:46532701-46559000, CNVnator:DUP:7:46538301-46561200, CNVnator:DUP:7:46538401-46560800, CNVnator:DUP:7:46538601-46562400, CNVnator:DUP:7:46539301-46561300, CNVnator:DUP:7:46539301-46562400, CNVnator:DUP:7:46543301-46556500, CNVnator:DUP:7:46543901-46556600, CNVnator:DUP:7:46543901-46560000, CNVnator:DUP:7:46543901-46562200, CNVnator:DUP:7:46547401-4…	7	45012466	54402997	Adipocyte diameter QTL (12806)	22399
7	46538401	46560800	22400	DUP	12	CNVnator:DUP:7:46531601-46562700, CNVnator:DUP:7:46532701-46559000, CNVnator:DUP:7:46538301-46561200, CNVnator:DUP:7:46538401-46560800, CNVnator:DUP:7:46538601-46562400, CNVnator:DUP:7:46539301-46561300, CNVnator:DUP:7:46539301-46562400, CNVnator:DUP:7:46543301-46556500, CNVnator:DUP:7:46543901-46556600, CNVnator:DUP:7:46543901-46560000, CNVnator:DUP:7:46543901-46562200, CNVnator:DUP:7:46547401-4…	7	45012466	54402997	Adipocyte diameter QTL (12811)	22399
7	46538401	46560800	22400	DUP	12	CNVnator:DUP:7:46531601-46562700, CNVnator:DUP:7:46532701-46559000, CNVnator:DUP:7:46538301-46561200, CNVnator:DUP:7:46538401-46560800, CNVnator:DUP:7:46538601-46562400, CNVnator:DUP:7:46539301-46561300, CNVnator:DUP:7:46539301-46562400, CNVnator:DUP:7:46543301-46556500, CNVnator:DUP:7:46543901-46556600, CNVnator:DUP:7:46543901-46560000, CNVnator:DUP:7:46543901-46562200, CNVnator:DUP:7:46547401-4…	7	45012466	54402997	Adipocyte diameter QTL (12821)	22399
7	46538401	46560800	22400	DUP	12	CNVnator:DUP:7:46531601-46562700, CNVnator:DUP:7:46532701-46559000, CNVnator:DUP:7:46538301-46561200, CNVnator:DUP:7:46538401-46560800, CNVnator:DUP:7:46538601-46562400, CNVnator:DUP:7:46539301-46561300, CNVnator:DUP:7:46539301-46562400, CNVnator:DUP:7:46543301-46556500, CNVnator:DUP:7:46543901-46556600, CNVnator:DUP:7:46543901-46560000, CNVnator:DUP:7:46543901-46562200, CNVnator:DUP:7:46547401-4…	7	45012466	54402997	Adipocyte diameter QTL (12824)	22399
7	46538401	46560800	22400	DUP	12	CNVnator:DUP:7:46531601-46562700, CNVnator:DUP:7:46532701-46559000, CNVnator:DUP:7:46538301-46561200, CNVnator:DUP:7:46538401-46560800, CNVnator:DUP:7:46538601-46562400, CNVnator:DUP:7:46539301-46561300, CNVnator:DUP:7:46539301-46562400, CNVnator:DUP:7:46543301-46556500, CNVnator:DUP:7:46543901-46556600, CNVnator:DUP:7:46543901-46560000, CNVnator:DUP:7:46543901-46562200, CNVnator:DUP:7:46547401-4…	7	45012466	54402997	Adipocyte diameter QTL (12829)	22399
7	46538401	46560800	22400	DUP	12	CNVnator:DUP:7:46531601-46562700, CNVnator:DUP:7:46532701-46559000, CNVnator:DUP:7:46538301-46561200, CNVnator:DUP:7:46538401-46560800, CNVnator:DUP:7:46538601-46562400, CNVnator:DUP:7:46539301-46561300, CNVnator:DUP:7:46539301-46562400, CNVnator:DUP:7:46543301-46556500, CNVnator:DUP:7:46543901-46556600, CNVnator:DUP:7:46543901-46560000, CNVnator:DUP:7:46543901-46562200, CNVnator:DUP:7:46547401-4…	7	45012466	54402997	Adipocyte diameter QTL (12832)	22399
7	46538401	46560800	22400	DUP	12	CNVnator:DUP:7:46531601-46562700, CNVnator:DUP:7:46532701-46559000, CNVnator:DUP:7:46538301-46561200, CNVnator:DUP:7:46538401-46560800, CNVnator:DUP:7:46538601-46562400, CNVnator:DUP:7:46539301-46561300, CNVnator:DUP:7:46539301-46562400, CNVnator:DUP:7:46543301-46556500, CNVnator:DUP:7:46543901-46556600, CNVnator:DUP:7:46543901-46560000, CNVnator:DUP:7:46543901-46562200, CNVnator:DUP:7:46547401-4…	7	45012466	54402997	Adipocyte diameter QTL (12838)	22399
7	46538401	46560800	22400	DUP	12	CNVnator:DUP:7:46531601-46562700, CNVnator:DUP:7:46532701-46559000, CNVnator:DUP:7:46538301-46561200, CNVnator:DUP:7:46538401-46560800, CNVnator:DUP:7:46538601-46562400, CNVnator:DUP:7:46539301-46561300, CNVnator:DUP:7:46539301-46562400, CNVnator:DUP:7:46543301-46556500, CNVnator:DUP:7:46543901-46556600, CNVnator:DUP:7:46543901-46560000, CNVnator:DUP:7:46543901-46562200, CNVnator:DUP:7:46547401-4…	7	45012466	54402997	Adipocyte diameter QTL (12843)	22399
7	46538401	46560800	22400	DUP	12	CNVnator:DUP:7:46531601-46562700, CNVnator:DUP:7:46532701-46559000, CNVnator:DUP:7:46538301-46561200, CNVnator:DUP:7:46538401-46560800, CNVnator:DUP:7:46538601-46562400, CNVnator:DUP:7:46539301-46561300, CNVnator:DUP:7:46539301-46562400, CNVnator:DUP:7:46543301-46556500, CNVnator:DUP:7:46543901-46556600, CNVnator:DUP:7:46543901-46560000, CNVnator:DUP:7:46543901-46562200, CNVnator:DUP:7:46547401-4…	7	45012466	54402997	Average backfat thickness QTL (802)	22399
7	46538401	46560800	22400	DUP	12	CNVnator:DUP:7:46531601-46562700, CNVnator:DUP:7:46532701-46559000, CNVnator:DUP:7:46538301-46561200, CNVnator:DUP:7:46538401-46560800, CNVnator:DUP:7:46538601-46562400, CNVnator:DUP:7:46539301-46561300, CNVnator:DUP:7:46539301-46562400, CNVnator:DUP:7:46543301-46556500, CNVnator:DUP:7:46543901-46556600, CNVnator:DUP:7:46543901-46560000, CNVnator:DUP:7:46543901-46562200, CNVnator:DUP:7:46547401-4…	7	45012466	54402997	Average backfat thickness QTL (1051)	22399
7	46538401	46560800	22400	DUP	12	CNVnator:DUP:7:46531601-46562700, CNVnator:DUP:7:46532701-46559000, CNVnator:DUP:7:46538301-46561200, CNVnator:DUP:7:46538401-46560800, CNVnator:DUP:7:46538601-46562400, CNVnator:DUP:7:46539301-46561300, CNVnator:DUP:7:46539301-46562400, CNVnator:DUP:7:46543301-46556500, CNVnator:DUP:7:46543901-46556600, CNVnator:DUP:7:46543901-46560000, CNVnator:DUP:7:46543901-46562200, CNVnator:DUP:7:46547401-4…	7	45012466	54402997	Average backfat thickness QTL (12772)	22399
7	46538401	46560800	22400	DUP	12	CNVnator:DUP:7:46531601-46562700, CNVnator:DUP:7:46532701-46559000, CNVnator:DUP:7:46538301-46561200, CNVnator:DUP:7:46538401-46560800, CNVnator:DUP:7:46538601-46562400, CNVnator:DUP:7:46539301-46561300, CNVnator:DUP:7:46539301-46562400, CNVnator:DUP:7:46543301-46556500, CNVnator:DUP:7:46543901-46556600, CNVnator:DUP:7:46543901-46560000, CNVnator:DUP:7:46543901-46562200, CNVnator:DUP:7:46547401-4…	7	45012466	54402997	Backfat at last rib QTL (1054)	22399
7	46538401	46560800	22400	DUP	12	CNVnator:DUP:7:46531601-46562700, CNVnator:DUP:7:46532701-46559000, CNVnator:DUP:7:46538301-46561200, CNVnator:DUP:7:46538401-46560800, CNVnator:DUP:7:46538601-46562400, CNVnator:DUP:7:46539301-46561300, CNVnator:DUP:7:46539301-46562400, CNVnator:DUP:7:46543301-46556500, CNVnator:DUP:7:46543901-46556600, CNVnator:DUP:7:46543901-46560000, CNVnator:DUP:7:46543901-46562200, CNVnator:DUP:7:46547401-4…	7	45012466	54402997	Backfat at last rib QTL (1061)	22399
7	46538401	46560800	22400	DUP	12	CNVnator:DUP:7:46531601-46562700, CNVnator:DUP:7:46532701-46559000, CNVnator:DUP:7:46538301-46561200, CNVnator:DUP:7:46538401-46560800, CNVnator:DUP:7:46538601-46562400, CNVnator:DUP:7:46539301-46561300, CNVnator:DUP:7:46539301-46562400, CNVnator:DUP:7:46543301-46556500, CNVnator:DUP:7:46543901-46556600, CNVnator:DUP:7:46543901-46560000, CNVnator:DUP:7:46543901-46562200, CNVnator:DUP:7:46547401-4…	7	45012466	54402997	Backfat at tenth rib QTL (1049)	22399
7	46538401	46560800	22400	DUP	12	CNVnator:DUP:7:46531601-46562700, CNVnator:DUP:7:46532701-46559000, CNVnator:DUP:7:46538301-46561200, CNVnator:DUP:7:46538401-46560800, CNVnator:DUP:7:46538601-46562400, CNVnator:DUP:7:46539301-46561300, CNVnator:DUP:7:46539301-46562400, CNVnator:DUP:7:46543301-46556500, CNVnator:DUP:7:46543901-46556600, CNVnator:DUP:7:46543901-46560000, CNVnator:DUP:7:46543901-46562200, CNVnator:DUP:7:46547401-4…	7	45012466	54402997	Backfat at tenth rib QTL (12770)	22399
7	46538401	46560800	22400	DUP	12	CNVnator:DUP:7:46531601-46562700, CNVnator:DUP:7:46532701-46559000, CNVnator:DUP:7:46538301-46561200, CNVnator:DUP:7:46538401-46560800, CNVnator:DUP:7:46538601-46562400, CNVnator:DUP:7:46539301-46561300, CNVnator:DUP:7:46539301-46562400, CNVnator:DUP:7:46543301-46556500, CNVnator:DUP:7:46543901-46556600, CNVnator:DUP:7:46543901-46560000, CNVnator:DUP:7:46543901-46562200, CNVnator:DUP:7:46547401-4…	7	45012466	54402997	Body weight (slaughter) QTL (1076)	22399
7	46538401	46560800	22400	DUP	12	CNVnator:DUP:7:46531601-46562700, CNVnator:DUP:7:46532701-46559000, CNVnator:DUP:7:46538301-46561200, CNVnator:DUP:7:46538401-46560800, CNVnator:DUP:7:46538601-46562400, CNVnator:DUP:7:46539301-46561300, CNVnator:DUP:7:46539301-46562400, CNVnator:DUP:7:46543301-46556500, CNVnator:DUP:7:46543901-46556600, CNVnator:DUP:7:46543901-46560000, CNVnator:DUP:7:46543901-46562200, CNVnator:DUP:7:46547401-4…	7	45012466	54402997	Carcass length QTL (1066)	22399
7	46538401	46560800	22400	DUP	12	CNVnator:DUP:7:46531601-46562700, CNVnator:DUP:7:46532701-46559000, CNVnator:DUP:7:46538301-46561200, CNVnator:DUP:7:46538401-46560800, CNVnator:DUP:7:46538601-46562400, CNVnator:DUP:7:46539301-46561300, CNVnator:DUP:7:46539301-46562400, CNVnator:DUP:7:46543301-46556500, CNVnator:DUP:7:46543901-46556600, CNVnator:DUP:7:46543901-46560000, CNVnator:DUP:7:46543901-46562200, CNVnator:DUP:7:46547401-4…	7	45012466	54402997	Carcass length QTL (1259)	22399
7	46538401	46560800	22400	DUP	12	CNVnator:DUP:7:46531601-46562700, CNVnator:DUP:7:46532701-46559000, CNVnator:DUP:7:46538301-46561200, CNVnator:DUP:7:46538401-46560800, CNVnator:DUP:7:46538601-46562400, CNVnator:DUP:7:46539301-46561300, CNVnator:DUP:7:46539301-46562400, CNVnator:DUP:7:46543301-46556500, CNVnator:DUP:7:46543901-46556600, CNVnator:DUP:7:46543901-46560000, CNVnator:DUP:7:46543901-46562200, CNVnator:DUP:7:46547401-4…	7	45012466	54402997	Carcass weight (cold) QTL (1080)	22399
7	46538401	46560800	22400	DUP	12	CNVnator:DUP:7:46531601-46562700, CNVnator:DUP:7:46532701-46559000, CNVnator:DUP:7:46538301-46561200, CNVnator:DUP:7:46538401-46560800, CNVnator:DUP:7:46538601-46562400, CNVnator:DUP:7:46539301-46561300, CNVnator:DUP:7:46539301-46562400, CNVnator:DUP:7:46543301-46556500, CNVnator:DUP:7:46543901-46556600, CNVnator:DUP:7:46543901-46560000, CNVnator:DUP:7:46543901-46562200, CNVnator:DUP:7:46547401-4…	7	45012466	54402997	Carcass weight (cold) QTL (12766)	22399
7	46538401	46560800	22400	DUP	12	CNVnator:DUP:7:46531601-46562700, CNVnator:DUP:7:46532701-46559000, CNVnator:DUP:7:46538301-46561200, CNVnator:DUP:7:46538401-46560800, CNVnator:DUP:7:46538601-46562400, CNVnator:DUP:7:46539301-46561300, CNVnator:DUP:7:46539301-46562400, CNVnator:DUP:7:46543301-46556500, CNVnator:DUP:7:46543901-46556600, CNVnator:DUP:7:46543901-46560000, CNVnator:DUP:7:46543901-46562200, CNVnator:DUP:7:46547401-4…	7	45012466	54402997	Fat-cuts percentage QTL (1060)	22399
7	46538401	46560800	22400	DUP	12	CNVnator:DUP:7:46531601-46562700, CNVnator:DUP:7:46532701-46559000, CNVnator:DUP:7:46538301-46561200, CNVnator:DUP:7:46538401-46560800, CNVnator:DUP:7:46538601-46562400, CNVnator:DUP:7:46539301-46561300, CNVnator:DUP:7:46539301-46562400, CNVnator:DUP:7:46543301-46556500, CNVnator:DUP:7:46543901-46556600, CNVnator:DUP:7:46543901-46560000, CNVnator:DUP:7:46543901-46562200, CNVnator:DUP:7:46547401-4…	7	45012466	54402997	Ham weight QTL (1073)	22399
7	46538401	46560800	22400	DUP	12	CNVnator:DUP:7:46531601-46562700, CNVnator:DUP:7:46532701-46559000, CNVnator:DUP:7:46538301-46561200, CNVnator:DUP:7:46538401-46560800, CNVnator:DUP:7:46538601-46562400, CNVnator:DUP:7:46539301-46561300, CNVnator:DUP:7:46539301-46562400, CNVnator:DUP:7:46543301-46556500, CNVnator:DUP:7:46543901-46556600, CNVnator:DUP:7:46543901-46560000, CNVnator:DUP:7:46543901-46562200, CNVnator:DUP:7:46547401-4…	7	45012466	54402997	Ham weight QTL (1074)	22399
7	46538401	46560800	22400	DUP	12	CNVnator:DUP:7:46531601-46562700, CNVnator:DUP:7:46532701-46559000, CNVnator:DUP:7:46538301-46561200, CNVnator:DUP:7:46538401-46560800, CNVnator:DUP:7:46538601-46562400, CNVnator:DUP:7:46539301-46561300, CNVnator:DUP:7:46539301-46562400, CNVnator:DUP:7:46543301-46556500, CNVnator:DUP:7:46543901-46556600, CNVnator:DUP:7:46543901-46560000, CNVnator:DUP:7:46543901-46562200, CNVnator:DUP:7:46547401-4…	7	45012466	54402997	Head weight QTL (1047)	22399
7	46538401	46560800	22400	DUP	12	CNVnator:DUP:7:46531601-46562700, CNVnator:DUP:7:46532701-46559000, CNVnator:DUP:7:46538301-46561200, CNVnator:DUP:7:46538401-46560800, CNVnator:DUP:7:46538601-46562400, CNVnator:DUP:7:46539301-46561300, CNVnator:DUP:7:46539301-46562400, CNVnator:DUP:7:46543301-46556500, CNVnator:DUP:7:46543901-46556600, CNVnator:DUP:7:46543901-46560000, CNVnator:DUP:7:46543901-46562200, CNVnator:DUP:7:46547401-4…	7	45012466	54402997	Head weight QTL (1258)	22399
7	46538401	46560800	22400	DUP	12	CNVnator:DUP:7:46531601-46562700, CNVnator:DUP:7:46532701-46559000, CNVnator:DUP:7:46538301-46561200, CNVnator:DUP:7:46538401-46560800, CNVnator:DUP:7:46538601-46562400, CNVnator:DUP:7:46539301-46561300, CNVnator:DUP:7:46539301-46562400, CNVnator:DUP:7:46543301-46556500, CNVnator:DUP:7:46543901-46556600, CNVnator:DUP:7:46543901-46560000, CNVnator:DUP:7:46543901-46562200, CNVnator:DUP:7:46547401-4…	7	45012466	54402997	Heart weight QTL (1077)	22399
7	46538401	46560800	22400	DUP	12	CNVnator:DUP:7:46531601-46562700, CNVnator:DUP:7:46532701-46559000, CNVnator:DUP:7:46538301-46561200, CNVnator:DUP:7:46538401-46560800, CNVnator:DUP:7:46538601-46562400, CNVnator:DUP:7:46539301-46561300, CNVnator:DUP:7:46539301-46562400, CNVnator:DUP:7:46543301-46556500, CNVnator:DUP:7:46543901-46556600, CNVnator:DUP:7:46543901-46560000, CNVnator:DUP:7:46543901-46562200, CNVnator:DUP:7:46547401-4…	7	45012466	54402997	Loin and neck meat weight QTL (821)	22399
7	46538401	46560800	22400	DUP	12	CNVnator:DUP:7:46531601-46562700, CNVnator:DUP:7:46532701-46559000, CNVnator:DUP:7:46538301-46561200, CNVnator:DUP:7:46538401-46560800, CNVnator:DUP:7:46538601-46562400, CNVnator:DUP:7:46539301-46561300, CNVnator:DUP:7:46539301-46562400, CNVnator:DUP:7:46543301-46556500, CNVnator:DUP:7:46543901-46556600, CNVnator:DUP:7:46543901-46560000, CNVnator:DUP:7:46543901-46562200, CNVnator:DUP:7:46547401-4…	7	45012466	54402997	Loin and neck meat weight QTL (1071)	22399
7	46538401	46560800	22400	DUP	12	CNVnator:DUP:7:46531601-46562700, CNVnator:DUP:7:46532701-46559000, CNVnator:DUP:7:46538301-46561200, CNVnator:DUP:7:46538401-46560800, CNVnator:DUP:7:46538601-46562400, CNVnator:DUP:7:46539301-46561300, CNVnator:DUP:7:46539301-46562400, CNVnator:DUP:7:46543301-46556500, CNVnator:DUP:7:46543901-46556600, CNVnator:DUP:7:46543901-46560000, CNVnator:DUP:7:46543901-46562200, CNVnator:DUP:7:46547401-4…	7	45012466	54402997	Loin muscle area QTL (820)	22399
7	46538401	46560800	22400	DUP	12	CNVnator:DUP:7:46531601-46562700, CNVnator:DUP:7:46532701-46559000, CNVnator:DUP:7:46538301-46561200, CNVnator:DUP:7:46538401-46560800, CNVnator:DUP:7:46538601-46562400, CNVnator:DUP:7:46539301-46561300, CNVnator:DUP:7:46539301-46562400, CNVnator:DUP:7:46543301-46556500, CNVnator:DUP:7:46543901-46556600, CNVnator:DUP:7:46543901-46560000, CNVnator:DUP:7:46543901-46562200, CNVnator:DUP:7:46547401-4…	7	45012466	54402997	Loin muscle area QTL (1053)	22399
7	46538401	46560800	22400	DUP	12	CNVnator:DUP:7:46531601-46562700, CNVnator:DUP:7:46532701-46559000, CNVnator:DUP:7:46538301-46561200, CNVnator:DUP:7:46538401-46560800, CNVnator:DUP:7:46538601-46562400, CNVnator:DUP:7:46539301-46561300, CNVnator:DUP:7:46539301-46562400, CNVnator:DUP:7:46543301-46556500, CNVnator:DUP:7:46543901-46556600, CNVnator:DUP:7:46543901-46560000, CNVnator:DUP:7:46543901-46562200, CNVnator:DUP:7:46547401-4…	7	45012466	54402997	NADPH-generating enzyme activity QTL (12784)	22399
7	46538401	46560800	22400	DUP	12	CNVnator:DUP:7:46531601-46562700, CNVnator:DUP:7:46532701-46559000, CNVnator:DUP:7:46538301-46561200, CNVnator:DUP:7:46538401-46560800, CNVnator:DUP:7:46538601-46562400, CNVnator:DUP:7:46539301-46561300, CNVnator:DUP:7:46539301-46562400, CNVnator:DUP:7:46543301-46556500, CNVnator:DUP:7:46543901-46556600, CNVnator:DUP:7:46543901-46560000, CNVnator:DUP:7:46543901-46562200, CNVnator:DUP:7:46547401-4…	7	45012466	54402997	NADP-malate dehydrogenase activity QTL (12780)	22399
7	46538401	46560800	22400	DUP	12	CNVnator:DUP:7:46531601-46562700, CNVnator:DUP:7:46532701-46559000, CNVnator:DUP:7:46538301-46561200, CNVnator:DUP:7:46538401-46560800, CNVnator:DUP:7:46538601-46562400, CNVnator:DUP:7:46539301-46561300, CNVnator:DUP:7:46539301-46562400, CNVnator:DUP:7:46543301-46556500, CNVnator:DUP:7:46543901-46556600, CNVnator:DUP:7:46543901-46560000, CNVnator:DUP:7:46543901-46562200, CNVnator:DUP:7:46547401-4…	7	45012466	54402997	NADP-malate dehydrogenase activity QTL (12782)	22399
7	46538401	46560800	22400	DUP	12	CNVnator:DUP:7:46531601-46562700, CNVnator:DUP:7:46532701-46559000, CNVnator:DUP:7:46538301-46561200, CNVnator:DUP:7:46538401-46560800, CNVnator:DUP:7:46538601-46562400, CNVnator:DUP:7:46539301-46561300, CNVnator:DUP:7:46539301-46562400, CNVnator:DUP:7:46543301-46556500, CNVnator:DUP:7:46543901-46556600, CNVnator:DUP:7:46543901-46560000, CNVnator:DUP:7:46543901-46562200, CNVnator:DUP:7:46547401-4…	7	45012466	54402997	Shoulder external fat weight QTL (1078)	22399
7	46538401	46560800	22400	DUP	12	CNVnator:DUP:7:46531601-46562700, CNVnator:DUP:7:46532701-46559000, CNVnator:DUP:7:46538301-46561200, CNVnator:DUP:7:46538401-46560800, CNVnator:DUP:7:46538601-46562400, CNVnator:DUP:7:46539301-46561300, CNVnator:DUP:7:46539301-46562400, CNVnator:DUP:7:46543301-46556500, CNVnator:DUP:7:46543901-46556600, CNVnator:DUP:7:46543901-46560000, CNVnator:DUP:7:46543901-46562200, CNVnator:DUP:7:46547401-4…	7	45012466	54402997	Shoulder external fat weight QTL (12768)	22399
7	46538401	46560800	22400	DUP	12	CNVnator:DUP:7:46531601-46562700, CNVnator:DUP:7:46532701-46559000, CNVnator:DUP:7:46538301-46561200, CNVnator:DUP:7:46538401-46560800, CNVnator:DUP:7:46538601-46562400, CNVnator:DUP:7:46539301-46561300, CNVnator:DUP:7:46539301-46562400, CNVnator:DUP:7:46543301-46556500, CNVnator:DUP:7:46543901-46556600, CNVnator:DUP:7:46543901-46560000, CNVnator:DUP:7:46543901-46562200, CNVnator:DUP:7:46547401-4…	7	45012466	54402997	Shoulder subcutaneous fat thickness QTL (1052)	22399
7	46538401	46560800	22400	DUP	12	CNVnator:DUP:7:46531601-46562700, CNVnator:DUP:7:46532701-46559000, CNVnator:DUP:7:46538301-46561200, CNVnator:DUP:7:46538401-46560800, CNVnator:DUP:7:46538601-46562400, CNVnator:DUP:7:46539301-46561300, CNVnator:DUP:7:46539301-46562400, CNVnator:DUP:7:46543301-46556500, CNVnator:DUP:7:46543901-46556600, CNVnator:DUP:7:46543901-46560000, CNVnator:DUP:7:46543901-46562200, CNVnator:DUP:7:46547401-4…	7	45012466	54402997	backfat above muscle dorsi QTL (12769)	22399
7	46538401	46560800	22400	DUP	12	CNVnator:DUP:7:46531601-46562700, CNVnator:DUP:7:46532701-46559000, CNVnator:DUP:7:46538301-46561200, CNVnator:DUP:7:46538401-46560800, CNVnator:DUP:7:46538601-46562400, CNVnator:DUP:7:46539301-46561300, CNVnator:DUP:7:46539301-46562400, CNVnator:DUP:7:46543301-46556500, CNVnator:DUP:7:46543901-46556600, CNVnator:DUP:7:46543901-46560000, CNVnator:DUP:7:46543901-46562200, CNVnator:DUP:7:46547401-4…	7	45788543	55101467	Percentage of backfat and leaf fat in carcass QTL (418)	22399
7	47087101	47092300	5200	DUP	6	CNVnator:DUP:7:47086601-47092200, CNVnator:DUP:7:47087101-47092100, CNVnator:DUP:7:47087101-47092200, CNVnator:DUP:7:47087101-47092300, CNVnator:DUP:7:47087201-47092200, CNVnator:DUP:7:47087201-47092300	7	39579927	47728735	Average backfat thickness QTL (9842)	5199
7	47087101	47092300	5200	DUP	6	CNVnator:DUP:7:47086601-47092200, CNVnator:DUP:7:47087101-47092100, CNVnator:DUP:7:47087101-47092200, CNVnator:DUP:7:47087101-47092300, CNVnator:DUP:7:47087201-47092200, CNVnator:DUP:7:47087201-47092300	7	39579927	47728735	Leaf fat weight QTL (9843)	5199
7	47087101	47092300	5200	DUP	6	CNVnator:DUP:7:47086601-47092200, CNVnator:DUP:7:47087101-47092100, CNVnator:DUP:7:47087101-47092200, CNVnator:DUP:7:47087101-47092300, CNVnator:DUP:7:47087201-47092200, CNVnator:DUP:7:47087201-47092300	7	42319478	50809761	Average backfat thickness QTL (2913)	5199
7	47087101	47092300	5200	DUP	6	CNVnator:DUP:7:47086601-47092200, CNVnator:DUP:7:47087101-47092100, CNVnator:DUP:7:47087101-47092200, CNVnator:DUP:7:47087101-47092300, CNVnator:DUP:7:47087201-47092200, CNVnator:DUP:7:47087201-47092300	7	42319478	50809761	Average daily gain QTL (2894)	5199
7	47087101	47092300	5200	DUP	6	CNVnator:DUP:7:47086601-47092200, CNVnator:DUP:7:47087101-47092100, CNVnator:DUP:7:47087101-47092200, CNVnator:DUP:7:47087101-47092300, CNVnator:DUP:7:47087201-47092200, CNVnator:DUP:7:47087201-47092300	7	42397086	50747675	Average backfat thickness QTL (7334)	5199
7	47087101	47092300	5200	DUP	6	CNVnator:DUP:7:47086601-47092200, CNVnator:DUP:7:47087101-47092100, CNVnator:DUP:7:47087101-47092200, CNVnator:DUP:7:47087101-47092300, CNVnator:DUP:7:47087201-47092200, CNVnator:DUP:7:47087201-47092300	7	42397086	50747675	Average daily gain QTL (664)	5199
7	47087101	47092300	5200	DUP	6	CNVnator:DUP:7:47086601-47092200, CNVnator:DUP:7:47087101-47092100, CNVnator:DUP:7:47087101-47092200, CNVnator:DUP:7:47087101-47092300, CNVnator:DUP:7:47087201-47092200, CNVnator:DUP:7:47087201-47092300	7	42529019	50445005	Body weight (30 weeks) QTL (21244)	5199
7	47087101	47092300	5200	DUP	6	CNVnator:DUP:7:47086601-47092200, CNVnator:DUP:7:47087101-47092100, CNVnator:DUP:7:47087101-47092200, CNVnator:DUP:7:47087101-47092300, CNVnator:DUP:7:47087201-47092200, CNVnator:DUP:7:47087201-47092300	7	43382704	50445005	Body weight (34 weeks) QTL (21245)	5199
7	47087101	47092300	5200	DUP	6	CNVnator:DUP:7:47086601-47092200, CNVnator:DUP:7:47087101-47092100, CNVnator:DUP:7:47087101-47092200, CNVnator:DUP:7:47087101-47092300, CNVnator:DUP:7:47087201-47092200, CNVnator:DUP:7:47087201-47092300	7	45012466	54402997	Abdominal fat weight QTL (1050)	5199
7	47087101	47092300	5200	DUP	6	CNVnator:DUP:7:47086601-47092200, CNVnator:DUP:7:47087101-47092100, CNVnator:DUP:7:47087101-47092200, CNVnator:DUP:7:47087101-47092300, CNVnator:DUP:7:47087201-47092200, CNVnator:DUP:7:47087201-47092300	7	45012466	54402997	Adipocyte diameter QTL (12806)	5199
7	47087101	47092300	5200	DUP	6	CNVnator:DUP:7:47086601-47092200, CNVnator:DUP:7:47087101-47092100, CNVnator:DUP:7:47087101-47092200, CNVnator:DUP:7:47087101-47092300, CNVnator:DUP:7:47087201-47092200, CNVnator:DUP:7:47087201-47092300	7	45012466	54402997	Adipocyte diameter QTL (12811)	5199
7	47087101	47092300	5200	DUP	6	CNVnator:DUP:7:47086601-47092200, CNVnator:DUP:7:47087101-47092100, CNVnator:DUP:7:47087101-47092200, CNVnator:DUP:7:47087101-47092300, CNVnator:DUP:7:47087201-47092200, CNVnator:DUP:7:47087201-47092300	7	45012466	54402997	Adipocyte diameter QTL (12821)	5199
7	47087101	47092300	5200	DUP	6	CNVnator:DUP:7:47086601-47092200, CNVnator:DUP:7:47087101-47092100, CNVnator:DUP:7:47087101-47092200, CNVnator:DUP:7:47087101-47092300, CNVnator:DUP:7:47087201-47092200, CNVnator:DUP:7:47087201-47092300	7	45012466	54402997	Adipocyte diameter QTL (12824)	5199
7	47087101	47092300	5200	DUP	6	CNVnator:DUP:7:47086601-47092200, CNVnator:DUP:7:47087101-47092100, CNVnator:DUP:7:47087101-47092200, CNVnator:DUP:7:47087101-47092300, CNVnator:DUP:7:47087201-47092200, CNVnator:DUP:7:47087201-47092300	7	45012466	54402997	Adipocyte diameter QTL (12829)	5199
7	47087101	47092300	5200	DUP	6	CNVnator:DUP:7:47086601-47092200, CNVnator:DUP:7:47087101-47092100, CNVnator:DUP:7:47087101-47092200, CNVnator:DUP:7:47087101-47092300, CNVnator:DUP:7:47087201-47092200, CNVnator:DUP:7:47087201-47092300	7	45012466	54402997	Adipocyte diameter QTL (12832)	5199
7	47087101	47092300	5200	DUP	6	CNVnator:DUP:7:47086601-47092200, CNVnator:DUP:7:47087101-47092100, CNVnator:DUP:7:47087101-47092200, CNVnator:DUP:7:47087101-47092300, CNVnator:DUP:7:47087201-47092200, CNVnator:DUP:7:47087201-47092300	7	45012466	54402997	Adipocyte diameter QTL (12838)	5199
7	47087101	47092300	5200	DUP	6	CNVnator:DUP:7:47086601-47092200, CNVnator:DUP:7:47087101-47092100, CNVnator:DUP:7:47087101-47092200, CNVnator:DUP:7:47087101-47092300, CNVnator:DUP:7:47087201-47092200, CNVnator:DUP:7:47087201-47092300	7	45012466	54402997	Adipocyte diameter QTL (12843)	5199
7	47087101	47092300	5200	DUP	6	CNVnator:DUP:7:47086601-47092200, CNVnator:DUP:7:47087101-47092100, CNVnator:DUP:7:47087101-47092200, CNVnator:DUP:7:47087101-47092300, CNVnator:DUP:7:47087201-47092200, CNVnator:DUP:7:47087201-47092300	7	45012466	54402997	Average backfat thickness QTL (802)	5199
7	47087101	47092300	5200	DUP	6	CNVnator:DUP:7:47086601-47092200, CNVnator:DUP:7:47087101-47092100, CNVnator:DUP:7:47087101-47092200, CNVnator:DUP:7:47087101-47092300, CNVnator:DUP:7:47087201-47092200, CNVnator:DUP:7:47087201-47092300	7	45012466	54402997	Average backfat thickness QTL (1051)	5199
7	47087101	47092300	5200	DUP	6	CNVnator:DUP:7:47086601-47092200, CNVnator:DUP:7:47087101-47092100, CNVnator:DUP:7:47087101-47092200, CNVnator:DUP:7:47087101-47092300, CNVnator:DUP:7:47087201-47092200, CNVnator:DUP:7:47087201-47092300	7	45012466	54402997	Average backfat thickness QTL (12772)	5199
7	47087101	47092300	5200	DUP	6	CNVnator:DUP:7:47086601-47092200, CNVnator:DUP:7:47087101-47092100, CNVnator:DUP:7:47087101-47092200, CNVnator:DUP:7:47087101-47092300, CNVnator:DUP:7:47087201-47092200, CNVnator:DUP:7:47087201-47092300	7	45012466	54402997	Backfat at last rib QTL (1054)	5199
7	47087101	47092300	5200	DUP	6	CNVnator:DUP:7:47086601-47092200, CNVnator:DUP:7:47087101-47092100, CNVnator:DUP:7:47087101-47092200, CNVnator:DUP:7:47087101-47092300, CNVnator:DUP:7:47087201-47092200, CNVnator:DUP:7:47087201-47092300	7	45012466	54402997	Backfat at last rib QTL (1061)	5199
7	47087101	47092300	5200	DUP	6	CNVnator:DUP:7:47086601-47092200, CNVnator:DUP:7:47087101-47092100, CNVnator:DUP:7:47087101-47092200, CNVnator:DUP:7:47087101-47092300, CNVnator:DUP:7:47087201-47092200, CNVnator:DUP:7:47087201-47092300	7	45012466	54402997	Backfat at tenth rib QTL (1049)	5199
7	47087101	47092300	5200	DUP	6	CNVnator:DUP:7:47086601-47092200, CNVnator:DUP:7:47087101-47092100, CNVnator:DUP:7:47087101-47092200, CNVnator:DUP:7:47087101-47092300, CNVnator:DUP:7:47087201-47092200, CNVnator:DUP:7:47087201-47092300	7	45012466	54402997	Backfat at tenth rib QTL (12770)	5199
7	47087101	47092300	5200	DUP	6	CNVnator:DUP:7:47086601-47092200, CNVnator:DUP:7:47087101-47092100, CNVnator:DUP:7:47087101-47092200, CNVnator:DUP:7:47087101-47092300, CNVnator:DUP:7:47087201-47092200, CNVnator:DUP:7:47087201-47092300	7	45012466	54402997	Body weight (slaughter) QTL (1076)	5199
7	47087101	47092300	5200	DUP	6	CNVnator:DUP:7:47086601-47092200, CNVnator:DUP:7:47087101-47092100, CNVnator:DUP:7:47087101-47092200, CNVnator:DUP:7:47087101-47092300, CNVnator:DUP:7:47087201-47092200, CNVnator:DUP:7:47087201-47092300	7	45012466	54402997	Carcass length QTL (1066)	5199
7	47087101	47092300	5200	DUP	6	CNVnator:DUP:7:47086601-47092200, CNVnator:DUP:7:47087101-47092100, CNVnator:DUP:7:47087101-47092200, CNVnator:DUP:7:47087101-47092300, CNVnator:DUP:7:47087201-47092200, CNVnator:DUP:7:47087201-47092300	7	45012466	54402997	Carcass length QTL (1259)	5199
7	47087101	47092300	5200	DUP	6	CNVnator:DUP:7:47086601-47092200, CNVnator:DUP:7:47087101-47092100, CNVnator:DUP:7:47087101-47092200, CNVnator:DUP:7:47087101-47092300, CNVnator:DUP:7:47087201-47092200, CNVnator:DUP:7:47087201-47092300	7	45012466	54402997	Carcass weight (cold) QTL (1080)	5199
7	47087101	47092300	5200	DUP	6	CNVnator:DUP:7:47086601-47092200, CNVnator:DUP:7:47087101-47092100, CNVnator:DUP:7:47087101-47092200, CNVnator:DUP:7:47087101-47092300, CNVnator:DUP:7:47087201-47092200, CNVnator:DUP:7:47087201-47092300	7	45012466	54402997	Carcass weight (cold) QTL (12766)	5199
7	47087101	47092300	5200	DUP	6	CNVnator:DUP:7:47086601-47092200, CNVnator:DUP:7:47087101-47092100, CNVnator:DUP:7:47087101-47092200, CNVnator:DUP:7:47087101-47092300, CNVnator:DUP:7:47087201-47092200, CNVnator:DUP:7:47087201-47092300	7	45012466	54402997	Fat-cuts percentage QTL (1060)	5199
7	47087101	47092300	5200	DUP	6	CNVnator:DUP:7:47086601-47092200, CNVnator:DUP:7:47087101-47092100, CNVnator:DUP:7:47087101-47092200, CNVnator:DUP:7:47087101-47092300, CNVnator:DUP:7:47087201-47092200, CNVnator:DUP:7:47087201-47092300	7	45012466	54402997	Ham weight QTL (1073)	5199
7	47087101	47092300	5200	DUP	6	CNVnator:DUP:7:47086601-47092200, CNVnator:DUP:7:47087101-47092100, CNVnator:DUP:7:47087101-47092200, CNVnator:DUP:7:47087101-47092300, CNVnator:DUP:7:47087201-47092200, CNVnator:DUP:7:47087201-47092300	7	45012466	54402997	Ham weight QTL (1074)	5199
7	47087101	47092300	5200	DUP	6	CNVnator:DUP:7:47086601-47092200, CNVnator:DUP:7:47087101-47092100, CNVnator:DUP:7:47087101-47092200, CNVnator:DUP:7:47087101-47092300, CNVnator:DUP:7:47087201-47092200, CNVnator:DUP:7:47087201-47092300	7	45012466	54402997	Head weight QTL (1047)	5199
7	47087101	47092300	5200	DUP	6	CNVnator:DUP:7:47086601-47092200, CNVnator:DUP:7:47087101-47092100, CNVnator:DUP:7:47087101-47092200, CNVnator:DUP:7:47087101-47092300, CNVnator:DUP:7:47087201-47092200, CNVnator:DUP:7:47087201-47092300	7	45012466	54402997	Head weight QTL (1258)	5199
7	47087101	47092300	5200	DUP	6	CNVnator:DUP:7:47086601-47092200, CNVnator:DUP:7:47087101-47092100, CNVnator:DUP:7:47087101-47092200, CNVnator:DUP:7:47087101-47092300, CNVnator:DUP:7:47087201-47092200, CNVnator:DUP:7:47087201-47092300	7	45012466	54402997	Heart weight QTL (1077)	5199
7	47087101	47092300	5200	DUP	6	CNVnator:DUP:7:47086601-47092200, CNVnator:DUP:7:47087101-47092100, CNVnator:DUP:7:47087101-47092200, CNVnator:DUP:7:47087101-47092300, CNVnator:DUP:7:47087201-47092200, CNVnator:DUP:7:47087201-47092300	7	45012466	54402997	Loin and neck meat weight QTL (821)	5199
7	47087101	47092300	5200	DUP	6	CNVnator:DUP:7:47086601-47092200, CNVnator:DUP:7:47087101-47092100, CNVnator:DUP:7:47087101-47092200, CNVnator:DUP:7:47087101-47092300, CNVnator:DUP:7:47087201-47092200, CNVnator:DUP:7:47087201-47092300	7	45012466	54402997	Loin and neck meat weight QTL (1071)	5199
7	47087101	47092300	5200	DUP	6	CNVnator:DUP:7:47086601-47092200, CNVnator:DUP:7:47087101-47092100, CNVnator:DUP:7:47087101-47092200, CNVnator:DUP:7:47087101-47092300, CNVnator:DUP:7:47087201-47092200, CNVnator:DUP:7:47087201-47092300	7	45012466	54402997	Loin muscle area QTL (820)	5199
7	47087101	47092300	5200	DUP	6	CNVnator:DUP:7:47086601-47092200, CNVnator:DUP:7:47087101-47092100, CNVnator:DUP:7:47087101-47092200, CNVnator:DUP:7:47087101-47092300, CNVnator:DUP:7:47087201-47092200, CNVnator:DUP:7:47087201-47092300	7	45012466	54402997	Loin muscle area QTL (1053)	5199
7	47087101	47092300	5200	DUP	6	CNVnator:DUP:7:47086601-47092200, CNVnator:DUP:7:47087101-47092100, CNVnator:DUP:7:47087101-47092200, CNVnator:DUP:7:47087101-47092300, CNVnator:DUP:7:47087201-47092200, CNVnator:DUP:7:47087201-47092300	7	45012466	54402997	NADPH-generating enzyme activity QTL (12784)	5199
7	47087101	47092300	5200	DUP	6	CNVnator:DUP:7:47086601-47092200, CNVnator:DUP:7:47087101-47092100, CNVnator:DUP:7:47087101-47092200, CNVnator:DUP:7:47087101-47092300, CNVnator:DUP:7:47087201-47092200, CNVnator:DUP:7:47087201-47092300	7	45012466	54402997	NADP-malate dehydrogenase activity QTL (12780)	5199
7	47087101	47092300	5200	DUP	6	CNVnator:DUP:7:47086601-47092200, CNVnator:DUP:7:47087101-47092100, CNVnator:DUP:7:47087101-47092200, CNVnator:DUP:7:47087101-47092300, CNVnator:DUP:7:47087201-47092200, CNVnator:DUP:7:47087201-47092300	7	45012466	54402997	NADP-malate dehydrogenase activity QTL (12782)	5199
7	47087101	47092300	5200	DUP	6	CNVnator:DUP:7:47086601-47092200, CNVnator:DUP:7:47087101-47092100, CNVnator:DUP:7:47087101-47092200, CNVnator:DUP:7:47087101-47092300, CNVnator:DUP:7:47087201-47092200, CNVnator:DUP:7:47087201-47092300	7	45012466	54402997	Shoulder external fat weight QTL (1078)	5199
7	47087101	47092300	5200	DUP	6	CNVnator:DUP:7:47086601-47092200, CNVnator:DUP:7:47087101-47092100, CNVnator:DUP:7:47087101-47092200, CNVnator:DUP:7:47087101-47092300, CNVnator:DUP:7:47087201-47092200, CNVnator:DUP:7:47087201-47092300	7	45012466	54402997	Shoulder external fat weight QTL (12768)	5199
7	47087101	47092300	5200	DUP	6	CNVnator:DUP:7:47086601-47092200, CNVnator:DUP:7:47087101-47092100, CNVnator:DUP:7:47087101-47092200, CNVnator:DUP:7:47087101-47092300, CNVnator:DUP:7:47087201-47092200, CNVnator:DUP:7:47087201-47092300	7	45012466	54402997	Shoulder subcutaneous fat thickness QTL (1052)	5199
7	47087101	47092300	5200	DUP	6	CNVnator:DUP:7:47086601-47092200, CNVnator:DUP:7:47087101-47092100, CNVnator:DUP:7:47087101-47092200, CNVnator:DUP:7:47087101-47092300, CNVnator:DUP:7:47087201-47092200, CNVnator:DUP:7:47087201-47092300	7	45012466	54402997	backfat above muscle dorsi QTL (12769)	5199
7	47087101	47092300	5200	DUP	6	CNVnator:DUP:7:47086601-47092200, CNVnator:DUP:7:47087101-47092100, CNVnator:DUP:7:47087101-47092200, CNVnator:DUP:7:47087101-47092300, CNVnator:DUP:7:47087201-47092200, CNVnator:DUP:7:47087201-47092300	7	45788543	55101467	Percentage of backfat and leaf fat in carcass QTL (418)	5199
7	47087101	47092300	5200	DUP	6	CNVnator:DUP:7:47086601-47092200, CNVnator:DUP:7:47087101-47092100, CNVnator:DUP:7:47087101-47092200, CNVnator:DUP:7:47087101-47092300, CNVnator:DUP:7:47087201-47092200, CNVnator:DUP:7:47087201-47092300	7	46797443	51609120	Intestinal fat weight QTL (21251)	5199
7	47087101	47092300	5200	DUP	6	CNVnator:DUP:7:47086601-47092200, CNVnator:DUP:7:47087101-47092100, CNVnator:DUP:7:47087101-47092200, CNVnator:DUP:7:47087101-47092300, CNVnator:DUP:7:47087201-47092200, CNVnator:DUP:7:47087201-47092300	7	46952658	51453905	Skin thickness QTL (31811)	5199
7	47087101	47092300	5200	DUP	6	CNVnator:DUP:7:47086601-47092200, CNVnator:DUP:7:47087101-47092100, CNVnator:DUP:7:47087101-47092200, CNVnator:DUP:7:47087101-47092300, CNVnator:DUP:7:47087201-47092200, CNVnator:DUP:7:47087201-47092300	7	46952658	54402997	Average backfat thickness QTL (3837)	5199
7	47087101	47092300	5200	DUP	6	CNVnator:DUP:7:47086601-47092200, CNVnator:DUP:7:47087101-47092100, CNVnator:DUP:7:47087101-47092200, CNVnator:DUP:7:47087101-47092300, CNVnator:DUP:7:47087201-47092200, CNVnator:DUP:7:47087201-47092300	7	46952658	54402997	Average daily gain QTL (3834)	5199
7	48082001	48098100	16100	DUP	13	CNVnator:DUP:7:48076701-48109600, CNVnator:DUP:7:48078601-48109600, CNVnator:DUP:7:48079101-48096600, CNVnator:DUP:7:48080601-48109600, CNVnator:DUP:7:48081901-48118300, CNVnator:DUP:7:48082001-48098100, CNVnator:DUP:7:48082701-48103700, CNVnator:DUP:7:48082801-48096700, CNVnator:DUP:7:48083101-48102600, CNVnator:DUP:7:48083601-48103600, CNVnator:DUP:7:48083901-48100700, CNVnator:DUP:7:48084001-4…	7	47107873	49746535	Abdominal fat weight QTL (21242)	16099
7	48082001	48098100	16100	DUP	13	CNVnator:DUP:7:48076701-48109600, CNVnator:DUP:7:48078601-48109600, CNVnator:DUP:7:48079101-48096600, CNVnator:DUP:7:48080601-48109600, CNVnator:DUP:7:48081901-48118300, CNVnator:DUP:7:48082001-48098100, CNVnator:DUP:7:48082701-48103700, CNVnator:DUP:7:48082801-48096700, CNVnator:DUP:7:48083101-48102600, CNVnator:DUP:7:48083601-48103600, CNVnator:DUP:7:48083901-48100700, CNVnator:DUP:7:48084001-4…	7	47930515	48512573	Segmented neutrophil number QTL (6312)	16099
7	48082001	48098100	16100	DUP	13	CNVnator:DUP:7:48076701-48109600, CNVnator:DUP:7:48078601-48109600, CNVnator:DUP:7:48079101-48096600, CNVnator:DUP:7:48080601-48109600, CNVnator:DUP:7:48081901-48118300, CNVnator:DUP:7:48082001-48098100, CNVnator:DUP:7:48082701-48103700, CNVnator:DUP:7:48082801-48096700, CNVnator:DUP:7:48083101-48102600, CNVnator:DUP:7:48083601-48103600, CNVnator:DUP:7:48083901-48100700, CNVnator:DUP:7:48084001-4…	7	42319478	50809761	Average backfat thickness QTL (2913)	16099
7	48082001	48098100	16100	DUP	13	CNVnator:DUP:7:48076701-48109600, CNVnator:DUP:7:48078601-48109600, CNVnator:DUP:7:48079101-48096600, CNVnator:DUP:7:48080601-48109600, CNVnator:DUP:7:48081901-48118300, CNVnator:DUP:7:48082001-48098100, CNVnator:DUP:7:48082701-48103700, CNVnator:DUP:7:48082801-48096700, CNVnator:DUP:7:48083101-48102600, CNVnator:DUP:7:48083601-48103600, CNVnator:DUP:7:48083901-48100700, CNVnator:DUP:7:48084001-4…	7	42319478	50809761	Average daily gain QTL (2894)	16099
7	48082001	48098100	16100	DUP	13	CNVnator:DUP:7:48076701-48109600, CNVnator:DUP:7:48078601-48109600, CNVnator:DUP:7:48079101-48096600, CNVnator:DUP:7:48080601-48109600, CNVnator:DUP:7:48081901-48118300, CNVnator:DUP:7:48082001-48098100, CNVnator:DUP:7:48082701-48103700, CNVnator:DUP:7:48082801-48096700, CNVnator:DUP:7:48083101-48102600, CNVnator:DUP:7:48083601-48103600, CNVnator:DUP:7:48083901-48100700, CNVnator:DUP:7:48084001-4…	7	42397086	50747675	Average backfat thickness QTL (7334)	16099
7	48082001	48098100	16100	DUP	13	CNVnator:DUP:7:48076701-48109600, CNVnator:DUP:7:48078601-48109600, CNVnator:DUP:7:48079101-48096600, CNVnator:DUP:7:48080601-48109600, CNVnator:DUP:7:48081901-48118300, CNVnator:DUP:7:48082001-48098100, CNVnator:DUP:7:48082701-48103700, CNVnator:DUP:7:48082801-48096700, CNVnator:DUP:7:48083101-48102600, CNVnator:DUP:7:48083601-48103600, CNVnator:DUP:7:48083901-48100700, CNVnator:DUP:7:48084001-4…	7	42397086	50747675	Average daily gain QTL (664)	16099
7	48082001	48098100	16100	DUP	13	CNVnator:DUP:7:48076701-48109600, CNVnator:DUP:7:48078601-48109600, CNVnator:DUP:7:48079101-48096600, CNVnator:DUP:7:48080601-48109600, CNVnator:DUP:7:48081901-48118300, CNVnator:DUP:7:48082001-48098100, CNVnator:DUP:7:48082701-48103700, CNVnator:DUP:7:48082801-48096700, CNVnator:DUP:7:48083101-48102600, CNVnator:DUP:7:48083601-48103600, CNVnator:DUP:7:48083901-48100700, CNVnator:DUP:7:48084001-4…	7	42529019	50445005	Body weight (30 weeks) QTL (21244)	16099
7	48082001	48098100	16100	DUP	13	CNVnator:DUP:7:48076701-48109600, CNVnator:DUP:7:48078601-48109600, CNVnator:DUP:7:48079101-48096600, CNVnator:DUP:7:48080601-48109600, CNVnator:DUP:7:48081901-48118300, CNVnator:DUP:7:48082001-48098100, CNVnator:DUP:7:48082701-48103700, CNVnator:DUP:7:48082801-48096700, CNVnator:DUP:7:48083101-48102600, CNVnator:DUP:7:48083601-48103600, CNVnator:DUP:7:48083901-48100700, CNVnator:DUP:7:48084001-4…	7	43382704	50445005	Body weight (34 weeks) QTL (21245)	16099
7	48082001	48098100	16100	DUP	13	CNVnator:DUP:7:48076701-48109600, CNVnator:DUP:7:48078601-48109600, CNVnator:DUP:7:48079101-48096600, CNVnator:DUP:7:48080601-48109600, CNVnator:DUP:7:48081901-48118300, CNVnator:DUP:7:48082001-48098100, CNVnator:DUP:7:48082701-48103700, CNVnator:DUP:7:48082801-48096700, CNVnator:DUP:7:48083101-48102600, CNVnator:DUP:7:48083601-48103600, CNVnator:DUP:7:48083901-48100700, CNVnator:DUP:7:48084001-4…	7	45012466	54402997	Abdominal fat weight QTL (1050)	16099
7	48082001	48098100	16100	DUP	13	CNVnator:DUP:7:48076701-48109600, CNVnator:DUP:7:48078601-48109600, CNVnator:DUP:7:48079101-48096600, CNVnator:DUP:7:48080601-48109600, CNVnator:DUP:7:48081901-48118300, CNVnator:DUP:7:48082001-48098100, CNVnator:DUP:7:48082701-48103700, CNVnator:DUP:7:48082801-48096700, CNVnator:DUP:7:48083101-48102600, CNVnator:DUP:7:48083601-48103600, CNVnator:DUP:7:48083901-48100700, CNVnator:DUP:7:48084001-4…	7	45012466	54402997	Adipocyte diameter QTL (12806)	16099
7	48082001	48098100	16100	DUP	13	CNVnator:DUP:7:48076701-48109600, CNVnator:DUP:7:48078601-48109600, CNVnator:DUP:7:48079101-48096600, CNVnator:DUP:7:48080601-48109600, CNVnator:DUP:7:48081901-48118300, CNVnator:DUP:7:48082001-48098100, CNVnator:DUP:7:48082701-48103700, CNVnator:DUP:7:48082801-48096700, CNVnator:DUP:7:48083101-48102600, CNVnator:DUP:7:48083601-48103600, CNVnator:DUP:7:48083901-48100700, CNVnator:DUP:7:48084001-4…	7	45012466	54402997	Adipocyte diameter QTL (12811)	16099
7	48082001	48098100	16100	DUP	13	CNVnator:DUP:7:48076701-48109600, CNVnator:DUP:7:48078601-48109600, CNVnator:DUP:7:48079101-48096600, CNVnator:DUP:7:48080601-48109600, CNVnator:DUP:7:48081901-48118300, CNVnator:DUP:7:48082001-48098100, CNVnator:DUP:7:48082701-48103700, CNVnator:DUP:7:48082801-48096700, CNVnator:DUP:7:48083101-48102600, CNVnator:DUP:7:48083601-48103600, CNVnator:DUP:7:48083901-48100700, CNVnator:DUP:7:48084001-4…	7	45012466	54402997	Adipocyte diameter QTL (12821)	16099
7	48082001	48098100	16100	DUP	13	CNVnator:DUP:7:48076701-48109600, CNVnator:DUP:7:48078601-48109600, CNVnator:DUP:7:48079101-48096600, CNVnator:DUP:7:48080601-48109600, CNVnator:DUP:7:48081901-48118300, CNVnator:DUP:7:48082001-48098100, CNVnator:DUP:7:48082701-48103700, CNVnator:DUP:7:48082801-48096700, CNVnator:DUP:7:48083101-48102600, CNVnator:DUP:7:48083601-48103600, CNVnator:DUP:7:48083901-48100700, CNVnator:DUP:7:48084001-4…	7	45012466	54402997	Adipocyte diameter QTL (12824)	16099
7	48082001	48098100	16100	DUP	13	CNVnator:DUP:7:48076701-48109600, CNVnator:DUP:7:48078601-48109600, CNVnator:DUP:7:48079101-48096600, CNVnator:DUP:7:48080601-48109600, CNVnator:DUP:7:48081901-48118300, CNVnator:DUP:7:48082001-48098100, CNVnator:DUP:7:48082701-48103700, CNVnator:DUP:7:48082801-48096700, CNVnator:DUP:7:48083101-48102600, CNVnator:DUP:7:48083601-48103600, CNVnator:DUP:7:48083901-48100700, CNVnator:DUP:7:48084001-4…	7	45012466	54402997	Adipocyte diameter QTL (12829)	16099
7	48082001	48098100	16100	DUP	13	CNVnator:DUP:7:48076701-48109600, CNVnator:DUP:7:48078601-48109600, CNVnator:DUP:7:48079101-48096600, CNVnator:DUP:7:48080601-48109600, CNVnator:DUP:7:48081901-48118300, CNVnator:DUP:7:48082001-48098100, CNVnator:DUP:7:48082701-48103700, CNVnator:DUP:7:48082801-48096700, CNVnator:DUP:7:48083101-48102600, CNVnator:DUP:7:48083601-48103600, CNVnator:DUP:7:48083901-48100700, CNVnator:DUP:7:48084001-4…	7	45012466	54402997	Adipocyte diameter QTL (12832)	16099
7	48082001	48098100	16100	DUP	13	CNVnator:DUP:7:48076701-48109600, CNVnator:DUP:7:48078601-48109600, CNVnator:DUP:7:48079101-48096600, CNVnator:DUP:7:48080601-48109600, CNVnator:DUP:7:48081901-48118300, CNVnator:DUP:7:48082001-48098100, CNVnator:DUP:7:48082701-48103700, CNVnator:DUP:7:48082801-48096700, CNVnator:DUP:7:48083101-48102600, CNVnator:DUP:7:48083601-48103600, CNVnator:DUP:7:48083901-48100700, CNVnator:DUP:7:48084001-4…	7	45012466	54402997	Adipocyte diameter QTL (12838)	16099
7	48082001	48098100	16100	DUP	13	CNVnator:DUP:7:48076701-48109600, CNVnator:DUP:7:48078601-48109600, CNVnator:DUP:7:48079101-48096600, CNVnator:DUP:7:48080601-48109600, CNVnator:DUP:7:48081901-48118300, CNVnator:DUP:7:48082001-48098100, CNVnator:DUP:7:48082701-48103700, CNVnator:DUP:7:48082801-48096700, CNVnator:DUP:7:48083101-48102600, CNVnator:DUP:7:48083601-48103600, CNVnator:DUP:7:48083901-48100700, CNVnator:DUP:7:48084001-4…	7	45012466	54402997	Adipocyte diameter QTL (12843)	16099
7	48082001	48098100	16100	DUP	13	CNVnator:DUP:7:48076701-48109600, CNVnator:DUP:7:48078601-48109600, CNVnator:DUP:7:48079101-48096600, CNVnator:DUP:7:48080601-48109600, CNVnator:DUP:7:48081901-48118300, CNVnator:DUP:7:48082001-48098100, CNVnator:DUP:7:48082701-48103700, CNVnator:DUP:7:48082801-48096700, CNVnator:DUP:7:48083101-48102600, CNVnator:DUP:7:48083601-48103600, CNVnator:DUP:7:48083901-48100700, CNVnator:DUP:7:48084001-4…	7	45012466	54402997	Average backfat thickness QTL (802)	16099
7	48082001	48098100	16100	DUP	13	CNVnator:DUP:7:48076701-48109600, CNVnator:DUP:7:48078601-48109600, CNVnator:DUP:7:48079101-48096600, CNVnator:DUP:7:48080601-48109600, CNVnator:DUP:7:48081901-48118300, CNVnator:DUP:7:48082001-48098100, CNVnator:DUP:7:48082701-48103700, CNVnator:DUP:7:48082801-48096700, CNVnator:DUP:7:48083101-48102600, CNVnator:DUP:7:48083601-48103600, CNVnator:DUP:7:48083901-48100700, CNVnator:DUP:7:48084001-4…	7	45012466	54402997	Average backfat thickness QTL (1051)	16099
7	48082001	48098100	16100	DUP	13	CNVnator:DUP:7:48076701-48109600, CNVnator:DUP:7:48078601-48109600, CNVnator:DUP:7:48079101-48096600, CNVnator:DUP:7:48080601-48109600, CNVnator:DUP:7:48081901-48118300, CNVnator:DUP:7:48082001-48098100, CNVnator:DUP:7:48082701-48103700, CNVnator:DUP:7:48082801-48096700, CNVnator:DUP:7:48083101-48102600, CNVnator:DUP:7:48083601-48103600, CNVnator:DUP:7:48083901-48100700, CNVnator:DUP:7:48084001-4…	7	45012466	54402997	Average backfat thickness QTL (12772)	16099
7	48082001	48098100	16100	DUP	13	CNVnator:DUP:7:48076701-48109600, CNVnator:DUP:7:48078601-48109600, CNVnator:DUP:7:48079101-48096600, CNVnator:DUP:7:48080601-48109600, CNVnator:DUP:7:48081901-48118300, CNVnator:DUP:7:48082001-48098100, CNVnator:DUP:7:48082701-48103700, CNVnator:DUP:7:48082801-48096700, CNVnator:DUP:7:48083101-48102600, CNVnator:DUP:7:48083601-48103600, CNVnator:DUP:7:48083901-48100700, CNVnator:DUP:7:48084001-4…	7	45012466	54402997	Backfat at last rib QTL (1054)	16099
7	48082001	48098100	16100	DUP	13	CNVnator:DUP:7:48076701-48109600, CNVnator:DUP:7:48078601-48109600, CNVnator:DUP:7:48079101-48096600, CNVnator:DUP:7:48080601-48109600, CNVnator:DUP:7:48081901-48118300, CNVnator:DUP:7:48082001-48098100, CNVnator:DUP:7:48082701-48103700, CNVnator:DUP:7:48082801-48096700, CNVnator:DUP:7:48083101-48102600, CNVnator:DUP:7:48083601-48103600, CNVnator:DUP:7:48083901-48100700, CNVnator:DUP:7:48084001-4…	7	45012466	54402997	Backfat at last rib QTL (1061)	16099
7	48082001	48098100	16100	DUP	13	CNVnator:DUP:7:48076701-48109600, CNVnator:DUP:7:48078601-48109600, CNVnator:DUP:7:48079101-48096600, CNVnator:DUP:7:48080601-48109600, CNVnator:DUP:7:48081901-48118300, CNVnator:DUP:7:48082001-48098100, CNVnator:DUP:7:48082701-48103700, CNVnator:DUP:7:48082801-48096700, CNVnator:DUP:7:48083101-48102600, CNVnator:DUP:7:48083601-48103600, CNVnator:DUP:7:48083901-48100700, CNVnator:DUP:7:48084001-4…	7	45012466	54402997	Backfat at tenth rib QTL (1049)	16099
7	48082001	48098100	16100	DUP	13	CNVnator:DUP:7:48076701-48109600, CNVnator:DUP:7:48078601-48109600, CNVnator:DUP:7:48079101-48096600, CNVnator:DUP:7:48080601-48109600, CNVnator:DUP:7:48081901-48118300, CNVnator:DUP:7:48082001-48098100, CNVnator:DUP:7:48082701-48103700, CNVnator:DUP:7:48082801-48096700, CNVnator:DUP:7:48083101-48102600, CNVnator:DUP:7:48083601-48103600, CNVnator:DUP:7:48083901-48100700, CNVnator:DUP:7:48084001-4…	7	45012466	54402997	Backfat at tenth rib QTL (12770)	16099
7	48082001	48098100	16100	DUP	13	CNVnator:DUP:7:48076701-48109600, CNVnator:DUP:7:48078601-48109600, CNVnator:DUP:7:48079101-48096600, CNVnator:DUP:7:48080601-48109600, CNVnator:DUP:7:48081901-48118300, CNVnator:DUP:7:48082001-48098100, CNVnator:DUP:7:48082701-48103700, CNVnator:DUP:7:48082801-48096700, CNVnator:DUP:7:48083101-48102600, CNVnator:DUP:7:48083601-48103600, CNVnator:DUP:7:48083901-48100700, CNVnator:DUP:7:48084001-4…	7	45012466	54402997	Body weight (slaughter) QTL (1076)	16099
7	48082001	48098100	16100	DUP	13	CNVnator:DUP:7:48076701-48109600, CNVnator:DUP:7:48078601-48109600, CNVnator:DUP:7:48079101-48096600, CNVnator:DUP:7:48080601-48109600, CNVnator:DUP:7:48081901-48118300, CNVnator:DUP:7:48082001-48098100, CNVnator:DUP:7:48082701-48103700, CNVnator:DUP:7:48082801-48096700, CNVnator:DUP:7:48083101-48102600, CNVnator:DUP:7:48083601-48103600, CNVnator:DUP:7:48083901-48100700, CNVnator:DUP:7:48084001-4…	7	45012466	54402997	Carcass length QTL (1066)	16099
7	48082001	48098100	16100	DUP	13	CNVnator:DUP:7:48076701-48109600, CNVnator:DUP:7:48078601-48109600, CNVnator:DUP:7:48079101-48096600, CNVnator:DUP:7:48080601-48109600, CNVnator:DUP:7:48081901-48118300, CNVnator:DUP:7:48082001-48098100, CNVnator:DUP:7:48082701-48103700, CNVnator:DUP:7:48082801-48096700, CNVnator:DUP:7:48083101-48102600, CNVnator:DUP:7:48083601-48103600, CNVnator:DUP:7:48083901-48100700, CNVnator:DUP:7:48084001-4…	7	45012466	54402997	Carcass length QTL (1259)	16099
7	48082001	48098100	16100	DUP	13	CNVnator:DUP:7:48076701-48109600, CNVnator:DUP:7:48078601-48109600, CNVnator:DUP:7:48079101-48096600, CNVnator:DUP:7:48080601-48109600, CNVnator:DUP:7:48081901-48118300, CNVnator:DUP:7:48082001-48098100, CNVnator:DUP:7:48082701-48103700, CNVnator:DUP:7:48082801-48096700, CNVnator:DUP:7:48083101-48102600, CNVnator:DUP:7:48083601-48103600, CNVnator:DUP:7:48083901-48100700, CNVnator:DUP:7:48084001-4…	7	45012466	54402997	Carcass weight (cold) QTL (1080)	16099
7	48082001	48098100	16100	DUP	13	CNVnator:DUP:7:48076701-48109600, CNVnator:DUP:7:48078601-48109600, CNVnator:DUP:7:48079101-48096600, CNVnator:DUP:7:48080601-48109600, CNVnator:DUP:7:48081901-48118300, CNVnator:DUP:7:48082001-48098100, CNVnator:DUP:7:48082701-48103700, CNVnator:DUP:7:48082801-48096700, CNVnator:DUP:7:48083101-48102600, CNVnator:DUP:7:48083601-48103600, CNVnator:DUP:7:48083901-48100700, CNVnator:DUP:7:48084001-4…	7	45012466	54402997	Carcass weight (cold) QTL (12766)	16099
7	48082001	48098100	16100	DUP	13	CNVnator:DUP:7:48076701-48109600, CNVnator:DUP:7:48078601-48109600, CNVnator:DUP:7:48079101-48096600, CNVnator:DUP:7:48080601-48109600, CNVnator:DUP:7:48081901-48118300, CNVnator:DUP:7:48082001-48098100, CNVnator:DUP:7:48082701-48103700, CNVnator:DUP:7:48082801-48096700, CNVnator:DUP:7:48083101-48102600, CNVnator:DUP:7:48083601-48103600, CNVnator:DUP:7:48083901-48100700, CNVnator:DUP:7:48084001-4…	7	45012466	54402997	Fat-cuts percentage QTL (1060)	16099
7	48082001	48098100	16100	DUP	13	CNVnator:DUP:7:48076701-48109600, CNVnator:DUP:7:48078601-48109600, CNVnator:DUP:7:48079101-48096600, CNVnator:DUP:7:48080601-48109600, CNVnator:DUP:7:48081901-48118300, CNVnator:DUP:7:48082001-48098100, CNVnator:DUP:7:48082701-48103700, CNVnator:DUP:7:48082801-48096700, CNVnator:DUP:7:48083101-48102600, CNVnator:DUP:7:48083601-48103600, CNVnator:DUP:7:48083901-48100700, CNVnator:DUP:7:48084001-4…	7	45012466	54402997	Ham weight QTL (1073)	16099
7	48082001	48098100	16100	DUP	13	CNVnator:DUP:7:48076701-48109600, CNVnator:DUP:7:48078601-48109600, CNVnator:DUP:7:48079101-48096600, CNVnator:DUP:7:48080601-48109600, CNVnator:DUP:7:48081901-48118300, CNVnator:DUP:7:48082001-48098100, CNVnator:DUP:7:48082701-48103700, CNVnator:DUP:7:48082801-48096700, CNVnator:DUP:7:48083101-48102600, CNVnator:DUP:7:48083601-48103600, CNVnator:DUP:7:48083901-48100700, CNVnator:DUP:7:48084001-4…	7	45012466	54402997	Ham weight QTL (1074)	16099
7	48082001	48098100	16100	DUP	13	CNVnator:DUP:7:48076701-48109600, CNVnator:DUP:7:48078601-48109600, CNVnator:DUP:7:48079101-48096600, CNVnator:DUP:7:48080601-48109600, CNVnator:DUP:7:48081901-48118300, CNVnator:DUP:7:48082001-48098100, CNVnator:DUP:7:48082701-48103700, CNVnator:DUP:7:48082801-48096700, CNVnator:DUP:7:48083101-48102600, CNVnator:DUP:7:48083601-48103600, CNVnator:DUP:7:48083901-48100700, CNVnator:DUP:7:48084001-4…	7	45012466	54402997	Head weight QTL (1047)	16099
7	48082001	48098100	16100	DUP	13	CNVnator:DUP:7:48076701-48109600, CNVnator:DUP:7:48078601-48109600, CNVnator:DUP:7:48079101-48096600, CNVnator:DUP:7:48080601-48109600, CNVnator:DUP:7:48081901-48118300, CNVnator:DUP:7:48082001-48098100, CNVnator:DUP:7:48082701-48103700, CNVnator:DUP:7:48082801-48096700, CNVnator:DUP:7:48083101-48102600, CNVnator:DUP:7:48083601-48103600, CNVnator:DUP:7:48083901-48100700, CNVnator:DUP:7:48084001-4…	7	45012466	54402997	Head weight QTL (1258)	16099
7	48082001	48098100	16100	DUP	13	CNVnator:DUP:7:48076701-48109600, CNVnator:DUP:7:48078601-48109600, CNVnator:DUP:7:48079101-48096600, CNVnator:DUP:7:48080601-48109600, CNVnator:DUP:7:48081901-48118300, CNVnator:DUP:7:48082001-48098100, CNVnator:DUP:7:48082701-48103700, CNVnator:DUP:7:48082801-48096700, CNVnator:DUP:7:48083101-48102600, CNVnator:DUP:7:48083601-48103600, CNVnator:DUP:7:48083901-48100700, CNVnator:DUP:7:48084001-4…	7	45012466	54402997	Heart weight QTL (1077)	16099
7	48082001	48098100	16100	DUP	13	CNVnator:DUP:7:48076701-48109600, CNVnator:DUP:7:48078601-48109600, CNVnator:DUP:7:48079101-48096600, CNVnator:DUP:7:48080601-48109600, CNVnator:DUP:7:48081901-48118300, CNVnator:DUP:7:48082001-48098100, CNVnator:DUP:7:48082701-48103700, CNVnator:DUP:7:48082801-48096700, CNVnator:DUP:7:48083101-48102600, CNVnator:DUP:7:48083601-48103600, CNVnator:DUP:7:48083901-48100700, CNVnator:DUP:7:48084001-4…	7	45012466	54402997	Loin and neck meat weight QTL (821)	16099
7	48082001	48098100	16100	DUP	13	CNVnator:DUP:7:48076701-48109600, CNVnator:DUP:7:48078601-48109600, CNVnator:DUP:7:48079101-48096600, CNVnator:DUP:7:48080601-48109600, CNVnator:DUP:7:48081901-48118300, CNVnator:DUP:7:48082001-48098100, CNVnator:DUP:7:48082701-48103700, CNVnator:DUP:7:48082801-48096700, CNVnator:DUP:7:48083101-48102600, CNVnator:DUP:7:48083601-48103600, CNVnator:DUP:7:48083901-48100700, CNVnator:DUP:7:48084001-4…	7	45012466	54402997	Loin and neck meat weight QTL (1071)	16099
7	48082001	48098100	16100	DUP	13	CNVnator:DUP:7:48076701-48109600, CNVnator:DUP:7:48078601-48109600, CNVnator:DUP:7:48079101-48096600, CNVnator:DUP:7:48080601-48109600, CNVnator:DUP:7:48081901-48118300, CNVnator:DUP:7:48082001-48098100, CNVnator:DUP:7:48082701-48103700, CNVnator:DUP:7:48082801-48096700, CNVnator:DUP:7:48083101-48102600, CNVnator:DUP:7:48083601-48103600, CNVnator:DUP:7:48083901-48100700, CNVnator:DUP:7:48084001-4…	7	45012466	54402997	Loin muscle area QTL (820)	16099
7	48082001	48098100	16100	DUP	13	CNVnator:DUP:7:48076701-48109600, CNVnator:DUP:7:48078601-48109600, CNVnator:DUP:7:48079101-48096600, CNVnator:DUP:7:48080601-48109600, CNVnator:DUP:7:48081901-48118300, CNVnator:DUP:7:48082001-48098100, CNVnator:DUP:7:48082701-48103700, CNVnator:DUP:7:48082801-48096700, CNVnator:DUP:7:48083101-48102600, CNVnator:DUP:7:48083601-48103600, CNVnator:DUP:7:48083901-48100700, CNVnator:DUP:7:48084001-4…	7	45012466	54402997	Loin muscle area QTL (1053)	16099
7	48082001	48098100	16100	DUP	13	CNVnator:DUP:7:48076701-48109600, CNVnator:DUP:7:48078601-48109600, CNVnator:DUP:7:48079101-48096600, CNVnator:DUP:7:48080601-48109600, CNVnator:DUP:7:48081901-48118300, CNVnator:DUP:7:48082001-48098100, CNVnator:DUP:7:48082701-48103700, CNVnator:DUP:7:48082801-48096700, CNVnator:DUP:7:48083101-48102600, CNVnator:DUP:7:48083601-48103600, CNVnator:DUP:7:48083901-48100700, CNVnator:DUP:7:48084001-4…	7	45012466	54402997	NADPH-generating enzyme activity QTL (12784)	16099
7	48082001	48098100	16100	DUP	13	CNVnator:DUP:7:48076701-48109600, CNVnator:DUP:7:48078601-48109600, CNVnator:DUP:7:48079101-48096600, CNVnator:DUP:7:48080601-48109600, CNVnator:DUP:7:48081901-48118300, CNVnator:DUP:7:48082001-48098100, CNVnator:DUP:7:48082701-48103700, CNVnator:DUP:7:48082801-48096700, CNVnator:DUP:7:48083101-48102600, CNVnator:DUP:7:48083601-48103600, CNVnator:DUP:7:48083901-48100700, CNVnator:DUP:7:48084001-4…	7	45012466	54402997	NADP-malate dehydrogenase activity QTL (12780)	16099
7	48082001	48098100	16100	DUP	13	CNVnator:DUP:7:48076701-48109600, CNVnator:DUP:7:48078601-48109600, CNVnator:DUP:7:48079101-48096600, CNVnator:DUP:7:48080601-48109600, CNVnator:DUP:7:48081901-48118300, CNVnator:DUP:7:48082001-48098100, CNVnator:DUP:7:48082701-48103700, CNVnator:DUP:7:48082801-48096700, CNVnator:DUP:7:48083101-48102600, CNVnator:DUP:7:48083601-48103600, CNVnator:DUP:7:48083901-48100700, CNVnator:DUP:7:48084001-4…	7	45012466	54402997	NADP-malate dehydrogenase activity QTL (12782)	16099
7	48082001	48098100	16100	DUP	13	CNVnator:DUP:7:48076701-48109600, CNVnator:DUP:7:48078601-48109600, CNVnator:DUP:7:48079101-48096600, CNVnator:DUP:7:48080601-48109600, CNVnator:DUP:7:48081901-48118300, CNVnator:DUP:7:48082001-48098100, CNVnator:DUP:7:48082701-48103700, CNVnator:DUP:7:48082801-48096700, CNVnator:DUP:7:48083101-48102600, CNVnator:DUP:7:48083601-48103600, CNVnator:DUP:7:48083901-48100700, CNVnator:DUP:7:48084001-4…	7	45012466	54402997	Shoulder external fat weight QTL (1078)	16099
7	48082001	48098100	16100	DUP	13	CNVnator:DUP:7:48076701-48109600, CNVnator:DUP:7:48078601-48109600, CNVnator:DUP:7:48079101-48096600, CNVnator:DUP:7:48080601-48109600, CNVnator:DUP:7:48081901-48118300, CNVnator:DUP:7:48082001-48098100, CNVnator:DUP:7:48082701-48103700, CNVnator:DUP:7:48082801-48096700, CNVnator:DUP:7:48083101-48102600, CNVnator:DUP:7:48083601-48103600, CNVnator:DUP:7:48083901-48100700, CNVnator:DUP:7:48084001-4…	7	45012466	54402997	Shoulder external fat weight QTL (12768)	16099
7	48082001	48098100	16100	DUP	13	CNVnator:DUP:7:48076701-48109600, CNVnator:DUP:7:48078601-48109600, CNVnator:DUP:7:48079101-48096600, CNVnator:DUP:7:48080601-48109600, CNVnator:DUP:7:48081901-48118300, CNVnator:DUP:7:48082001-48098100, CNVnator:DUP:7:48082701-48103700, CNVnator:DUP:7:48082801-48096700, CNVnator:DUP:7:48083101-48102600, CNVnator:DUP:7:48083601-48103600, CNVnator:DUP:7:48083901-48100700, CNVnator:DUP:7:48084001-4…	7	45012466	54402997	Shoulder subcutaneous fat thickness QTL (1052)	16099
7	48082001	48098100	16100	DUP	13	CNVnator:DUP:7:48076701-48109600, CNVnator:DUP:7:48078601-48109600, CNVnator:DUP:7:48079101-48096600, CNVnator:DUP:7:48080601-48109600, CNVnator:DUP:7:48081901-48118300, CNVnator:DUP:7:48082001-48098100, CNVnator:DUP:7:48082701-48103700, CNVnator:DUP:7:48082801-48096700, CNVnator:DUP:7:48083101-48102600, CNVnator:DUP:7:48083601-48103600, CNVnator:DUP:7:48083901-48100700, CNVnator:DUP:7:48084001-4…	7	45012466	54402997	backfat above muscle dorsi QTL (12769)	16099
7	48082001	48098100	16100	DUP	13	CNVnator:DUP:7:48076701-48109600, CNVnator:DUP:7:48078601-48109600, CNVnator:DUP:7:48079101-48096600, CNVnator:DUP:7:48080601-48109600, CNVnator:DUP:7:48081901-48118300, CNVnator:DUP:7:48082001-48098100, CNVnator:DUP:7:48082701-48103700, CNVnator:DUP:7:48082801-48096700, CNVnator:DUP:7:48083101-48102600, CNVnator:DUP:7:48083601-48103600, CNVnator:DUP:7:48083901-48100700, CNVnator:DUP:7:48084001-4…	7	45788543	55101467	Percentage of backfat and leaf fat in carcass QTL (418)	16099
7	48082001	48098100	16100	DUP	13	CNVnator:DUP:7:48076701-48109600, CNVnator:DUP:7:48078601-48109600, CNVnator:DUP:7:48079101-48096600, CNVnator:DUP:7:48080601-48109600, CNVnator:DUP:7:48081901-48118300, CNVnator:DUP:7:48082001-48098100, CNVnator:DUP:7:48082701-48103700, CNVnator:DUP:7:48082801-48096700, CNVnator:DUP:7:48083101-48102600, CNVnator:DUP:7:48083601-48103600, CNVnator:DUP:7:48083901-48100700, CNVnator:DUP:7:48084001-4…	7	46797443	51609120	Intestinal fat weight QTL (21251)	16099
7	48082001	48098100	16100	DUP	13	CNVnator:DUP:7:48076701-48109600, CNVnator:DUP:7:48078601-48109600, CNVnator:DUP:7:48079101-48096600, CNVnator:DUP:7:48080601-48109600, CNVnator:DUP:7:48081901-48118300, CNVnator:DUP:7:48082001-48098100, CNVnator:DUP:7:48082701-48103700, CNVnator:DUP:7:48082801-48096700, CNVnator:DUP:7:48083101-48102600, CNVnator:DUP:7:48083601-48103600, CNVnator:DUP:7:48083901-48100700, CNVnator:DUP:7:48084001-4…	7	46952658	51453905	Skin thickness QTL (31811)	16099
7	48082001	48098100	16100	DUP	13	CNVnator:DUP:7:48076701-48109600, CNVnator:DUP:7:48078601-48109600, CNVnator:DUP:7:48079101-48096600, CNVnator:DUP:7:48080601-48109600, CNVnator:DUP:7:48081901-48118300, CNVnator:DUP:7:48082001-48098100, CNVnator:DUP:7:48082701-48103700, CNVnator:DUP:7:48082801-48096700, CNVnator:DUP:7:48083101-48102600, CNVnator:DUP:7:48083601-48103600, CNVnator:DUP:7:48083901-48100700, CNVnator:DUP:7:48084001-4…	7	46952658	54402997	Average backfat thickness QTL (3837)	16099
7	48082001	48098100	16100	DUP	13	CNVnator:DUP:7:48076701-48109600, CNVnator:DUP:7:48078601-48109600, CNVnator:DUP:7:48079101-48096600, CNVnator:DUP:7:48080601-48109600, CNVnator:DUP:7:48081901-48118300, CNVnator:DUP:7:48082001-48098100, CNVnator:DUP:7:48082701-48103700, CNVnator:DUP:7:48082801-48096700, CNVnator:DUP:7:48083101-48102600, CNVnator:DUP:7:48083601-48103600, CNVnator:DUP:7:48083901-48100700, CNVnator:DUP:7:48084001-4…	7	46952658	54402997	Average daily gain QTL (3834)	16099
7	48082001	48098100	16100	DUP	13	CNVnator:DUP:7:48076701-48109600, CNVnator:DUP:7:48078601-48109600, CNVnator:DUP:7:48079101-48096600, CNVnator:DUP:7:48080601-48109600, CNVnator:DUP:7:48081901-48118300, CNVnator:DUP:7:48082001-48098100, CNVnator:DUP:7:48082701-48103700, CNVnator:DUP:7:48082801-48096700, CNVnator:DUP:7:48083101-48102600, CNVnator:DUP:7:48083601-48103600, CNVnator:DUP:7:48083901-48100700, CNVnator:DUP:7:48084001-4…	7	47263089	51065866	Shoulder subcutaneous fat thickness QTL (21250)	16099
7	48082001	48098100	16100	DUP	13	CNVnator:DUP:7:48076701-48109600, CNVnator:DUP:7:48078601-48109600, CNVnator:DUP:7:48079101-48096600, CNVnator:DUP:7:48080601-48109600, CNVnator:DUP:7:48081901-48118300, CNVnator:DUP:7:48082001-48098100, CNVnator:DUP:7:48082701-48103700, CNVnator:DUP:7:48082801-48096700, CNVnator:DUP:7:48083101-48102600, CNVnator:DUP:7:48083601-48103600, CNVnator:DUP:7:48083901-48100700, CNVnator:DUP:7:48084001-4…	7	47340697	53549313	Feet weight QTL (437)	16099
7	48082001	48098100	16100	DUP	13	CNVnator:DUP:7:48076701-48109600, CNVnator:DUP:7:48078601-48109600, CNVnator:DUP:7:48079101-48096600, CNVnator:DUP:7:48080601-48109600, CNVnator:DUP:7:48081901-48118300, CNVnator:DUP:7:48082001-48098100, CNVnator:DUP:7:48082701-48103700, CNVnator:DUP:7:48082801-48096700, CNVnator:DUP:7:48083101-48102600, CNVnator:DUP:7:48083601-48103600, CNVnator:DUP:7:48083901-48100700, CNVnator:DUP:7:48084001-4…	7	47340697	54325390	Leaf fat weight QTL (416)	16099
7	48082001	48098100	16100	DUP	13	CNVnator:DUP:7:48076701-48109600, CNVnator:DUP:7:48078601-48109600, CNVnator:DUP:7:48079101-48096600, CNVnator:DUP:7:48080601-48109600, CNVnator:DUP:7:48081901-48118300, CNVnator:DUP:7:48082001-48098100, CNVnator:DUP:7:48082701-48103700, CNVnator:DUP:7:48082801-48096700, CNVnator:DUP:7:48083101-48102600, CNVnator:DUP:7:48083601-48103600, CNVnator:DUP:7:48083901-48100700, CNVnator:DUP:7:48084001-4…	7	47728735	54402997	Average backfat thickness QTL (353)	16099
7	54617201	54623400	6200	DEL	10	CNVnator:DEL:7:54615901-54620600, CNVnator:DEL:7:54617201-54623400, CNVnator:DEL:7:54617501-54620800, CNVnator:DEL:7:54617601-54623300, CNVnator:DEL:7:54617801-54620600, CNVnator:DEL:7:54617901-54620100, CNVnator:DEL:7:54617901-54620500, CNVnator:DEL:7:54617901-54620800, CNVnator:DEL:7:54617901-54620900, CNVnator:DEL:7:54617901-54621000	7	45788543	55101467	Percentage of backfat and leaf fat in carcass QTL (418)	6199
7	54617201	54623400	6200	DEL	10	CNVnator:DEL:7:54615901-54620600, CNVnator:DEL:7:54617201-54623400, CNVnator:DEL:7:54617501-54620800, CNVnator:DEL:7:54617601-54623300, CNVnator:DEL:7:54617801-54620600, CNVnator:DEL:7:54617901-54620100, CNVnator:DEL:7:54617901-54620500, CNVnator:DEL:7:54617901-54620800, CNVnator:DEL:7:54617901-54620900, CNVnator:DEL:7:54617901-54621000	7	54402997	61310083	Abdominal fat weight QTL (12767)	6199
7	54617201	54623400	6200	DEL	10	CNVnator:DEL:7:54615901-54620600, CNVnator:DEL:7:54617201-54623400, CNVnator:DEL:7:54617501-54620800, CNVnator:DEL:7:54617601-54623300, CNVnator:DEL:7:54617801-54620600, CNVnator:DEL:7:54617901-54620100, CNVnator:DEL:7:54617901-54620500, CNVnator:DEL:7:54617901-54620800, CNVnator:DEL:7:54617901-54620900, CNVnator:DEL:7:54617901-54621000	7	54402997	61310083	Adipocyte diameter QTL (12826)	6199
7	54617201	54623400	6200	DEL	10	CNVnator:DEL:7:54615901-54620600, CNVnator:DEL:7:54617201-54623400, CNVnator:DEL:7:54617501-54620800, CNVnator:DEL:7:54617601-54623300, CNVnator:DEL:7:54617801-54620600, CNVnator:DEL:7:54617901-54620100, CNVnator:DEL:7:54617901-54620500, CNVnator:DEL:7:54617901-54620800, CNVnator:DEL:7:54617901-54620900, CNVnator:DEL:7:54617901-54621000	7	54402997	61310083	Adipocyte diameter QTL (12836)	6199
7	54617201	54623400	6200	DEL	10	CNVnator:DEL:7:54615901-54620600, CNVnator:DEL:7:54617201-54623400, CNVnator:DEL:7:54617501-54620800, CNVnator:DEL:7:54617601-54623300, CNVnator:DEL:7:54617801-54620600, CNVnator:DEL:7:54617901-54620100, CNVnator:DEL:7:54617901-54620500, CNVnator:DEL:7:54617901-54620800, CNVnator:DEL:7:54617901-54620900, CNVnator:DEL:7:54617901-54621000	7	54402997	61310083	Adipocyte diameter QTL (12842)	6199
7	54617201	54623400	6200	DEL	10	CNVnator:DEL:7:54615901-54620600, CNVnator:DEL:7:54617201-54623400, CNVnator:DEL:7:54617501-54620800, CNVnator:DEL:7:54617601-54623300, CNVnator:DEL:7:54617801-54620600, CNVnator:DEL:7:54617901-54620100, CNVnator:DEL:7:54617901-54620500, CNVnator:DEL:7:54617901-54620800, CNVnator:DEL:7:54617901-54620900, CNVnator:DEL:7:54617901-54621000	7	54402997	61310083	Conductivity 24 hours post-mortem QTL (1075)	6199
7	54617201	54623400	6200	DEL	10	CNVnator:DEL:7:54615901-54620600, CNVnator:DEL:7:54617201-54623400, CNVnator:DEL:7:54617501-54620800, CNVnator:DEL:7:54617601-54623300, CNVnator:DEL:7:54617801-54620600, CNVnator:DEL:7:54617901-54620100, CNVnator:DEL:7:54617901-54620500, CNVnator:DEL:7:54617901-54620800, CNVnator:DEL:7:54617901-54620900, CNVnator:DEL:7:54617901-54621000	7	54402997	63250275	Average daily gain QTL (5944)	6199
7	54617201	54623400	6200	DEL	10	CNVnator:DEL:7:54615901-54620600, CNVnator:DEL:7:54617201-54623400, CNVnator:DEL:7:54617501-54620800, CNVnator:DEL:7:54617601-54623300, CNVnator:DEL:7:54617801-54620600, CNVnator:DEL:7:54617901-54620100, CNVnator:DEL:7:54617901-54620500, CNVnator:DEL:7:54617901-54620800, CNVnator:DEL:7:54617901-54620900, CNVnator:DEL:7:54617901-54621000	7	54402997	63250275	Carcass length QTL (5987)	6199
7	56229901	56230800	900	DEL	3	CNVnator:DEL:7:56229801-56231200, CNVnator:DEL:7:56229901-56230800, CNVnator:DEL:7:56229901-56230900	7	54402997	61310083	Abdominal fat weight QTL (12767)	899
7	56229901	56230800	900	DEL	3	CNVnator:DEL:7:56229801-56231200, CNVnator:DEL:7:56229901-56230800, CNVnator:DEL:7:56229901-56230900	7	54402997	61310083	Adipocyte diameter QTL (12826)	899
7	56229901	56230800	900	DEL	3	CNVnator:DEL:7:56229801-56231200, CNVnator:DEL:7:56229901-56230800, CNVnator:DEL:7:56229901-56230900	7	54402997	61310083	Adipocyte diameter QTL (12836)	899
7	56229901	56230800	900	DEL	3	CNVnator:DEL:7:56229801-56231200, CNVnator:DEL:7:56229901-56230800, CNVnator:DEL:7:56229901-56230900	7	54402997	61310083	Adipocyte diameter QTL (12842)	899
7	56229901	56230800	900	DEL	3	CNVnator:DEL:7:56229801-56231200, CNVnator:DEL:7:56229901-56230800, CNVnator:DEL:7:56229901-56230900	7	54402997	61310083	Conductivity 24 hours post-mortem QTL (1075)	899
7	56229901	56230800	900	DEL	3	CNVnator:DEL:7:56229801-56231200, CNVnator:DEL:7:56229901-56230800, CNVnator:DEL:7:56229901-56230900	7	54402997	63250275	Average daily gain QTL (5944)	899
7	56229901	56230800	900	DEL	3	CNVnator:DEL:7:56229801-56231200, CNVnator:DEL:7:56229901-56230800, CNVnator:DEL:7:56229901-56230900	7	54402997	63250275	Carcass length QTL (5987)	899
7	57953701	58014400	60700	DUP	13	CNVnator:DUP:7:57923101-58031700, CNVnator:DUP:7:57925901-58044000, CNVnator:DUP:7:57927801-58012800, CNVnator:DUP:7:57937301-58043800, CNVnator:DUP:7:57943701-58042300, CNVnator:DUP:7:57944801-58032300, CNVnator:DUP:7:57949701-58013800, CNVnator:DUP:7:57950201-58084100, CNVnator:DUP:7:57953701-58014400, CNVnator:DUP:7:57956201-58043900, CNVnator:DUP:7:57957401-58014200, CNVnator:DUP:7:57958201-5…	7	57258961	58058320	Red blood cell count QTL (6544)	60699
7	57953701	58014400	60700	DUP	13	CNVnator:DUP:7:57923101-58031700, CNVnator:DUP:7:57925901-58044000, CNVnator:DUP:7:57927801-58012800, CNVnator:DUP:7:57937301-58043800, CNVnator:DUP:7:57943701-58042300, CNVnator:DUP:7:57944801-58032300, CNVnator:DUP:7:57949701-58013800, CNVnator:DUP:7:57950201-58084100, CNVnator:DUP:7:57953701-58014400, CNVnator:DUP:7:57956201-58043900, CNVnator:DUP:7:57957401-58014200, CNVnator:DUP:7:57958201-5…	7	54402997	61310083	Abdominal fat weight QTL (12767)	60699
7	57953701	58014400	60700	DUP	13	CNVnator:DUP:7:57923101-58031700, CNVnator:DUP:7:57925901-58044000, CNVnator:DUP:7:57927801-58012800, CNVnator:DUP:7:57937301-58043800, CNVnator:DUP:7:57943701-58042300, CNVnator:DUP:7:57944801-58032300, CNVnator:DUP:7:57949701-58013800, CNVnator:DUP:7:57950201-58084100, CNVnator:DUP:7:57953701-58014400, CNVnator:DUP:7:57956201-58043900, CNVnator:DUP:7:57957401-58014200, CNVnator:DUP:7:57958201-5…	7	54402997	61310083	Adipocyte diameter QTL (12826)	60699
7	57953701	58014400	60700	DUP	13	CNVnator:DUP:7:57923101-58031700, CNVnator:DUP:7:57925901-58044000, CNVnator:DUP:7:57927801-58012800, CNVnator:DUP:7:57937301-58043800, CNVnator:DUP:7:57943701-58042300, CNVnator:DUP:7:57944801-58032300, CNVnator:DUP:7:57949701-58013800, CNVnator:DUP:7:57950201-58084100, CNVnator:DUP:7:57953701-58014400, CNVnator:DUP:7:57956201-58043900, CNVnator:DUP:7:57957401-58014200, CNVnator:DUP:7:57958201-5…	7	54402997	61310083	Adipocyte diameter QTL (12836)	60699
7	57953701	58014400	60700	DUP	13	CNVnator:DUP:7:57923101-58031700, CNVnator:DUP:7:57925901-58044000, CNVnator:DUP:7:57927801-58012800, CNVnator:DUP:7:57937301-58043800, CNVnator:DUP:7:57943701-58042300, CNVnator:DUP:7:57944801-58032300, CNVnator:DUP:7:57949701-58013800, CNVnator:DUP:7:57950201-58084100, CNVnator:DUP:7:57953701-58014400, CNVnator:DUP:7:57956201-58043900, CNVnator:DUP:7:57957401-58014200, CNVnator:DUP:7:57958201-5…	7	54402997	61310083	Adipocyte diameter QTL (12842)	60699
7	57953701	58014400	60700	DUP	13	CNVnator:DUP:7:57923101-58031700, CNVnator:DUP:7:57925901-58044000, CNVnator:DUP:7:57927801-58012800, CNVnator:DUP:7:57937301-58043800, CNVnator:DUP:7:57943701-58042300, CNVnator:DUP:7:57944801-58032300, CNVnator:DUP:7:57949701-58013800, CNVnator:DUP:7:57950201-58084100, CNVnator:DUP:7:57953701-58014400, CNVnator:DUP:7:57956201-58043900, CNVnator:DUP:7:57957401-58014200, CNVnator:DUP:7:57958201-5…	7	54402997	61310083	Conductivity 24 hours post-mortem QTL (1075)	60699
7	57953701	58014400	60700	DUP	13	CNVnator:DUP:7:57923101-58031700, CNVnator:DUP:7:57925901-58044000, CNVnator:DUP:7:57927801-58012800, CNVnator:DUP:7:57937301-58043800, CNVnator:DUP:7:57943701-58042300, CNVnator:DUP:7:57944801-58032300, CNVnator:DUP:7:57949701-58013800, CNVnator:DUP:7:57950201-58084100, CNVnator:DUP:7:57953701-58014400, CNVnator:DUP:7:57956201-58043900, CNVnator:DUP:7:57957401-58014200, CNVnator:DUP:7:57958201-5…	7	54402997	63250275	Average daily gain QTL (5944)	60699
7	57953701	58014400	60700	DUP	13	CNVnator:DUP:7:57923101-58031700, CNVnator:DUP:7:57925901-58044000, CNVnator:DUP:7:57927801-58012800, CNVnator:DUP:7:57937301-58043800, CNVnator:DUP:7:57943701-58042300, CNVnator:DUP:7:57944801-58032300, CNVnator:DUP:7:57949701-58013800, CNVnator:DUP:7:57950201-58084100, CNVnator:DUP:7:57953701-58014400, CNVnator:DUP:7:57956201-58043900, CNVnator:DUP:7:57957401-58014200, CNVnator:DUP:7:57958201-5…	7	54402997	63250275	Carcass length QTL (5987)	60699
7	61185701	61192700	7000	DEL	6	CNVnator:DEL:7:61184501-61192400, CNVnator:DEL:7:61184601-61193000, CNVnator:DEL:7:61185201-61192800, CNVnator:DEL:7:61185601-61193000, CNVnator:DEL:7:61185701-61192700, CNVnator:DEL:7:61186801-61193500	7	58981852	62086160	Head weight QTL (1260)	6999
7	61185701	61192700	7000	DEL	6	CNVnator:DEL:7:61184501-61192400, CNVnator:DEL:7:61184601-61193000, CNVnator:DEL:7:61185201-61192800, CNVnator:DEL:7:61185601-61193000, CNVnator:DEL:7:61185701-61192700, CNVnator:DEL:7:61186801-61193500	7	54402997	61310083	Abdominal fat weight QTL (12767)	6999
7	61185701	61192700	7000	DEL	6	CNVnator:DEL:7:61184501-61192400, CNVnator:DEL:7:61184601-61193000, CNVnator:DEL:7:61185201-61192800, CNVnator:DEL:7:61185601-61193000, CNVnator:DEL:7:61185701-61192700, CNVnator:DEL:7:61186801-61193500	7	54402997	61310083	Adipocyte diameter QTL (12826)	6999
7	61185701	61192700	7000	DEL	6	CNVnator:DEL:7:61184501-61192400, CNVnator:DEL:7:61184601-61193000, CNVnator:DEL:7:61185201-61192800, CNVnator:DEL:7:61185601-61193000, CNVnator:DEL:7:61185701-61192700, CNVnator:DEL:7:61186801-61193500	7	54402997	61310083	Adipocyte diameter QTL (12836)	6999
7	61185701	61192700	7000	DEL	6	CNVnator:DEL:7:61184501-61192400, CNVnator:DEL:7:61184601-61193000, CNVnator:DEL:7:61185201-61192800, CNVnator:DEL:7:61185601-61193000, CNVnator:DEL:7:61185701-61192700, CNVnator:DEL:7:61186801-61193500	7	54402997	61310083	Adipocyte diameter QTL (12842)	6999
7	61185701	61192700	7000	DEL	6	CNVnator:DEL:7:61184501-61192400, CNVnator:DEL:7:61184601-61193000, CNVnator:DEL:7:61185201-61192800, CNVnator:DEL:7:61185601-61193000, CNVnator:DEL:7:61185701-61192700, CNVnator:DEL:7:61186801-61193500	7	54402997	61310083	Conductivity 24 hours post-mortem QTL (1075)	6999
7	61185701	61192700	7000	DEL	6	CNVnator:DEL:7:61184501-61192400, CNVnator:DEL:7:61184601-61193000, CNVnator:DEL:7:61185201-61192800, CNVnator:DEL:7:61185601-61193000, CNVnator:DEL:7:61185701-61192700, CNVnator:DEL:7:61186801-61193500	7	54402997	63250275	Average daily gain QTL (5944)	6999
7	61185701	61192700	7000	DEL	6	CNVnator:DEL:7:61184501-61192400, CNVnator:DEL:7:61184601-61193000, CNVnator:DEL:7:61185201-61192800, CNVnator:DEL:7:61185601-61193000, CNVnator:DEL:7:61185701-61192700, CNVnator:DEL:7:61186801-61193500	7	54402997	63250275	Carcass length QTL (5987)	6999
7	63743501	63749500	6000	DEL	8	CNVnator:DEL:7:63741601-63749900, CNVnator:DEL:7:63743101-63749400, CNVnator:DEL:7:63743301-63749200, CNVnator:DEL:7:63743301-63750100, CNVnator:DEL:7:63743501-63749500, CNVnator:DEL:7:63743501-63749600, CNVnator:DEL:7:63744401-63749400, CNVnator:DEL:7:63745801-63749800	7	61310083	64259175	Adipocyte diameter QTL (12808)	5999
7	63743501	63749500	6000	DEL	8	CNVnator:DEL:7:63741601-63749900, CNVnator:DEL:7:63743101-63749400, CNVnator:DEL:7:63743301-63749200, CNVnator:DEL:7:63743301-63750100, CNVnator:DEL:7:63743501-63749500, CNVnator:DEL:7:63743501-63749600, CNVnator:DEL:7:63744401-63749400, CNVnator:DEL:7:63745801-63749800	7	61310083	64259175	Adipocyte diameter QTL (12830)	5999
7	63743501	63749500	6000	DEL	8	CNVnator:DEL:7:63741601-63749900, CNVnator:DEL:7:63743101-63749400, CNVnator:DEL:7:63743301-63749200, CNVnator:DEL:7:63743301-63750100, CNVnator:DEL:7:63743501-63749500, CNVnator:DEL:7:63743501-63749600, CNVnator:DEL:7:63744401-63749400, CNVnator:DEL:7:63745801-63749800	7	61310083	64259175	Adipocyte diameter QTL (12839)	5999
7	63743501	63749500	6000	DEL	8	CNVnator:DEL:7:63741601-63749900, CNVnator:DEL:7:63743101-63749400, CNVnator:DEL:7:63743301-63749200, CNVnator:DEL:7:63743301-63750100, CNVnator:DEL:7:63743501-63749500, CNVnator:DEL:7:63743501-63749600, CNVnator:DEL:7:63744401-63749400, CNVnator:DEL:7:63745801-63749800	7	61542906	69846930	Average backfat thickness QTL (2948)	5999
7	63743501	63749500	6000	DEL	8	CNVnator:DEL:7:63741601-63749900, CNVnator:DEL:7:63743101-63749400, CNVnator:DEL:7:63743301-63749200, CNVnator:DEL:7:63743301-63750100, CNVnator:DEL:7:63743501-63749500, CNVnator:DEL:7:63743501-63749600, CNVnator:DEL:7:63744401-63749400, CNVnator:DEL:7:63745801-63749800	7	61542906	69846930	Backfat at last rib QTL (2947)	5999
7	63743501	63749500	6000	DEL	8	CNVnator:DEL:7:63741601-63749900, CNVnator:DEL:7:63743101-63749400, CNVnator:DEL:7:63743301-63749200, CNVnator:DEL:7:63743301-63750100, CNVnator:DEL:7:63743501-63749500, CNVnator:DEL:7:63743501-63749600, CNVnator:DEL:7:63744401-63749400, CNVnator:DEL:7:63745801-63749800	7	62707021	69924537	Interferon-gamma level QTL (12265)	5999
7	64762301	64770900	8600	DUP	11	CNVnator:DUP:7:64756101-64771200, CNVnator:DUP:7:64757801-64771600, CNVnator:DUP:7:64758501-64767000, CNVnator:DUP:7:64759001-64768600, CNVnator:DUP:7:64759201-64770400, CNVnator:DUP:7:64759201-64771100, CNVnator:DUP:7:64759301-64771000, CNVnator:DUP:7:64759401-64776000, CNVnator:DUP:7:64760101-64769300, CNVnator:DUP:7:64762301-64770900, CNVnator:DUP:7:64764101-64773100	7	64662735	65011970	Muscle moisture percentage QTL (3883)	8599
7	64762301	64770900	8600	DUP	11	CNVnator:DUP:7:64756101-64771200, CNVnator:DUP:7:64757801-64771600, CNVnator:DUP:7:64758501-64767000, CNVnator:DUP:7:64759001-64768600, CNVnator:DUP:7:64759201-64770400, CNVnator:DUP:7:64759201-64771100, CNVnator:DUP:7:64759301-64771000, CNVnator:DUP:7:64759401-64776000, CNVnator:DUP:7:64760101-64769300, CNVnator:DUP:7:64762301-64770900, CNVnator:DUP:7:64764101-64773100	7	61542906	69846930	Average backfat thickness QTL (2948)	8599
7	64762301	64770900	8600	DUP	11	CNVnator:DUP:7:64756101-64771200, CNVnator:DUP:7:64757801-64771600, CNVnator:DUP:7:64758501-64767000, CNVnator:DUP:7:64759001-64768600, CNVnator:DUP:7:64759201-64770400, CNVnator:DUP:7:64759201-64771100, CNVnator:DUP:7:64759301-64771000, CNVnator:DUP:7:64759401-64776000, CNVnator:DUP:7:64760101-64769300, CNVnator:DUP:7:64762301-64770900, CNVnator:DUP:7:64764101-64773100	7	61542906	69846930	Backfat at last rib QTL (2947)	8599
7	64762301	64770900	8600	DUP	11	CNVnator:DUP:7:64756101-64771200, CNVnator:DUP:7:64757801-64771600, CNVnator:DUP:7:64758501-64767000, CNVnator:DUP:7:64759001-64768600, CNVnator:DUP:7:64759201-64770400, CNVnator:DUP:7:64759201-64771100, CNVnator:DUP:7:64759301-64771000, CNVnator:DUP:7:64759401-64776000, CNVnator:DUP:7:64760101-64769300, CNVnator:DUP:7:64762301-64770900, CNVnator:DUP:7:64764101-64773100	7	62707021	69924537	Interferon-gamma level QTL (12265)	8599
7	64762301	64770900	8600	DUP	11	CNVnator:DUP:7:64756101-64771200, CNVnator:DUP:7:64757801-64771600, CNVnator:DUP:7:64758501-64767000, CNVnator:DUP:7:64759001-64768600, CNVnator:DUP:7:64759201-64770400, CNVnator:DUP:7:64759201-64771100, CNVnator:DUP:7:64759301-64771000, CNVnator:DUP:7:64759401-64776000, CNVnator:DUP:7:64760101-64769300, CNVnator:DUP:7:64762301-64770900, CNVnator:DUP:7:64764101-64773100	7	63871137	69924537	Teat number QTL (277)	8599
7	76896001	76904900	8900	DUP	4	CNVnator:DUP:7:76891201-76900900, CNVnator:DUP:7:76893801-76905000, CNVnator:DUP:7:76894601-76904800, CNVnator:DUP:7:76896001-76904900	7	76288369	77374876	Thoracic vertebra number QTL (21307)	8899
7	76896001	76904900	8900	DUP	4	CNVnator:DUP:7:76891201-76900900, CNVnator:DUP:7:76893801-76905000, CNVnator:DUP:7:76894601-76904800, CNVnator:DUP:7:76896001-76904900	7	76862666	78104389	Teat number QTL (8666)	8899
7	76896001	76904900	8900	DUP	4	CNVnator:DUP:7:76891201-76900900, CNVnator:DUP:7:76893801-76905000, CNVnator:DUP:7:76894601-76904800, CNVnator:DUP:7:76896001-76904900	7	68061952	77142053	Number of ribs QTL (8664)	8899
7	76896001	76904900	8900	DUP	4	CNVnator:DUP:7:76891201-76900900, CNVnator:DUP:7:76893801-76905000, CNVnator:DUP:7:76894601-76904800, CNVnator:DUP:7:76896001-76904900	7	68061952	77142053	PH for Longissmus dorsi QTL (3846)	8899
7	76896001	76904900	8900	DUP	4	CNVnator:DUP:7:76891201-76900900, CNVnator:DUP:7:76893801-76905000, CNVnator:DUP:7:76894601-76904800, CNVnator:DUP:7:76896001-76904900	7	69846930	79315069	Loin muscle area QTL (16928)	8899
7	76896001	76904900	8900	DUP	4	CNVnator:DUP:7:76891201-76900900, CNVnator:DUP:7:76893801-76905000, CNVnator:DUP:7:76894601-76904800, CNVnator:DUP:7:76896001-76904900	7	69924537	77142053	Mean corpuscular hemoglobin concentration QTL (12292)	8899
7	76896001	76904900	8900	DUP	4	CNVnator:DUP:7:76891201-76900900, CNVnator:DUP:7:76893801-76905000, CNVnator:DUP:7:76894601-76904800, CNVnator:DUP:7:76896001-76904900	7	72019945	79315069	Nonfunctional nipples QTL (7460)	8899
7	76896001	76904900	8900	DUP	4	CNVnator:DUP:7:76891201-76900900, CNVnator:DUP:7:76893801-76905000, CNVnator:DUP:7:76894601-76904800, CNVnator:DUP:7:76896001-76904900	7	75201861	77374876	Vertebra number QTL (21306)	8899
7	76967001	76979500	12500	DUP	9	CNVnator:DUP:7:76963001-76978400, CNVnator:DUP:7:76963101-76989200, CNVnator:DUP:7:76963301-76974900, CNVnator:DUP:7:76963401-76978600, CNVnator:DUP:7:76963401-76985900, CNVnator:DUP:7:76964201-76975300, CNVnator:DUP:7:76964401-76974000, CNVnator:DUP:7:76965401-76979700, CNVnator:DUP:7:76967001-76979500	7	76288369	77374876	Thoracic vertebra number QTL (21307)	12499
7	76967001	76979500	12500	DUP	9	CNVnator:DUP:7:76963001-76978400, CNVnator:DUP:7:76963101-76989200, CNVnator:DUP:7:76963301-76974900, CNVnator:DUP:7:76963401-76978600, CNVnator:DUP:7:76963401-76985900, CNVnator:DUP:7:76964201-76975300, CNVnator:DUP:7:76964401-76974000, CNVnator:DUP:7:76965401-76979700, CNVnator:DUP:7:76967001-76979500	7	76862666	78104389	Teat number QTL (8666)	12499
7	76967001	76979500	12500	DUP	9	CNVnator:DUP:7:76963001-76978400, CNVnator:DUP:7:76963101-76989200, CNVnator:DUP:7:76963301-76974900, CNVnator:DUP:7:76963401-76978600, CNVnator:DUP:7:76963401-76985900, CNVnator:DUP:7:76964201-76975300, CNVnator:DUP:7:76964401-76974000, CNVnator:DUP:7:76965401-76979700, CNVnator:DUP:7:76967001-76979500	7	68061952	77142053	Number of ribs QTL (8664)	12499
7	76967001	76979500	12500	DUP	9	CNVnator:DUP:7:76963001-76978400, CNVnator:DUP:7:76963101-76989200, CNVnator:DUP:7:76963301-76974900, CNVnator:DUP:7:76963401-76978600, CNVnator:DUP:7:76963401-76985900, CNVnator:DUP:7:76964201-76975300, CNVnator:DUP:7:76964401-76974000, CNVnator:DUP:7:76965401-76979700, CNVnator:DUP:7:76967001-76979500	7	68061952	77142053	PH for Longissmus dorsi QTL (3846)	12499
7	76967001	76979500	12500	DUP	9	CNVnator:DUP:7:76963001-76978400, CNVnator:DUP:7:76963101-76989200, CNVnator:DUP:7:76963301-76974900, CNVnator:DUP:7:76963401-76978600, CNVnator:DUP:7:76963401-76985900, CNVnator:DUP:7:76964201-76975300, CNVnator:DUP:7:76964401-76974000, CNVnator:DUP:7:76965401-76979700, CNVnator:DUP:7:76967001-76979500	7	69846930	79315069	Loin muscle area QTL (16928)	12499
7	76967001	76979500	12500	DUP	9	CNVnator:DUP:7:76963001-76978400, CNVnator:DUP:7:76963101-76989200, CNVnator:DUP:7:76963301-76974900, CNVnator:DUP:7:76963401-76978600, CNVnator:DUP:7:76963401-76985900, CNVnator:DUP:7:76964201-76975300, CNVnator:DUP:7:76964401-76974000, CNVnator:DUP:7:76965401-76979700, CNVnator:DUP:7:76967001-76979500	7	69924537	77142053	Mean corpuscular hemoglobin concentration QTL (12292)	12499
[truncated: 551 more rows]
